# Supplementary material for: A New GlyT2 Variant Associated with Hyperekplexia
Source: Int J Mol Sci. 2025 Jul 14;26(14):6753. doi: 10.3390/ijms26146753 (PMC12295724; doi:10.3390/ijms26146753)
Supplement: Supplementary file 1 [file ijms-26-06753-s001.zip]

Archive with 3 entries (2 files):
- ijms-3676436-supplementary/
- ijms-3676436-supplementary/Supplementary Figures.pdf
- ijms-3676436-supplementary/Supplementary Table S1.xlsx
