# Supplementary material for: A New GlyT2 Variant Associated with Hyperekplexia
Source: Int J Mol Sci. 2025 Jul 14;26(14):6753. doi: 10.3390/ijms26146753 (PMC12295724; doi:10.3390/ijms26146753)
Supplement: Supplementary file 1 [file ijms-26-06753-s001.zip › ijms-3676436-supplementary/Supplementary Table S1.xlsx]

## Sheet: Supplementary Table S1
Supplementary Table S1. Differential protein abundance between wild-type and mutant cells. Zq, normalized Log2-ratio expressed in standard deviation units; p, Limma p-value; LPS, -Log10(p)x(Sign of change).
			Zq	-4	0	4			p	0	0.05
			Zq
Protein accession	Protein description	No. peptides	WT_A	WT_B	WT_C	WT_D	Mut_A	Mut_B	Mut_C	p	LPS
A0A0D9R760	tr|A0A0D9R760|A0A0D9R760_CHLSB Uncharacterized protein OS=Chlorocebus sabaeus OX=60711 GN=EHD4 PE=4 SV=1	19	-0.237232	0.0953321	0.319636	-0.180225	4.27103	3.28978	4.02492	3.20711e-06	5.49389
A0A0D9RUJ6	tr|A0A0D9RUJ6|A0A0D9RUJ6_CHLSB Gap junction protein OS=Chlorocebus sabaeus OX=60711 GN=GJA1 PE=3 SV=1	1	-0.221508	0.0810694	-1.04384	0.994323	5.38163	3.56466	4.31774	1.12973e-05	4.94703
A0A0D9S363	tr|A0A0D9S363|A0A0D9S363_CHLSB Uncharacterized protein OS=Chlorocebus sabaeus OX=60711 GN=UAP1 PE=4 SV=1	13	0.164515	1.12658	0.0209234	-1.33451	4.23137	4.2042	4.73183	2.5304e-05	4.59681
A0A0D9RJV6	tr|A0A0D9RJV6|A0A0D9RJV6_CHLSB Uncharacterized protein OS=Chlorocebus sabaeus OX=60711 GN=RPL22L1 PE=3 SV=1	1	0.515552	0.799141	0.0167518	-1.16951	5.14207	4.50945	4.05357	3.8608e-05	4.41332
A0A0D9R5V2	tr|A0A0D9R5V2|A0A0D9R5V2_CHLSB RNA helicase OS=Chlorocebus sabaeus OX=60711 PE=3 SV=1	20	0.825472	0.71472	-0.358545	-1.1866	4.44606	4.14669	4.35594	8.63521e-05	4.06373
A0A0D9RK39	tr|A0A0D9RK39|A0A0D9RK39_CHLSB Complement component 1 Q subcomponent-binding protein, mitochondrial OS=Chlorocebus sabaeus OX=60711 GN=C1QBP PE=3 SV=1	5	0.412534	-0.693046	-1.67499	0.47793	2.46087	2.73215	3.34796	0.000170982	3.76705
A0A0D9QW15	tr|A0A0D9QW15|A0A0D9QW15_CHLSB Importin subunit alpha OS=Chlorocebus sabaeus OX=60711 GN=KPNA2 PE=3 SV=1	12	-1.12274	1.2676	1.12332	-1.20269	3.61956	3.49339	4.02661	0.000182907	3.73777
A0A0D9REF3	tr|A0A0D9REF3|A0A0D9REF3_CHLSB Uridine-cytidine kinase OS=Chlorocebus sabaeus OX=60711 GN=UCK2 PE=3 SV=1	1	-0.120415	-0.301078	0.97386	-0.446142	3.48319	2.86422	2.73545	0.000264419	3.57771
A0A0D9QVR9	tr|A0A0D9QVR9|A0A0D9QVR9_CHLSB Apolipoprotein H OS=Chlorocebus sabaeus OX=60711 GN=APOH PE=4 SV=1	2	-0.355335	1.71665	0.186671	-1.40929	3.82078	2.73454	3.43216	0.000485674	3.31366
A0A0D9S5L6	tr|A0A0D9S5L6|A0A0D9S5L6_CHLSB Uncharacterized protein OS=Chlorocebus sabaeus OX=60711 GN=EP400 PE=4 SV=1	1	0.135919	0.228247	0.238596	-0.454987	2.1508	2.16089	2.23262	0.000610459	3.21434
A0A0D9RNP3	tr|A0A0D9RNP3|A0A0D9RNP3_CHLSB Nucleolar GTP-binding protein 1 OS=Chlorocebus sabaeus OX=60711 GN=GTPBP4 PE=3 SV=1	8	0.571901	-0.354876	0.148604	-0.0994323	2.54751	2.49928	3.06671	0.000720967	3.14208
A0A0D9RE44	tr|A0A0D9RE44|A0A0D9RE44_CHLSB TBC1 domain family member 31 OS=Chlorocebus sabaeus OX=60711 PE=4 SV=1	1	0.92738	2.4182	-0.501328	-2.93147	5.7931	4.41552	3.63886	0.000747514	3.12638
A0A0D9R617	tr|A0A0D9R617|A0A0D9R617_CHLSB Riboflavin kinase OS=Chlorocebus sabaeus OX=60711 GN=RFK PE=4 SV=1	2	0.464662	-0.0329317	0.468188	-0.751213	3.34194	1.84216	2.1056	0.00081193	3.09048
A0A0D9S7K0	tr|A0A0D9S7K0|A0A0D9S7K0_CHLSB Glucose transporter type 1, erythrocyte/brain OS=Chlorocebus sabaeus OX=60711 GN=SLC2A1 PE=3 SV=1	6	-1.83514	1.21739	0.348937	1.37364	4.17317	3.83119	4.11367	0.000889591	3.05081
A0A0D9R3G8	tr|A0A0D9R3G8|A0A0D9R3G8_CHLSB Uncharacterized protein OS=Chlorocebus sabaeus OX=60711 GN=L1CAM PE=3 SV=1	4	2.29784	-0.134441	-2.09569	-0.269698	3.82909	3.39792	3.17433	0.000996362	3.00158
A0A0D9RBM7	tr|A0A0D9RBM7|A0A0D9RBM7_CHLSB UBC core domain-containing protein OS=Chlorocebus sabaeus OX=60711 GN=UBE2E1 PE=3 SV=1	1	0.0748596	-0.287909	-0.60666	0.790641	1.81672	2.08378	2.51599	0.00116891	2.93222
A0A0D9RUF1	tr|A0A0D9RUF1|A0A0D9RUF1_CHLSB S-adenosylmethionine synthase OS=Chlorocebus sabaeus OX=60711 GN=MAT2A PE=3 SV=1	12	-0.0317188	0.744554	-0.176749	-0.681923	2.63918	1.7806	2.29025	0.00125116	2.90269
A0A0D9RSK1	tr|A0A0D9RSK1|A0A0D9RSK1_CHLSB U3 small nucleolar RNA-associated protein 15 homolog OS=Chlorocebus sabaeus OX=60711 GN=UTP15 PE=4 SV=1	4	-0.863828	-0.0370523	1.26707	-0.345125	2.15659	2.8301	3.12689	0.00126541	2.89777
A0A0D9R0P2	tr|A0A0D9R0P2|A0A0D9R0P2_CHLSB NUC173 domain-containing protein OS=Chlorocebus sabaeus OX=60711 GN=RRP12 PE=3 SV=1	9	-0.630414	1.36444	-0.56743	-0.442306	2.36867	2.44484	2.44803	0.00126709	2.89719
A0A0D9REY7	tr|A0A0D9REY7|A0A0D9REY7_CHLSB W2 domain-containing protein OS=Chlorocebus sabaeus OX=60711 GN=BZW1 PE=3 SV=1	13	1.06715	0.312449	-0.944231	-0.372139	2.06641	2.17637	3.32045	0.00128806	2.89007
A0A0D9RRV1	tr|A0A0D9RRV1|A0A0D9RRV1_CHLSB Inosine-5'-monophosphate dehydrogenase OS=Chlorocebus sabaeus OX=60711 GN=IMPDH PE=3 SV=1	16	-0.719328	-0.616917	1.69445	-0.11644	2.29974	2.42953	3.09307	0.00138427	2.85878
A0A0D9S316	tr|A0A0D9S316|A0A0D9S316_CHLSB DNA topoisomerase 2 OS=Chlorocebus sabaeus OX=60711 GN=TOP2A PE=3 SV=1	44	1.09071	-1.17614	-0.498818	0.688529	2.19068	2.37866	3.39836	0.00140462	2.85244
A0A0D9RRJ5	tr|A0A0D9RRJ5|A0A0D9RRJ5_CHLSB Zinc finger protein 721 OS=Chlorocebus sabaeus OX=60711 GN=ZNF721 PE=4 SV=1	1	-1.31606	-0.860945	0.746482	1.29553	2.64575	2.19992	3.93171	0.00144891	2.83896
A0A0D9RYP1	tr|A0A0D9RYP1|A0A0D9RYP1_CHLSB Importin subunit alpha OS=Chlorocebus sabaeus OX=60711 GN=KPNA3 PE=3 SV=1	4	0.0919732	-1.51128	-0.0263101	-0.621633	1.76304	2.18789	1.32002	0.0015104	2.82091
A0A0D9R1P0	tr|A0A0D9R1P0|A0A0D9R1P0_CHLSB Coiled-coil domain-containing protein 86 OS=Chlorocebus sabaeus OX=60711 GN=CCDC86 PE=4 SV=1	5	-0.681885	1.1711	0.296448	-0.951097	2.67122	2.48299	1.85161	0.00155446	2.80842
A0A0D9RZS6	tr|A0A0D9RZS6|A0A0D9RZS6_CHLSB Mothers against decapentaplegic homolog OS=Chlorocebus sabaeus OX=60711 GN=SMAD4 PE=3 SV=1	1	-1.60577	0.795212	-0.641111	0.996293	3.53666	4.46064	2.08613	0.00158455	2.80009
A0A0D9RNT9	tr|A0A0D9RNT9|A0A0D9RNT9_CHLSB Tetratricopeptide repeat and ankyrin repeat containing 1 OS=Chlorocebus sabaeus OX=60711 GN=TRANK1 PE=4 SV=1	1	0.0122828	-1.15158	-0.194839	1.21613	3.02752	1.72426	2.59465	0.00159736	2.7966
A0A0D9S604	tr|A0A0D9S604|A0A0D9S604_CHLSB UBC core domain-containing protein OS=Chlorocebus sabaeus OX=60711 GN=UBE2S PE=3 SV=1	4	0.301644	-0.183317	-0.0242661	-0.0364159	2.22311	1.72855	2.24434	0.00175977	2.75454
A0A0D9RPT0	tr|A0A0D9RPT0|A0A0D9RPT0_CHLSB Cell cycle control protein 50A OS=Chlorocebus sabaeus OX=60711 GN=TMEM30A PE=3 SV=1	1	-0.00229674	-0.597019	-0.124133	0.747358	2.04585	2.40465	2.01353	0.00197613	2.70418
A0A0D9QWC5	tr|A0A0D9QWC5|A0A0D9QWC5_CHLSB Hemopexin OS=Chlorocebus sabaeus OX=60711 GN=HPX PE=3 SV=1	1	0.712762	1.67402	0.230185	-2.52822	4.31809	3.03232	2.70341	0.00203207	2.69206
A0A0D9RMR8	tr|A0A0D9RMR8|A0A0D9RMR8_CHLSB Clustered mitochondria protein homolog OS=Chlorocebus sabaeus OX=60711 GN=CLUH PE=3 SV=1	19	1.16484	0.575832	0.35815	-0.998579	2.68418	2.96717	2.47577	0.00224516	2.64875
A0A0D9S0Y5	tr|A0A0D9S0Y5|A0A0D9S0Y5_CHLSB Uncharacterized protein OS=Chlorocebus sabaeus OX=60711 GN=CHORDC1 PE=4 SV=1	11	-1.80785	-0.23387	0.58687	0.999562	2.49412	2.02299	2.62732	0.0023021	2.63788
A0A0D9RIZ9	tr|A0A0D9RIZ9|A0A0D9RIZ9_CHLSB Uncharacterized protein OS=Chlorocebus sabaeus OX=60711 GN=WDR75 PE=4 SV=1	6	-0.358068	-0.558723	-0.126751	1.00997	1.71009	2.52763	1.93726	0.00243331	2.6138
A0A0D9RIZ2	tr|A0A0D9RIZ2|A0A0D9RIZ2_CHLSB Acyl-CoA-binding domain-containing protein 6 OS=Chlorocebus sabaeus OX=60711 GN=ACBD6 PE=4 SV=1	2	-0.118509	-0.529194	-0.28063	0.70686	2.26579	1.77395	1.59431	0.00244559	2.61162
A0A0D9S8G9	tr|A0A0D9S8G9|A0A0D9S8G9_CHLSB Receptor protein-tyrosine kinase OS=Chlorocebus sabaeus OX=60711 GN=EPHA2 PE=4 SV=1	8	0.0514966	0.283021	-0.730666	0.0362324	1.42567	2.16131	2.4154	0.00252421	2.59787
A0A0D9RLI9	tr|A0A0D9RLI9|A0A0D9RLI9_CHLSB Guanine nucleotide-binding protein-like 3 OS=Chlorocebus sabaeus OX=60711 GN=GNL3 PE=4 SV=1	6	-0.611922	0.854555	-1.72962	1.0207	2.26107	2.76649	2.52334	0.00254571	2.59419
A0A0D9R8C9	tr|A0A0D9R8C9|A0A0D9R8C9_CHLSB Uncharacterized protein OS=Chlorocebus sabaeus OX=60711 GN=KANK1 PE=4 SV=1	1	-0.600692	-1.26397	0.911644	0.900157	3.34425	2.99926	2.39102	0.0026658	2.57417
A0A0D9RHW4	tr|A0A0D9RHW4|A0A0D9RHW4_CHLSB Uncharacterized protein OS=Chlorocebus sabaeus OX=60711 GN=HEATR5B PE=3 SV=1	1	0.224986	-0.890465	0.610399	0.110736	1.70858	2.37966	2.64546	0.00283898	2.54684
A0A0D9RSD6	tr|A0A0D9RSD6|A0A0D9RSD6_CHLSB Sodium voltage-gated channel alpha subunit 1 OS=Chlorocebus sabaeus OX=60711 GN=SCN1A PE=4 SV=1	1	-2.46335	3.50421	-0.171076	-1.4044	3.41458	3.36738	6.72191	0.00292585	2.53375
A0A0D9RLF5	tr|A0A0D9RLF5|A0A0D9RLF5_CHLSB Cell division cycle protein 123 homolog OS=Chlorocebus sabaeus OX=60711 GN=CDC123 PE=3 SV=1	1	-1.42813	1.42611	-0.34669	0.0704828	2.15096	2.50716	2.11607	0.00296185	2.52844
A0A0D9R8W0	tr|A0A0D9R8W0|A0A0D9R8W0_CHLSB CP-type G domain-containing protein OS=Chlorocebus sabaeus OX=60711 GN=LSG1 PE=4 SV=1	2	-0.507413	0.541514	-0.194122	0.161705	1.837	2.54227	1.36266	0.00300887	2.5216
A0A0D9R632	tr|A0A0D9R632|A0A0D9R632_CHLSB ATP-dependent RNA helicase SUPV3L1, mitochondrial OS=Chlorocebus sabaeus OX=60711 GN=SUPV3L1 PE=3 SV=1	11	-0.787602	1.60682	0.969464	-1.73825	2.54723	3.29545	2.72348	0.00306994	2.51287
A0A0D9R9X4	tr|A0A0D9R9X4|A0A0D9R9X4_CHLSB Fibronectin OS=Chlorocebus sabaeus OX=60711 GN=FN1 PE=4 SV=1	30	-7.36704	4.56522	0.913408	-1.54153	6.66754	5.83541	6.8648	0.00316526	2.49959
A0A0D9RL55	tr|A0A0D9RL55|A0A0D9RL55_CHLSB Uncharacterized protein OS=Chlorocebus sabaeus OX=60711 GN=MYBBP1A PE=3 SV=1	11	0.778703	1.77956	-1.96839	-1.13805	2.47671	3.1663	2.70377	0.00331564	2.47943
A0A0D9R0Y0	tr|A0A0D9R0Y0|A0A0D9R0Y0_CHLSB HTH La-type RNA-binding domain-containing protein OS=Chlorocebus sabaeus OX=60711 GN=LARP4 PE=4 SV=1	2	0.747181	1.09236	0.146961	-1.75592	3.30097	3.16248	2.31234	0.00331881	2.47902
A0A0D9SD24	tr|A0A0D9SD24|A0A0D9SD24_CHLSB 60S ribosomal protein L27a OS=Chlorocebus sabaeus OX=60711 PE=3 SV=1	1	0.329164	-0.590082	0.435418	-0.0585704	1.16481	2.12145	2.43705	0.00333248	2.47723
A0A0D9R331	tr|A0A0D9R331|A0A0D9R331_CHLSB Serine/threonine-protein kinase PLK OS=Chlorocebus sabaeus OX=60711 GN=PLK1 PE=3 SV=1	3	1.06204	0.51792	-0.814708	-0.728726	2.23506	2.22456	2.3638	0.00335304	2.47456
A0A0D9R1N6	tr|A0A0D9R1N6|A0A0D9R1N6_CHLSB Peptidylprolyl isomerase OS=Chlorocebus sabaeus OX=60711 GN=FKBP11 PE=4 SV=1	1	0.757449	-0.717191	-0.249111	0.275702	1.65794	2.46169	2.10155	0.00360761	2.44278
A0A0D9RCH9	tr|A0A0D9RCH9|A0A0D9RCH9_CHLSB Inosine-5'-monophosphate dehydrogenase OS=Chlorocebus sabaeus OX=60711 GN=IMPDH1 PE=3 SV=1	1	-1.0294	0.594283	0.0252362	0.312159	2.357	2.1477	2.07768	0.00381151	2.4189
A0A0D9QVA1	tr|A0A0D9QVA1|A0A0D9QVA1_CHLSB Uncharacterized protein OS=Chlorocebus sabaeus OX=60711 GN=CFI PE=4 SV=1	1	-1.13279	2.41297	-0.467963	-0.971287	1.86889	3.36972	3.27638	0.0038797	2.4112
A0A0D9R866	tr|A0A0D9R866|A0A0D9R866_CHLSB Transferrin receptor protein 1 OS=Chlorocebus sabaeus OX=60711 GN=TFRC PE=3 SV=1	21	0.964557	-1.35438	-0.067433	0.775768	2.26623	1.84133	3.10883	0.00392332	2.40635
A0A0D9S7X4	tr|A0A0D9S7X4|A0A0D9S7X4_CHLSB Eukaryotic translation initiation factor 3 subunit I OS=Chlorocebus sabaeus OX=60711 GN=EIF3I PE=3 SV=1	11	-1.39152	-0.268522	-0.273865	0.884649	1.90664	1.56013	2.14479	0.0041104	2.38612
A0A0D9RST8	tr|A0A0D9RST8|A0A0D9RST8_CHLSB PAPA-1 domain-containing protein OS=Chlorocebus sabaeus OX=60711 PE=4 SV=1	1	-0.281495	1.41274	0.373662	-1.41453	2.26083	2.28032	2.14587	0.00418072	2.37875
A0A0D9RIS9	tr|A0A0D9RIS9|A0A0D9RIS9_CHLSB 60S ribosomal export protein NMD3 OS=Chlorocebus sabaeus OX=60711 GN=NMD3 PE=3 SV=1	6	0.306914	-1.57166	0.27092	1.03404	2.53207	2.11179	2.47946	0.00425615	2.37098
A0A0D9S679	tr|A0A0D9S679|A0A0D9S679_CHLSB Uncharacterized protein OS=Chlorocebus sabaeus OX=60711 GN=CSDE1 PE=4 SV=1	24	1.12156	-0.00817594	-1.63235	-0.257589	2.02403	1.52089	2.8008	0.00432448	2.36407
A0A0D9QW96	tr|A0A0D9QW96|A0A0D9QW96_CHLSB Uncharacterized protein OS=Chlorocebus sabaeus OX=60711 GN=HYDIN PE=4 SV=1	1	-0.96796	1.05522	1.20917	-1.23469	3.17772	3.16018	2.31544	0.00450993	2.34583
A0A0D9RCL5	tr|A0A0D9RCL5|A0A0D9RCL5_CHLSB Protein Spindly OS=Chlorocebus sabaeus OX=60711 GN=SPDL1 PE=3 SV=1	1	-0.134556	0.231871	0.398361	-0.34193	1.78005	1.27495	1.96738	0.00466458	2.33119
A0A0D9RWJ8	tr|A0A0D9RWJ8|A0A0D9RWJ8_CHLSB Complement component C9 OS=Chlorocebus sabaeus OX=60711 GN=C9 PE=3 SV=1	1	0.55055	2.21517	-1.0357	-1.79839	2.95854	4.5961	5.13155	0.00470269	2.32765
A0A0D9RM24	tr|A0A0D9RM24|A0A0D9RM24_CHLSB Stromal cell derived factor 2 like 1 OS=Chlorocebus sabaeus OX=60711 GN=SDF2L1 PE=4 SV=1	1	0.699688	-0.338872	0.158747	-0.384934	1.65911	2.03269	2.0851	0.0047582	2.32256
A0A0D9QVI6	tr|A0A0D9QVI6|A0A0D9QVI6_CHLSB DEAD box protein 5 OS=Chlorocebus sabaeus OX=60711 GN=DDX5 PE=3 SV=1	17	0.37573	-0.762369	0.0196562	0.179321	1.60552	1.65935	2.62715	0.00483874	2.31527
A0A0D9RQ32	tr|A0A0D9RQ32|A0A0D9RQ32_CHLSB Uncharacterized protein OS=Chlorocebus sabaeus OX=60711 GN=NTMT1 PE=3 SV=1	3	-0.309478	0.580823	-1.0463	0.546566	2.17496	1.79637	1.91256	0.00488741	2.31092
A0A0D9RLW5	tr|A0A0D9RLW5|A0A0D9RLW5_CHLSB Coiled-coil domain containing 116 OS=Chlorocebus sabaeus OX=60711 GN=CCDC116 PE=4 SV=1	1	2.14656	0.0368607	-1.13572	-1.06147	2.99494	3.61873	1.56613	0.00501166	2.30002
A0A0D9RKP6	tr|A0A0D9RKP6|A0A0D9RKP6_CHLSB Uncharacterized protein OS=Chlorocebus sabaeus OX=60711 GN=SERAC1 PE=4 SV=1	1	-1.68438	1.21912	-0.55943	0.752095	1.43436	3.26715	3.95155	0.00507772	2.29433
A0A0D9QWT3	tr|A0A0D9QWT3|A0A0D9QWT3_CHLSB Importin N-terminal domain-containing protein OS=Chlorocebus sabaeus OX=60711 GN=IPO7 PE=4 SV=1	17	0.588275	-0.233205	0.16987	-0.332121	1.39936	1.98432	2.17416	0.00509633	2.29274
A0A0D9QYW2	tr|A0A0D9QYW2|A0A0D9QYW2_CHLSB Uncharacterized protein OS=Chlorocebus sabaeus OX=60711 PE=3 SV=1	21	0.17382	-0.827077	-0.350602	0.815818	1.40598	1.51576	2.62703	0.00516453	2.28697
A0A0D9SB91	tr|A0A0D9SB91|A0A0D9SB91_CHLSB Protein kinase domain-containing protein OS=Chlorocebus sabaeus OX=60711 GN=CSNK1A1L PE=3 SV=1	1	0.401704	0.389448	-1.83436	0.870699	6.88014	11.8926	8.88177	0.00516843	2.28664
A0A0D9R203	tr|A0A0D9R203|A0A0D9R203_CHLSB Cellular inhibitor of PP2A OS=Chlorocebus sabaeus OX=60711 GN=CIP2A PE=4 SV=1	4	-0.220193	-0.210443	-0.354254	0.769071	1.74527	2.25533	1.76485	0.00526888	2.27828
A0A0D9R2U3	tr|A0A0D9R2U3|A0A0D9R2U3_CHLSB Uncharacterized protein OS=Chlorocebus sabaeus OX=60711 PE=4 SV=1	12	1.19026	0.0232718	-0.594364	-0.560093	2.19773	2.60679	2.80337	0.00540618	2.26711
A0A0D9RCP0	tr|A0A0D9RCP0|A0A0D9RCP0_CHLSB Testis anion transporter 1 OS=Chlorocebus sabaeus OX=60711 GN=SLC26A8 PE=3 SV=1	1	-0.1427	-0.0455568	-0.0595537	0.304891	1.70617	1.45858	1.3606	0.00556463	2.25456
P58295	sp|P58295|SC6A5_RAT Sodium- and chloride-dependent glycine transporter 2 OS=Rattus norvegicus OX=10116 GN=Slc6a5 PE=1 SV=2	9	-0.802901	0.420148	0.48909	-0.340013	29.4232	6.86933	5.71707	0.00577709	2.23829
A0A0D9RZ50	tr|A0A0D9RZ50|A0A0D9RZ50_CHLSB Uncharacterized protein OS=Chlorocebus sabaeus OX=60711 GN=GAL3ST4 PE=3 SV=1	1	0.0229548	-0.130425	0.208443	0.00548934	0.20861	3.87443	5.45814	0.00591108	2.22833
A0A0D9S0W1	tr|A0A0D9S0W1|A0A0D9S0W1_CHLSB Receptor protein-tyrosine kinase OS=Chlorocebus sabaeus OX=60711 GN=AXL PE=4 SV=1	9	0.258582	-0.793621	-0.103238	0.62505	3.55432	2.51236	1.21034	0.00599214	2.22242
A0A0D9S2P4	tr|A0A0D9S2P4|A0A0D9S2P4_CHLSB Piezo-type mechanosensitive ion channel component OS=Chlorocebus sabaeus OX=60711 GN=PIEZO1 PE=3 SV=1	1	-0.572962	0.940094	-0.404123	0.0453299	2.22989	2.1928	1.02464	0.006	2.22185
A0A0D9R3B7	tr|A0A0D9R3B7|A0A0D9R3B7_CHLSB Transmembrane protein 205 OS=Chlorocebus sabaeus OX=60711 GN=TMEM205 PE=3 SV=1	2	-0.258344	0.432596	-1.70599	1.09514	1.68241	2.22008	2.17266	0.00626474	2.2031
A0A0D9QXA8	tr|A0A0D9QXA8|A0A0D9QXA8_CHLSB MRH domain-containing protein OS=Chlorocebus sabaeus OX=60711 GN=OS9 PE=4 SV=1	3	0.424406	0.755683	-0.451378	-0.679672	1.35751	1.93862	1.79891	0.00634764	2.19739
A0A0D9S8E2	tr|A0A0D9S8E2|A0A0D9S8E2_CHLSB Ribosome assembly factor mrt4 OS=Chlorocebus sabaeus OX=60711 PE=3 SV=1	7	-0.219957	-0.871644	0.735892	0.523908	1.71597	1.54374	2.44731	0.00641409	2.19287
A0A0D9RYS3	tr|A0A0D9RYS3|A0A0D9RYS3_CHLSB Uncharacterized protein OS=Chlorocebus sabaeus OX=60711 GN=RB1 PE=3 SV=1	6	-0.671569	1.2875	-0.246201	-0.397891	1.83333	2.06244	1.9922	0.00645794	2.18991
A0A0D9RG03	tr|A0A0D9RG03|A0A0D9RG03_CHLSB Uncharacterized protein OS=Chlorocebus sabaeus OX=60711 GN=MAIP1 PE=4 SV=1	1	0.166552	-0.545145	0.911061	-0.329363	3.02633	2.11557	1.61347	0.00656361	2.18286
A0A0D9S197	tr|A0A0D9S197|A0A0D9S197_CHLSB Uncharacterized protein OS=Chlorocebus sabaeus OX=60711 GN=HSD17B2 PE=3 SV=1	3	0.399042	-2.40283	1.32488	0.693257	2.38073	2.41068	2.79434	0.00656643	2.18267
A0A0D9S0E1	tr|A0A0D9S0E1|A0A0D9S0E1_CHLSB RNA helicase OS=Chlorocebus sabaeus OX=60711 GN=DDX3Y PE=3 SV=1	13	0.576202	-0.14255	-0.776194	0.254374	1.72488	1.29906	1.66582	0.00696505	2.15708
A0A0D9RKA0	tr|A0A0D9RKA0|A0A0D9RKA0_CHLSB DNA-directed RNA polymerase OS=Chlorocebus sabaeus OX=60711 GN=POLRMT PE=3 SV=1	1	-0.118723	-0.593851	0.213406	0.528189	1.84337	1.15934	2.31626	0.00706248	2.15104
A0A0D9RA92	tr|A0A0D9RA92|A0A0D9RA92_CHLSB Uncharacterized protein OS=Chlorocebus sabaeus OX=60711 GN=RADX PE=4 SV=1	1	0.368652	0.905033	0.383734	-1.49269	2.55136	2.98886	1.14993	0.00731096	2.13603
A0A0D9R1W1	tr|A0A0D9R1W1|A0A0D9R1W1_CHLSB Notchless protein homolog 1 OS=Chlorocebus sabaeus OX=60711 GN=NLE1 PE=4 SV=1	3	1.27477	0.942506	-0.766604	-1.50871	2.57999	2.76254	1.83927	0.00731403	2.13584
A0A0D9S4H6	tr|A0A0D9S4H6|A0A0D9S4H6_CHLSB SRP54 domain-containing protein OS=Chlorocebus sabaeus OX=60711 GN=SRPRA PE=3 SV=1	12	0.212305	-1.21893	1.07941	-0.490259	1.69263	1.96305	1.64916	0.00747788	2.12622
A0A0D9RYD0	tr|A0A0D9RYD0|A0A0D9RYD0_CHLSB Eukaryotic translation initiation factor 3 subunit B OS=Chlorocebus sabaeus OX=60711 GN=EIF3B PE=3 SV=1	17	0.482574	-1.62101	0.382076	1.07606	1.78297	1.96496	3.1643	0.00752439	2.12353
A0A0D9RCI5	tr|A0A0D9RCI5|A0A0D9RCI5_CHLSB Tuftelin-interacting protein 11 OS=Chlorocebus sabaeus OX=60711 GN=TFIP11 PE=3 SV=1	1	-0.903411	3.24878	-1.71531	-1.04891	3.30847	3.51508	3.33712	0.0078202	2.10678
A0A0D9R2Q6	tr|A0A0D9R2Q6|A0A0D9R2Q6_CHLSB Uncharacterized protein OS=Chlorocebus sabaeus OX=60711 GN=DHPS PE=3 SV=1	3	-0.809537	0.246359	-0.0766656	2.00265	2.78012	2.50421	2.06538	0.00798826	2.09755
A0A0D9R131	tr|A0A0D9R131|A0A0D9R131_CHLSB Filamin A interacting protein 1 like OS=Chlorocebus sabaeus OX=60711 GN=FILIP1L PE=4 SV=1	1	1.27342	4.10102	-0.778787	-5.43986	4.7822	4.37186	6.21377	0.00805545	2.09391
A0A0D9SB40	tr|A0A0D9SB40|A0A0D9SB40_CHLSB HYPK_UBA domain-containing protein OS=Chlorocebus sabaeus OX=60711 PE=4 SV=1	1	0.755809	0.460786	-0.336014	-0.813946	2.14664	1.29702	1.79823	0.00809808	2.09162
A0A0D9RX13	tr|A0A0D9RX13|A0A0D9RX13_CHLSB DnaJ heat shock protein family (Hsp40) member C21 OS=Chlorocebus sabaeus OX=60711 GN=DNAJC21 PE=4 SV=1	1	0.45732	1.76929	-0.951109	-1.28692	3.16019	2.89916	1.35775	0.00815475	2.08859
A0A0D9RP55	tr|A0A0D9RP55|A0A0D9RP55_CHLSB Uncharacterized protein OS=Chlorocebus sabaeus OX=60711 GN=GEMIN4 PE=4 SV=1	5	0.0526117	0.958983	-1.74801	-1.67669	1.73786	1.54634	2.31303	0.00855279	2.06789
A0A0D9RFW8	tr|A0A0D9RFW8|A0A0D9RFW8_CHLSB Peptidylprolyl isomerase OS=Chlorocebus sabaeus OX=60711 GN=FKBP4 PE=4 SV=1	23	0.433052	0.305509	0.970031	-0.695506	1.90076	1.55116	2.09413	0.00860242	2.06538
A0A0D9S257	tr|A0A0D9S257|A0A0D9S257_CHLSB Centrosomal protein of 44 kDa OS=Chlorocebus sabaeus OX=60711 GN=CEP44 PE=4 SV=1	1	-0.465978	4.64802	-0.407845	-4.1405	3.68164	4.48299	5.72181	0.00865639	2.06266
A0A0D9RS42	tr|A0A0D9RS42|A0A0D9RS42_CHLSB DNA helicase OS=Chlorocebus sabaeus OX=60711 GN=CHD1 PE=4 SV=1	2	-0.179434	1.72701	-0.462319	-1.03149	1.42218	2.66436	2.6495	0.00868744	2.06111
A0A0D9QYF5	tr|A0A0D9QYF5|A0A0D9QYF5_CHLSB Palmitoyltransferase OS=Chlorocebus sabaeus OX=60711 GN=ZDHHC13 PE=3 SV=1	3	-1.94738	1.45589	-0.044898	0.21153	2.26536	2.82628	1.45364	0.00879545	2.05574
A0A0D9QV96	tr|A0A0D9QV96|A0A0D9QV96_CHLSB pre-rRNA processing protein FTSJ3 OS=Chlorocebus sabaeus OX=60711 GN=FTSJ3 PE=3 SV=1	12	0.0639134	-0.426634	0.580113	-0.331903	2.27747	2.04326	1.90709	0.0088503	2.05304
A0A0D9QWF2	tr|A0A0D9QWF2|A0A0D9QWF2_CHLSB Ribosomal RNA-processing protein 8 OS=Chlorocebus sabaeus OX=60711 GN=RRP8 PE=3 SV=1	2	-1.30856	-0.274777	0.77209	0.721642	1.62902	1.73356	1.89535	0.00906934	2.04242
A0A0D9S435	tr|A0A0D9S435|A0A0D9S435_CHLSB Synaptogyrin OS=Chlorocebus sabaeus OX=60711 GN=SYNGR2 PE=3 SV=1	1	-0.766374	0.629805	-0.289713	0.406971	3.68552	2.39651	0.551053	0.00920781	2.03584
A0A0D9RH60	tr|A0A0D9RH60|A0A0D9RH60_CHLSB Ras-related protein Rab-18 OS=Chlorocebus sabaeus OX=60711 GN=RAB18 PE=4 SV=1	8	0.038425	-0.348615	1.05052	-0.469539	2.43901	1.92407	1.91614	0.0095994	2.01776
A0A0D9RZJ3	tr|A0A0D9RZJ3|A0A0D9RZJ3_CHLSB SERPIN domain-containing protein OS=Chlorocebus sabaeus OX=60711 GN=SERPINE1 PE=3 SV=1	3	-3.61368	0.124145	2.36357	0.770365	2.83951	3.30459	3.78877	0.00973078	2.01185
A0A0D9R8U1	tr|A0A0D9R8U1|A0A0D9R8U1_CHLSB Valine--tRNA ligase OS=Chlorocebus sabaeus OX=60711 GN=VARS1 PE=3 SV=1	31	0.279457	-0.49377	0.622948	-0.19412	1.31847	1.32812	1.93299	0.00984863	2.00662
A0A0D9RQP5	tr|A0A0D9RQP5|A0A0D9RQP5_CHLSB RNA-binding protein PNO1 OS=Chlorocebus sabaeus OX=60711 GN=PNO1 PE=3 SV=1	3	-0.301446	0.929093	-0.665631	-0.237579	2.02233	2.01523	0.957676	0.0100915	1.99605
A0A0D9RR63	tr|A0A0D9RR63|A0A0D9RR63_CHLSB RNA helicase OS=Chlorocebus sabaeus OX=60711 GN=DDX27 PE=3 SV=1	10	-0.552223	-0.612452	0.675619	-0.894162	1.00025	1.74515	0.976207	0.0102965	1.98731
A0A0D9S0W2	tr|A0A0D9S0W2|A0A0D9S0W2_CHLSB RUN domain-containing protein OS=Chlorocebus sabaeus OX=60711 GN=RUNDC3A PE=4 SV=1	1	0.0136917	2.95918	-1.59963	-1.64181	1.38572	4.10174	5.12981	0.0103465	1.98521
A0A0D9RFX3	tr|A0A0D9RFX3|A0A0D9RFX3_CHLSB Uncharacterized protein OS=Chlorocebus sabaeus OX=60711 GN=BYSL PE=3 SV=1	7	-1.31169	-0.790079	0.163048	1.63532	2.61676	2.29481	1.47875	0.0104063	1.98271
A0A0D9RGD1	tr|A0A0D9RGD1|A0A0D9RGD1_CHLSB RNA helicase OS=Chlorocebus sabaeus OX=60711 GN=EIF4A1 PE=3 SV=1	26	-1.26148	-0.516627	1.62056	0.0542843	1.67687	1.66265	2.46168	0.0104782	1.97972
A0A0D9RNS2	tr|A0A0D9RNS2|A0A0D9RNS2_CHLSB Uncharacterized protein OS=Chlorocebus sabaeus OX=60711 GN=FETUB PE=4 SV=1	1	1.15787	2.19389	-0.376733	-3.03841	2.34273	3.06223	3.90954	0.0106759	1.97159
A0A0D9QXR9	tr|A0A0D9QXR9|A0A0D9QXR9_CHLSB Gc-globulin OS=Chlorocebus sabaeus OX=60711 GN=GC PE=4 SV=1	3	-1.63874	5.35251	-2.07815	-3.44389	5.08533	4.05196	4.10022	0.0108234	1.96564
A0A0D9QVT3	tr|A0A0D9QVT3|A0A0D9QVT3_CHLSB UTP4 small subunit processome component OS=Chlorocebus sabaeus OX=60711 GN=UTP4 PE=4 SV=1	3	-2.11067	0.938668	0.20255	0.765692	1.49885	1.93472	2.96767	0.010954	1.96043
A0A0D9RR21	tr|A0A0D9RR21|A0A0D9RR21_CHLSB SEC63 homolog, protein translocation regulator OS=Chlorocebus sabaeus OX=60711 GN=SEC63 PE=4 SV=1	11	0.673831	0.232294	-0.447977	-0.632521	1.07041	1.95984	2.03963	0.0109594	1.96021
A0A0D9S8N0	tr|A0A0D9S8N0|A0A0D9S8N0_CHLSB Spermidine synthase OS=Chlorocebus sabaeus OX=60711 GN=SRM PE=3 SV=1	10	-1.51266	1.49011	-1.31787	0.627005	2.00045	2.08415	1.76809	0.0110408	1.957
A0A0D9RY76	tr|A0A0D9RY76|A0A0D9RY76_CHLSB Dynein axonemal assembly factor 5 OS=Chlorocebus sabaeus OX=60711 GN=DNAAF5 PE=4 SV=1	4	1.58354	-0.972788	-0.162829	-0.275332	2.40748	1.51102	1.74889	0.0110719	1.95578
A0A0D9R9P5	tr|A0A0D9R9P5|A0A0D9R9P5_CHLSB Uncharacterized protein OS=Chlorocebus sabaeus OX=60711 GN=ZSCAN29 PE=4 SV=1	1	1.08038	5.57556	0.0850674	-8.98212	6.20451	5.85445	7.44588	0.0121054	1.91702
A0A0D9RQ72	tr|A0A0D9RQ72|A0A0D9RQ72_CHLSB SRF-dependent transcription regulation-associated protein OS=Chlorocebus sabaeus OX=60711 GN=SRFBP1 PE=4 SV=1	2	-0.401681	-0.40363	1.25473	-0.317777	2.1295	2.14523	1.21909	0.0122648	1.91134
A0A0D9RWG6	tr|A0A0D9RWG6|A0A0D9RWG6_CHLSB Myotubularin phosphatase domain-containing protein OS=Chlorocebus sabaeus OX=60711 GN=MTMR9 PE=3 SV=1	2	-1.45279	0.242986	0.568656	0.594114	2.08062	3.41559	1.88097	0.0123068	1.90985
A0A0D9S468	tr|A0A0D9S468|A0A0D9S468_CHLSB Ig-like domain-containing protein OS=Chlorocebus sabaeus OX=60711 PE=4 SV=1	1	0.225045	3.7467	1.05983	-5.10751	4.30471	3.7761	5.54785	0.012406	1.90637
A0A0D9R4B8	tr|A0A0D9R4B8|A0A0D9R4B8_CHLSB Multifunctional methyltransferase subunit TRM112-like protein OS=Chlorocebus sabaeus OX=60711 PE=3 SV=1	4	-0.411494	0.207281	0.779964	-0.61319	1.54747	1.52739	1.21512	0.0126615	1.89751
A0A0D9QXT8	tr|A0A0D9QXT8|A0A0D9QXT8_CHLSB G-rich RNA sequence binding factor 1 OS=Chlorocebus sabaeus OX=60711 GN=GRSF1 PE=4 SV=1	5	-0.0372238	1.07388	-0.868179	-0.337999	2.02573	1.55321	1.19042	0.012666	1.89736
A0A0D9RCI1	tr|A0A0D9RCI1|A0A0D9RCI1_CHLSB Eukaryotic translation initiation factor 5 OS=Chlorocebus sabaeus OX=60711 GN=EIF5 PE=3 SV=1	9	-0.336064	0.134127	-0.939099	0.870365	1.87781	1.7233	1.82945	0.0129882	1.88645
A0A0D9QUM3	tr|A0A0D9QUM3|A0A0D9QUM3_CHLSB BCAR1 scaffold protein, Cas family member OS=Chlorocebus sabaeus OX=60711 GN=BCAR1 PE=3 SV=1	1	-0.423199	-0.0887975	0.277187	0.283572	0.973623	1.39148	2.75309	0.0134128	1.87248
A0A0D9RMD6	tr|A0A0D9RMD6|A0A0D9RMD6_CHLSB Metalloproteinase inhibitor 1 OS=Chlorocebus sabaeus OX=60711 GN=TIMP1 PE=3 SV=1	1	-0.53982	0.366892	-0.578714	0.676326	1.93151	1.4142	1.0272	0.0134187	1.87229
A0A0D9R1U4	tr|A0A0D9R1U4|A0A0D9R1U4_CHLSB Centrosomal protein 55 OS=Chlorocebus sabaeus OX=60711 GN=CEP55 PE=4 SV=1	3	0.452455	-0.180195	0.951034	-1.16245	2.73678	2.55545	1.26237	0.0134435	1.87149
A0A0D9RGJ4	tr|A0A0D9RGJ4|A0A0D9RGJ4_CHLSB Ice protease-activating factor OS=Chlorocebus sabaeus OX=60711 GN=NLRC4 PE=4 SV=1	1	0.332959	2.87658	-0.798647	-2.56928	2.4908	2.4267	4.34275	0.0139389	1.85577
A0A0D9RRU6	tr|A0A0D9RRU6|A0A0D9RRU6_CHLSB Surfeit locus protein 4 OS=Chlorocebus sabaeus OX=60711 GN=SURF4 PE=3 SV=1	2	-0.251935	0.582611	-1.49918	1.02335	1.52767	2.02933	2.43149	0.0143907	1.84192
A0A0D9QZI5	tr|A0A0D9QZI5|A0A0D9QZI5_CHLSB LisH domain-containing protein OS=Chlorocebus sabaeus OX=60711 GN=NOLC1 PE=4 SV=1	4	0.550343	0.799314	-1.04359	-0.401931	1.43206	1.68069	1.7625	0.0144788	1.83927
A0A0D9RBZ5	tr|A0A0D9RBZ5|A0A0D9RBZ5_CHLSB DnaJ heat shock protein family (Hsp40) member A1 OS=Chlorocebus sabaeus OX=60711 GN=DNAJA1 PE=4 SV=1	10	-1.60619	0.738361	-0.984499	0.944362	2.21677	1.9558	1.2948	0.0146677	1.83364
A0A0D9RE46	tr|A0A0D9RE46|A0A0D9RE46_CHLSB WD repeat domain 43 OS=Chlorocebus sabaeus OX=60711 GN=WDR43 PE=4 SV=1	3	1.28858	0.825009	-1.34937	-0.712303	1.37743	2.29324	2.43701	0.0149081	1.82658
A0A0D9REV6	tr|A0A0D9REV6|A0A0D9REV6_CHLSB Zinc finger protein 485 OS=Chlorocebus sabaeus OX=60711 GN=ZNF485 PE=4 SV=1	1	-0.375391	-1.33909	1.33239	0.375466	1.23767	1.4137	3.35874	0.0151325	1.82009
A0A0D9R4W1	tr|A0A0D9R4W1|A0A0D9R4W1_CHLSB Signal sequence receptor subunit alpha OS=Chlorocebus sabaeus OX=60711 GN=SSR1 PE=3 SV=1	2	-0.868194	-0.0986609	0.155026	0.769277	0.89797	1.8038	2.51418	0.0152103	1.81786
A0A0D9R8S5	tr|A0A0D9R8S5|A0A0D9R8S5_CHLSB Apolipoprotein D OS=Chlorocebus sabaeus OX=60711 GN=APOD PE=3 SV=1	1	0.0725259	-2.891	2.73132	-0.124426	3.89772	2.1338	2.96327	0.0153603	1.8136
A0A0D9RXB0	tr|A0A0D9RXB0|A0A0D9RXB0_CHLSB Thioredoxin domain containing 9 OS=Chlorocebus sabaeus OX=60711 GN=TXNDC9 PE=4 SV=1	3	0.694659	-0.886429	0.823129	-0.507487	1.8064	1.44452	1.73985	0.0157637	1.80234
A0A0D9RP96	tr|A0A0D9RP96|A0A0D9RP96_CHLSB Formyltetrahydrofolate synthetase OS=Chlorocebus sabaeus OX=60711 GN=MTHFD1L PE=3 SV=1	11	0.400334	-0.352368	0.609394	-0.459825	0.990128	1.77754	1.65598	0.0158971	1.79868
A0A0D9SAC7	tr|A0A0D9SAC7|A0A0D9SAC7_CHLSB Ribosome biogenesis protein NSA2 homolog OS=Chlorocebus sabaeus OX=60711 PE=3 SV=1	4	-0.855387	-0.249037	0.504696	0.685223	0.964905	1.78664	2.1409	0.0160981	1.79323
A0A0D9RRP5	tr|A0A0D9RRP5|A0A0D9RRP5_CHLSB Uncharacterized protein OS=Chlorocebus sabaeus OX=60711 GN=PARD6B PE=3 SV=1	2	-0.494178	0.65812	-0.102681	-0.0540462	1.20966	1.33575	1.65451	0.0161024	1.79311
A0A0D9RNS1	tr|A0A0D9RNS1|A0A0D9RNS1_CHLSB Alpha-2-HS-glycoprotein OS=Chlorocebus sabaeus OX=60711 GN=AHSG PE=4 SV=1	1	-0.377027	5.19724	-0.115184	-5.13624	6.37658	4.90669	3.33199	0.0161736	1.79119
A0A0D9RA41	tr|A0A0D9RA41|A0A0D9RA41_CHLSB Cytochrome c oxidase assembly protein COX20, mitochondrial OS=Chlorocebus sabaeus OX=60711 GN=COX20 PE=3 SV=1	1	0.0936191	-1.64847	1.16221	0.415264	2.38523	2.3492	0.967359	0.0162074	1.79029
A0A0D9QWM7	tr|A0A0D9QWM7|A0A0D9QWM7_CHLSB Eukaryotic translation initiation factor 3 subunit F OS=Chlorocebus sabaeus OX=60711 GN=EIF3F PE=3 SV=1	11	-1.17419	0.0303023	-1.21016	1.53963	1.11826	2.07007	2.49123	0.0162971	1.78789
A0A0D9RTE8	tr|A0A0D9RTE8|A0A0D9RTE8_CHLSB Hexokinase OS=Chlorocebus sabaeus OX=60711 GN=HK2 PE=3 SV=1	3	1.25092	0.0252993	-0.412156	-0.620636	5.83233	1.06997	1.53414	0.0164814	1.78301
A0A0D9QZF5	tr|A0A0D9QZF5|A0A0D9QZF5_CHLSB CD44 antigen OS=Chlorocebus sabaeus OX=60711 GN=CD44 PE=4 SV=1	5	0.604218	-0.0522258	0.0707212	-0.453991	2.08968	0.951238	1.93871	0.0165164	1.78208
A0A0D9QWP9	tr|A0A0D9QWP9|A0A0D9QWP9_CHLSB 60S ribosomal protein L27a OS=Chlorocebus sabaeus OX=60711 PE=3 SV=1	4	0.463742	0.681158	1.13671	-2.10319	1.08001	2.68379	3.02447	0.0171259	1.76635
A0A0D9R7C2	tr|A0A0D9R7C2|A0A0D9R7C2_CHLSB Ribosomal L1 domain containing 1 OS=Chlorocebus sabaeus OX=60711 GN=RSL1D1 PE=4 SV=1	12	-0.238395	-1.40293	2.17149	-0.00286048	2.13232	1.76306	2.68334	0.0175979	1.75454
A0A0D9S7E4	tr|A0A0D9S7E4|A0A0D9S7E4_CHLSB UCR_hinge domain-containing protein OS=Chlorocebus sabaeus OX=60711 PE=3 SV=1	2	0.27098	0.355886	-0.0533918	-0.567094	0.680309	1.93833	1.65711	0.0176715	1.75273
A0A0D9S1W2	tr|A0A0D9S1W2|A0A0D9S1W2_CHLSB Translation machinery-associated protein 16 OS=Chlorocebus sabaeus OX=60711 GN=TMA16 PE=3 SV=1	1	0.174731	-1.17181	-0.00236126	0.952162	1.48568	1.27611	1.68233	0.0178838	1.74754
A0A0D9R3W4	tr|A0A0D9R3W4|A0A0D9R3W4_CHLSB E3 ubiquitin-protein ligase TRIP12 OS=Chlorocebus sabaeus OX=60711 GN=TRIP12 PE=3 SV=1	9	-0.422385	1.87612	-0.680573	-1.25017	1.16651	2.63513	1.8435	0.0179639	1.7456
A0A0D9RDJ1	tr|A0A0D9RDJ1|A0A0D9RDJ1_CHLSB Oxoglutarate dehydrogenase (succinyl-transferring) OS=Chlorocebus sabaeus OX=60711 GN=OGDHL PE=3 SV=1	1	0.211507	1.05288	-0.199057	-0.964977	2.67914	1.73693	0.849821	0.0179677	1.74551
A0A0D9RCN5	tr|A0A0D9RCN5|A0A0D9RCN5_CHLSB Myosin XVIIIB OS=Chlorocebus sabaeus OX=60711 GN=MYO18B PE=3 SV=1	1	-1.44584	4.22058	-1.55868	-1.69409	2.75321	3.75233	3.06251	0.0185222	1.73231
A0A0D9QZM3	tr|A0A0D9QZM3|A0A0D9QZM3_CHLSB Uncharacterized protein OS=Chlorocebus sabaeus OX=60711 GN=PFDN5 PE=4 SV=1	4	-0.657794	0.559148	0.642235	-0.396897	1.99661	1.30533	1.33087	0.0186536	1.72924
A0A0D9QYA3	tr|A0A0D9QYA3|A0A0D9QYA3_CHLSB NAC-A/B domain-containing protein OS=Chlorocebus sabaeus OX=60711 PE=4 SV=1	5	-0.3115	-0.426177	0.419478	0.754795	1.41362	0.935492	2.18187	0.0187303	1.72746
A0A0D9RNR3	tr|A0A0D9RNR3|A0A0D9RNR3_CHLSB J domain-containing protein OS=Chlorocebus sabaeus OX=60711 PE=4 SV=1	11	1.20526	-0.357423	0.221216	-0.837432	1.44749	1.35344	1.87786	0.0188808	1.72398
A0A0D9S6T0	tr|A0A0D9S6T0|A0A0D9S6T0_CHLSB Pannexin_like domain-containing protein OS=Chlorocebus sabaeus OX=60711 GN=LRRC8C PE=3 SV=1	1	-0.479952	3.52617	-1.08309	-2.30065	2.39131	2.87746	3.05042	0.0188874	1.72383
A0A0D9R429	tr|A0A0D9R429|A0A0D9R429_CHLSB Uncharacterized protein OS=Chlorocebus sabaeus OX=60711 GN=MBOAT2 PE=4 SV=1	1	-0.454636	2.81652	-0.935231	-1.60529	2.40755	2.66871	2.14107	0.0189347	1.72274
A0A0D9RVT0	tr|A0A0D9RVT0|A0A0D9RVT0_CHLSB Uridine-cytidine kinase OS=Chlorocebus sabaeus OX=60711 GN=UCKL1 PE=3 SV=1	1	0.0995681	0.27947	-0.728349	0.360596	1.64455	1.36975	1.1066	0.0190752	1.71953
A0A0D9QV99	tr|A0A0D9QV99|A0A0D9QV99_CHLSB AAA domain-containing protein OS=Chlorocebus sabaeus OX=60711 GN=PSMC5 PE=3 SV=1	22	-0.789401	0.356245	0.253678	-0.443526	1.12663	1.16986	1.29517	0.0193153	1.7141
A0A0D9RIN4	tr|A0A0D9RIN4|A0A0D9RIN4_CHLSB Leucyl-tRNA synthetase OS=Chlorocebus sabaeus OX=60711 GN=LARS1 PE=3 SV=1	20	0.126479	0.367369	-1.15221	0.907649	1.39439	1.54979	2.02639	0.0198365	1.70254
A0A0D9RT35	tr|A0A0D9RT35|A0A0D9RT35_CHLSB Nucleotide binding protein like OS=Chlorocebus sabaeus OX=60711 GN=NUBPL PE=3 SV=1	1	-0.102858	0.434613	0.981367	-1.15621	1.52962	2.58409	1.67667	0.0200973	1.69686
A0A0D9RKV9	tr|A0A0D9RKV9|A0A0D9RKV9_CHLSB Uncharacterized protein OS=Chlorocebus sabaeus OX=60711 GN=FAM107B PE=4 SV=1	1	-0.730159	0.524677	0.0859598	0.125467	2.20156	1.37145	1.68572	0.0202175	1.69427
A0A0D9RSS8	tr|A0A0D9RSS8|A0A0D9RSS8_CHLSB Bromodomain adjacent to zinc finger domain 1A OS=Chlorocebus sabaeus OX=60711 GN=BAZ1A PE=4 SV=1	3	0.364903	1.84016	-1.95749	-0.54081	2.79791	2.88965	0.933633	0.0203829	1.69073
A0A0D9R9J6	tr|A0A0D9R9J6|A0A0D9R9J6_CHLSB Procollagen-proline 3-dioxygenase OS=Chlorocebus sabaeus OX=60711 GN=P3H2 PE=3 SV=1	2	-0.200287	0.952714	0.602005	-1.23584	1.708	1.82772	1.65716	0.0206443	1.6852
A0A0D9S0H3	tr|A0A0D9S0H3|A0A0D9S0H3_CHLSB Ubiquitin conjugating enzyme E2 A OS=Chlorocebus sabaeus OX=60711 GN=UBE2A PE=3 SV=1	2	0.129061	0.389896	0.377635	-0.744516	1.65317	2.06937	0.989261	0.02076	1.68277
A0A0D9S0H2	tr|A0A0D9S0H2|A0A0D9S0H2_CHLSB Uncharacterized protein OS=Chlorocebus sabaeus OX=60711 GN=NKRF PE=3 SV=1	3	-0.232937	0.99809	-0.33111	-0.602807	1.87384	1.99648	0.633658	0.0209838	1.67812
A0A0D9R892	tr|A0A0D9R892|A0A0D9R892_CHLSB RNA helicase OS=Chlorocebus sabaeus OX=60711 GN=DDX47 PE=3 SV=1	11	0.583938	-0.23104	0.0553251	-0.352663	1.62244	1.62659	0.881787	0.021196	1.67375
A0A0D9S2B1	tr|A0A0D9S2B1|A0A0D9S2B1_CHLSB 4'-phosphopantetheinyl transferase OS=Chlorocebus sabaeus OX=60711 GN=AASDHPPT PE=3 SV=1	5	-0.153691	0.672983	-0.16145	-0.298602	0.73078	1.68746	1.88143	0.0213261	1.67109
A0A0D9QY99	tr|A0A0D9QY99|A0A0D9QY99_CHLSB Glutamine rich 2 OS=Chlorocebus sabaeus OX=60711 GN=QRICH2 PE=4 SV=1	1	-0.181681	2.10711	0.148815	-1.96004	1.47734	2.17383	2.60644	0.0220502	1.65659
A0A0D9S994	tr|A0A0D9S994|A0A0D9S994_CHLSB ER membrane protein complex subunit 6 OS=Chlorocebus sabaeus OX=60711 GN=EMC6 PE=3 SV=1	1	1.02469	-0.754442	-0.0182252	-0.170268	3.39531	1.7113	0.651332	0.0221697	1.65424
A0A0D9RYI0	tr|A0A0D9RYI0|A0A0D9RYI0_CHLSB Protocadherin 17 OS=Chlorocebus sabaeus OX=60711 GN=PCDH17 PE=4 SV=1	1	0.820851	3.28031	-0.709685	-3.73463	3.47801	2.02792	4.02763	0.0224272	1.64922
A0A0D9S7M1	tr|A0A0D9S7M1|A0A0D9S7M1_CHLSB CTP synthase OS=Chlorocebus sabaeus OX=60711 GN=CTPS1 PE=3 SV=1	13	-1.13236	-1.3045	2.22056	0.542293	1.69923	1.7322	3.07023	0.0230759	1.63684
A0A0D9RP20	tr|A0A0D9RP20|A0A0D9RP20_CHLSB Polynucleotide phosphorylase 1 OS=Chlorocebus sabaeus OX=60711 GN=PNPT1 PE=3 SV=1	11	1.62974	-0.752229	-0.185755	-0.375806	1.63192	1.64869	1.57218	0.023474	1.62941
A0A0D9R054	tr|A0A0D9R054|A0A0D9R054_CHLSB Activation peptide fragment 1 OS=Chlorocebus sabaeus OX=60711 GN=F2 PE=4 SV=1	2	-1.16835	3.81549	-0.24953	-2.61743	4.21137	2.69661	2.14928	0.02359	1.62727
A0A0D9R1V1	tr|A0A0D9R1V1|A0A0D9R1V1_CHLSB Uncharacterized protein OS=Chlorocebus sabaeus OX=60711 GN=SLFN11 PE=3 SV=1	1	-1.38564	5.77806	-0.900758	-4.91695	4.01427	3.48667	5.30592	0.0237387	1.62454
A0A0D9RE85	tr|A0A0D9RE85|A0A0D9RE85_CHLSB Signal recognition particle receptor subunit beta OS=Chlorocebus sabaeus OX=60711 GN=SRPRB PE=3 SV=1	11	-0.246232	-1.56868	0.936013	1.0683	1.83721	1.4299	1.87745	0.0247201	1.60695
A0A0D9S1Q8	tr|A0A0D9S1Q8|A0A0D9S1Q8_CHLSB Uncharacterized protein OS=Chlorocebus sabaeus OX=60711 GN=TOMM40 PE=3 SV=1	10	-1.69111	0.537109	0.571006	0.0910623	1.1583	1.74251	1.79517	0.0247275	1.60682
A0A0D9RWI2	tr|A0A0D9RWI2|A0A0D9RWI2_CHLSB Uncharacterized protein OS=Chlorocebus sabaeus OX=60711 GN=CCDC115 PE=4 SV=1	1	-0.907606	1.26751	-1.33071	0.692433	2.51943	1.34749	1.21323	0.0247643	1.60617
A0A0D9S3D8	tr|A0A0D9S3D8|A0A0D9S3D8_CHLSB Complex I-49kD OS=Chlorocebus sabaeus OX=60711 GN=NDUFS2 PE=3 SV=1	8	-0.923856	0.550976	0.138751	-0.0966902	1.03441	1.64559	1.57833	0.0248691	1.60434
A0A0D9R8E8	tr|A0A0D9R8E8|A0A0D9R8E8_CHLSB Uncharacterized protein OS=Chlorocebus sabaeus OX=60711 GN=RAB7A PE=4 SV=1	13	-1.2772	-0.419683	-0.404773	1.37715	1.4224	1.26607	1.42867	0.0256527	1.59087
A0A0D9RHY8	tr|A0A0D9RHY8|A0A0D9RHY8_CHLSB Uncharacterized protein OS=Chlorocebus sabaeus OX=60711 GN=MYO1E PE=3 SV=1	17	-1.21625	-0.0470491	0.993876	0.383831	1.6812	1.27426	1.69976	0.0257719	1.58885
A0A0D9S1H1	tr|A0A0D9S1H1|A0A0D9S1H1_CHLSB Uncharacterized protein OS=Chlorocebus sabaeus OX=60711 GN=SH3D19 PE=4 SV=1	1	-0.759821	-1.15816	1.26576	0.597171	1.30639	2.25866	1.59963	0.0259317	1.58617
A0A0D9S9F8	tr|A0A0D9S9F8|A0A0D9S9F8_CHLSB Ribosomal_L18e/L15P domain-containing protein OS=Chlorocebus sabaeus OX=60711 PE=3 SV=1	3	-1.17367	0.127012	1.01623	-0.0098293	1.86857	1.54968	0.9847	0.0260478	1.58423
A0A0D9RSY3	tr|A0A0D9RSY3|A0A0D9RSY3_CHLSB RNA helicase OS=Chlorocebus sabaeus OX=60711 GN=DDX56 PE=4 SV=1	3	0.769808	-0.204479	-0.500203	-0.136736	0.810359	1.26428	1.6037	0.0264141	1.57816
A0A0D9RS33	tr|A0A0D9RS33|A0A0D9RS33_CHLSB Prefoldin subunit 4 OS=Chlorocebus sabaeus OX=60711 GN=PFDN4 PE=3 SV=1	4	0.449188	1.02548	-1.27564	-0.468155	1.95399	1.39565	1.00482	0.0266654	1.57405
A0A0D9RJT0	tr|A0A0D9RJT0|A0A0D9RJT0_CHLSB Protein kinase C OS=Chlorocebus sabaeus OX=60711 GN=PRKCI PE=3 SV=1	2	0.660654	0.304105	-0.770136	0.415021	1.38939	1.56727	1.72568	0.0267393	1.57285
A0A0D9RGU7	tr|A0A0D9RGU7|A0A0D9RGU7_CHLSB Arrestin-C OS=Chlorocebus sabaeus OX=60711 GN=ARR3 PE=3 SV=1	1	-0.586392	1.69267	0.92027	-1.97408	1.78478	1.81968	2.39957	0.0272918	1.56397
A0A0D9R4U0	tr|A0A0D9R4U0|A0A0D9R4U0_CHLSB Uncharacterized protein OS=Chlorocebus sabaeus OX=60711 GN=MRPL4 PE=3 SV=1	2	-0.432448	0.563254	-1.30418	0.958557	2.49302	1.36821	0.906621	0.0273176	1.56356
A0A0D9RVS9	tr|A0A0D9RVS9|A0A0D9RVS9_CHLSB Purine nucleoside phosphorylase OS=Chlorocebus sabaeus OX=60711 GN=PNP PE=3 SV=1	9	0.81532	-0.501175	-0.724208	1.37682	1.28134	1.90126	2.02726	0.0275578	1.55976
A0A0D9S7H4	tr|A0A0D9S7H4|A0A0D9S7H4_CHLSB Uncharacterized protein OS=Chlorocebus sabaeus OX=60711 GN=ARMH1 PE=4 SV=1	1	-1.86403	6.67563	-1.75215	-5.1068	5.09495	6.16366	2.87415	0.0282198	1.54945
A0A0D9RHC8	tr|A0A0D9RHC8|A0A0D9RHC8_CHLSB RING-type E3 ubiquitin transferase OS=Chlorocebus sabaeus OX=60711 GN=RC3H1 PE=4 SV=1	3	1.13558	6.0539	-1.89384	-6.12195	5.15527	4.59517	4.90002	0.0292545	1.53381
A0A0D9QUW2	tr|A0A0D9QUW2|A0A0D9QUW2_CHLSB Uncharacterized protein OS=Chlorocebus sabaeus OX=60711 GN=FBL PE=3 SV=1	13	-0.409892	0.658417	-2.29807	1.219	1.26015	1.97106	2.5488	0.0297025	1.52721
A0A0D9QZ38	tr|A0A0D9QZ38|A0A0D9QZ38_CHLSB Tetraspanin OS=Chlorocebus sabaeus OX=60711 GN=CD63 PE=3 SV=1	1	0.346595	0.242237	-0.79924	0.167252	1.43719	0.88139	1.36207	0.0297613	1.52635
A0A0D9S498	tr|A0A0D9S498|A0A0D9S498_CHLSB RNA binding motif protein 19 OS=Chlorocebus sabaeus OX=60711 GN=RBM19 PE=4 SV=1	2	2.12804	-0.65076	-1.90855	0.272964	2.05531	2.26608	3.36811	0.0300267	1.52249
A0A0D9R1P1	tr|A0A0D9R1P1|A0A0D9R1P1_CHLSB Uncharacterized protein OS=Chlorocebus sabaeus OX=60711 GN=SH3BP4 PE=4 SV=1	2	0.210962	1.08736	-0.944604	-0.394391	2.30517	0.68682	1.5367	0.0302228	1.51967
A0A0D9S5L2	tr|A0A0D9S5L2|A0A0D9S5L2_CHLSB PseudoU_synth_1 domain-containing protein OS=Chlorocebus sabaeus OX=60711 GN=PUS1 PE=3 SV=1	3	-0.167626	0.311836	0.75183	-0.671525	1.28892	0.963653	1.62047	0.0303536	1.51779
A0A0D9R8L0	tr|A0A0D9R8L0|A0A0D9R8L0_CHLSB Pumilio RNA binding family member 3 OS=Chlorocebus sabaeus OX=60711 GN=PUM3 PE=4 SV=1	7	0.32664	0.208848	0.515082	-0.771723	2.1325	1.14492	1.4521	0.0304423	1.51652
A0A0D9S288	tr|A0A0D9S288|A0A0D9S288_CHLSB DnaJ heat shock protein family (Hsp40) member C7 OS=Chlorocebus sabaeus OX=60711 GN=DNAJC7 PE=4 SV=1	6	-0.683182	-0.592296	0.838419	0.527757	1.44864	1.12151	1.62751	0.0307878	1.51162
A0A0D9RIW4	tr|A0A0D9RIW4|A0A0D9RIW4_CHLSB Mediator of RNA polymerase II transcription subunit 15 OS=Chlorocebus sabaeus OX=60711 GN=MED15 PE=3 SV=1	1	-0.424986	0.819348	-0.730817	0.284571	1.69676	1.89906	0.537294	0.0311137	1.50705
A0A0D9QZ96	tr|A0A0D9QZ96|A0A0D9QZ96_CHLSB RanBD1 domain-containing protein OS=Chlorocebus sabaeus OX=60711 GN=NUP50 PE=4 SV=1	7	0.324239	0.784356	-0.261916	-0.787581	1.46449	1.74159	1.20188	0.0312217	1.50554
A0A0D9SDQ1	tr|A0A0D9SDQ1|A0A0D9SDQ1_CHLSB RING-type E3 ubiquitin transferase TRIM5 OS=Chlorocebus sabaeus OX=60711 GN=TRIM56 PE=3 SV=1	6	0.428465	1.77217	-1.02965	-1.20767	3.31695	1.45542	1.66321	0.0312722	1.50484
A0A0D9RIA0	tr|A0A0D9RIA0|A0A0D9RIA0_CHLSB Uncharacterized protein OS=Chlorocebus sabaeus OX=60711 GN=ECPAS PE=4 SV=1	33	-2.04681	-0.334564	-0.573542	0.663453	1.01022	1.27021	1.75183	0.0316262	1.49995
A0A0D9RA54	tr|A0A0D9RA54|A0A0D9RA54_CHLSB FAM194 domain-containing protein OS=Chlorocebus sabaeus OX=60711 GN=C3orf20 PE=4 SV=1	1	1.35505	1.83842	-2.28004	-1.13801	0.973513	3.26215	2.62207	0.0320195	1.49459
A0A0D9RCY9	tr|A0A0D9RCY9|A0A0D9RCY9_CHLSB Uncharacterized protein OS=Chlorocebus sabaeus OX=60711 GN=THOC6 PE=3 SV=1	4	-0.499389	1.11715	-0.506612	-0.305676	1.25397	1.43669	1.22147	0.0321702	1.49255
A0A0D9RAZ8	tr|A0A0D9RAZ8|A0A0D9RAZ8_CHLSB Nuclear RNA export factor 3 OS=Chlorocebus sabaeus OX=60711 GN=NXF3 PE=3 SV=1	1	0.305866	0.0997966	-0.549987	0.198809	1.34055	1.11203	0.934877	0.0321958	1.4922
A0A0D9SE99	tr|A0A0D9SE99|A0A0D9SE99_CHLSB Toll-like receptor OS=Chlorocebus sabaeus OX=60711 GN=TLR1 PE=3 SV=1	1	0.476709	7.42333	-0.853799	-6.45508	5.48712	5.96211	5.09891	0.0323982	1.48948
A0A0D9S0S1	tr|A0A0D9S0S1|A0A0D9S0S1_CHLSB Coiled-coil domain containing 38 OS=Chlorocebus sabaeus OX=60711 GN=CCDC38 PE=4 SV=1	1	0.476623	0.214475	-0.0348272	-0.485969	0.51554	1.19798	2.44673	0.0325155	1.48791
A0A0D9QZR7	tr|A0A0D9QZR7|A0A0D9QZR7_CHLSB Uncharacterized protein OS=Chlorocebus sabaeus OX=60711 PE=3 SV=1	5	1.71217	0.0193916	-0.936618	-1.48268	1.71244	1.5113	1.58739	0.0326183	1.48654
A0A0D9RBW2	tr|A0A0D9RBW2|A0A0D9RBW2_CHLSB Sorting nexin-17 OS=Chlorocebus sabaeus OX=60711 GN=SNX17 PE=3 SV=1	1	-0.736167	1.71263	0.0382389	-0.957123	1.03577	2.45368	1.6426	0.0330698	1.48057
A0A0D9RIN6	tr|A0A0D9RIN6|A0A0D9RIN6_CHLSB Protein kinase domain-containing protein OS=Chlorocebus sabaeus OX=60711 GN=MAP3K4 PE=4 SV=1	2	0.0309855	-0.737955	1.4174	-0.617096	1.80608	1.12482	1.71175	0.0336163	1.47345
A0A0D9S380	tr|A0A0D9S380|A0A0D9S380_CHLSB GLTP domain-containing protein OS=Chlorocebus sabaeus OX=60711 GN=GLTP PE=4 SV=1	3	1.62908	1.47698	-1.25184	-1.88878	2.06124	2.29897	1.53429	0.0340283	1.46816
A0A0D9RLD9	tr|A0A0D9RLD9|A0A0D9RLD9_CHLSB Uncharacterized protein OS=Chlorocebus sabaeus OX=60711 GN=RDH11 PE=3 SV=1	2	0.335447	-0.157874	1.3857	-1.37456	2.32988	1.28109	1.18883	0.0343088	1.46459
A0A0D9RIA7	tr|A0A0D9RIA7|A0A0D9RIA7_CHLSB Elongation factor G, mitochondrial OS=Chlorocebus sabaeus OX=60711 GN=GFM1 PE=3 SV=1	11	-0.0634393	-0.146664	0.191039	-0.045882	1.26158	1.13382	0.895294	0.0343931	1.46353
A0A0D9RH65	tr|A0A0D9RH65|A0A0D9RH65_CHLSB Aha1_N domain-containing protein OS=Chlorocebus sabaeus OX=60711 GN=AHSA1 PE=3 SV=1	9	-0.80658	0.686586	0.449395	0.0906678	1.48049	1.01192	1.52665	0.0344438	1.46289
A0A0D9S793	tr|A0A0D9S793|A0A0D9S793_CHLSB Uncharacterized protein OS=Chlorocebus sabaeus OX=60711 GN=ECHDC2 PE=3 SV=1	1	-0.661874	0.0364988	0.0869462	0.535314	1.08458	0.830723	1.49289	0.0344846	1.46237
A0A0D9RBL4	tr|A0A0D9RBL4|A0A0D9RBL4_CHLSB MFS domain-containing protein OS=Chlorocebus sabaeus OX=60711 PE=3 SV=1	1	0.49147	-0.380372	-0.797658	0.619913	1.14901	0.577877	2.63636	0.0351964	1.4535
A0A0D9QXF6	tr|A0A0D9QXF6|A0A0D9QXF6_CHLSB Nuclear pore complex protein Nup85 OS=Chlorocebus sabaeus OX=60711 GN=NUP85 PE=3 SV=1	9	0.945053	-0.579489	-1.74194	-0.911557	0.735379	1.30348	0.796314	0.0352457	1.45289
A0A0D9SAF4	tr|A0A0D9SAF4|A0A0D9SAF4_CHLSB Activator protein 1 OS=Chlorocebus sabaeus OX=60711 GN=JUN PE=3 SV=1	1	-1.01363	0.533015	0.444494	0.0880884	1.387	2.13671	0.692389	0.0353675	1.4514
A0A0D9RRU1	tr|A0A0D9RRU1|A0A0D9RRU1_CHLSB Uncharacterized protein OS=Chlorocebus sabaeus OX=60711 GN=SURF2 PE=4 SV=1	2	-2.2002	0.385905	0.569926	1.09566	1.43286	2.14399	1.54964	0.0354543	1.45033
A0A0D9QWY1	tr|A0A0D9QWY1|A0A0D9QWY1_CHLSB Ubiquitin carboxyl-terminal hydrolase OS=Chlorocebus sabaeus OX=60711 GN=USP15 PE=3 SV=1	6	0.318802	-0.523242	0.0320201	0.250349	0.966113	1.25924	1.28149	0.0357961	1.44616
A0A0D9S7R4	tr|A0A0D9S7R4|A0A0D9S7R4_CHLSB Nucleolar GTP-binding protein 2 OS=Chlorocebus sabaeus OX=60711 GN=GNL2 PE=3 SV=1	2	0.231058	-0.237009	0.014514	0.080025	0.535583	1.39833	1.65756	0.0358058	1.44605
A0A0D9QVY7	tr|A0A0D9QVY7|A0A0D9QVY7_CHLSB Nucleolar protein 11 OS=Chlorocebus sabaeus OX=60711 GN=NOL11 PE=4 SV=1	3	-0.417781	-0.862949	-0.030564	1.29893	1.12956	1.257	2.33832	0.0359258	1.44459
A0A0D9RTH2	tr|A0A0D9RTH2|A0A0D9RTH2_CHLSB Uncharacterized protein OS=Chlorocebus sabaeus OX=60711 GN=ABCA13 PE=4 SV=1	1	-0.352896	-0.115837	0.358381	0.186939	0.695212	1.56685	1.30728	0.0359635	1.44414
A0A0D9RIP5	tr|A0A0D9RIP5|A0A0D9RIP5_CHLSB Non-specific serine/threonine protein kinase OS=Chlorocebus sabaeus OX=60711 GN=STK11 PE=3 SV=1	1	-0.588788	0.363821	-0.44668	0.631916	1.2564	1.08144	1.40262	0.03601	1.44358
A0A0D9R3Q6	tr|A0A0D9R3Q6|A0A0D9R3Q6_CHLSB Queuine tRNA-ribosyltransferase catalytic subunit 1 OS=Chlorocebus sabaeus OX=60711 GN=QTRT1 PE=3 SV=1	3	1.12287	-1.32122	0.368008	-0.110699	2.03351	0.809453	1.72407	0.0360253	1.44339
A0A0D9S6X0	tr|A0A0D9S6X0|A0A0D9S6X0_CHLSB Uncharacterized protein OS=Chlorocebus sabaeus OX=60711 GN=ADGRL2 PE=4 SV=1	1	0.311642	-0.225795	-0.27073	0.164059	1.47105	0.656204	1.49783	0.0363687	1.43927
A0A0D9RTZ2	tr|A0A0D9RTZ2|A0A0D9RTZ2_CHLSB rRNA adenine N(6)-methyltransferase OS=Chlorocebus sabaeus OX=60711 GN=DIMT1 PE=3 SV=1	3	-0.126566	-0.523998	0.753472	0.0638126	0.796857	1.22352	1.59291	0.0365208	1.43746
A0A0D9RKB8	tr|A0A0D9RKB8|A0A0D9RKB8_CHLSB Leucine zipper like transcription regulator 1 OS=Chlorocebus sabaeus OX=60711 GN=LZTR1 PE=4 SV=1	1	-0.179039	0.932508	-0.510988	-0.214558	1.27982	1.26748	1.84515	0.0366107	1.43639
A0A0D9RUQ7	tr|A0A0D9RUQ7|A0A0D9RUQ7_CHLSB Ly1 antibody reactive OS=Chlorocebus sabaeus OX=60711 GN=LYAR PE=4 SV=1	7	-0.646818	-0.00933774	1.89375	-0.178564	1.4515	1.68399	2.67036	0.0369122	1.43283
A0A0D9REI2	tr|A0A0D9REI2|A0A0D9REI2_CHLSB La ribonucleoprotein 1, translational regulator OS=Chlorocebus sabaeus OX=60711 GN=LARP1 PE=4 SV=1	9	-0.652765	-0.281707	-0.290526	0.887534	0.756499	1.3082	1.50457	0.0369244	1.43269
A0A0D9SBF5	tr|A0A0D9SBF5|A0A0D9SBF5_CHLSB Elongation factor 1-beta OS=Chlorocebus sabaeus OX=60711 PE=3 SV=1	1	0.730487	-0.00504221	-0.345646	-0.432098	1.48269	1.3609	1.14268	0.0369249	1.43268
A0A0D9RG17	tr|A0A0D9RG17|A0A0D9RG17_CHLSB PIP49_C domain-containing protein OS=Chlorocebus sabaeus OX=60711 GN=DIPK2A PE=3 SV=1	1	0.423936	0.271724	0.14211	-0.695337	1.77417	1.58596	0.432095	0.0371118	1.43049
A0A0D9SAF7	tr|A0A0D9SAF7|A0A0D9SAF7_CHLSB Prolyl-tRNA synthetase OS=Chlorocebus sabaeus OX=60711 GN=PARS2 PE=4 SV=1	1	2.05016	-0.199574	-0.932114	-0.88916	2.85219	0.746919	1.75946	0.0372033	1.42942
A0A0D9RMV0	tr|A0A0D9RMV0|A0A0D9RMV0_CHLSB Torsin OS=Chlorocebus sabaeus OX=60711 GN=TOR2A PE=3 SV=1	1	-0.100743	4.12777	-1.06787	-3.29429	3.5	3.72664	1.8047	0.0377797	1.42274
A0A0D9QYT4	tr|A0A0D9QYT4|A0A0D9QYT4_CHLSB Integrin_alpha2 domain-containing protein OS=Chlorocebus sabaeus OX=60711 GN=ITGA3 PE=3 SV=1	6	-0.0378127	-0.0569791	-0.360156	0.303939	0.894579	0.772055	1.45323	0.0378438	1.422
A0A0D9RSS7	tr|A0A0D9RSS7|A0A0D9RSS7_CHLSB Usherin OS=Chlorocebus sabaeus OX=60711 GN=USH2A PE=4 SV=1	1	-1.36098	5.8962	-2.01226	-4.04926	3.87805	5.70345	2.44912	0.0379854	1.42038
A0A0D9RMR2	tr|A0A0D9RMR2|A0A0D9RMR2_CHLSB PH domain-containing protein OS=Chlorocebus sabaeus OX=60711 GN=NIBAN2 PE=3 SV=1	10	-0.809402	1.90596	-0.55368	-0.893869	1.12068	1.60574	1.92178	0.0380085	1.42012
A0A0D9RHJ1	tr|A0A0D9RHJ1|A0A0D9RHJ1_CHLSB DDB1- and CUL4-associated factor 13 OS=Chlorocebus sabaeus OX=60711 GN=DCAF13 PE=3 SV=1	2	-0.59204	-0.573699	1.26007	0.0897855	0.931977	1.36096	1.74349	0.0382945	1.41686
A0A0D9SC64	tr|A0A0D9SC64|A0A0D9SC64_CHLSB LRRCT domain-containing protein OS=Chlorocebus sabaeus OX=60711 GN=LRRC15 PE=4 SV=1	2	1.42727	1.10997	-0.512842	-2.20093	1.43778	2.40769	2.84392	0.0386483	1.41287
A0A0D9RIY5	tr|A0A0D9RIY5|A0A0D9RIY5_CHLSB Uncharacterized protein OS=Chlorocebus sabaeus OX=60711 GN=ABCB1 PE=4 SV=1	5	-0.146326	0.497582	0.0184342	-0.393482	1.12244	1.07501	1.08234	0.0386714	1.41261
A0A0D9QZP0	tr|A0A0D9QZP0|A0A0D9QZP0_CHLSB Separase OS=Chlorocebus sabaeus OX=60711 GN=ESPL1 PE=4 SV=1	2	-0.857574	1.24809	-0.0610226	-0.336758	2.89424	1.04746	0.722741	0.0392191	1.4065
A0A0D9QW68	tr|A0A0D9QW68|A0A0D9QW68_CHLSB Nuclear pore complex protein OS=Chlorocebus sabaeus OX=60711 GN=NUP107 PE=3 SV=1	8	-0.87306	0.0986088	-0.0598657	0.612686	1.73462	0.73565	0.986328	0.0395953	1.40236
A0A0D9RDH0	tr|A0A0D9RDH0|A0A0D9RDH0_CHLSB Uncharacterized protein OS=Chlorocebus sabaeus OX=60711 PE=4 SV=1	1	-0.284011	0.481869	0.40235	-0.479684	0.981917	2.13513	2.18593	0.03972	1.40099
A0A0D9S618	tr|A0A0D9S618|A0A0D9S618_CHLSB U2 snRNP auxiliary factor large subunit OS=Chlorocebus sabaeus OX=60711 GN=U2AF2 PE=3 SV=1	4	-1.19278	0.498157	0.618068	-0.0959268	-0.490881	2.73845	3.6288	0.0398568	1.3995
A0A0D9RCQ3	tr|A0A0D9RCQ3|A0A0D9RCQ3_CHLSB RAP domain-containing protein OS=Chlorocebus sabaeus OX=60711 GN=FASTKD2 PE=4 SV=1	4	-0.61567	0.952694	-0.0166523	-0.285705	0.886354	1.27007	1.75689	0.0398739	1.39931
A0A0D9RAQ1	tr|A0A0D9RAQ1|A0A0D9RAQ1_CHLSB Exocyst complex component Sec8 OS=Chlorocebus sabaeus OX=60711 GN=EXOC4 PE=3 SV=1	1	0.19072	0.889856	-0.500373	-0.520797	0.875642	1.27003	1.44451	0.0398908	1.39913
A0A0D9RB03	tr|A0A0D9RB03|A0A0D9RB03_CHLSB Dynein light intermediate chain OS=Chlorocebus sabaeus OX=60711 GN=DYNC1LI1 PE=3 SV=1	12	-0.104238	0.106372	-1.6183	-0.0396588	0.636351	1.05337	0.749821	0.0401017	1.39684
A0A0D9RRV4	tr|A0A0D9RRV4|A0A0D9RRV4_CHLSB U3 small nucleolar ribonucleoprotein protein MPP10 OS=Chlorocebus sabaeus OX=60711 GN=MPHOSPH10 PE=3 SV=1	7	-0.00649782	-0.560319	0.955623	-0.270579	2.02405	1.39282	0.948631	0.0403826	1.39381
A0A0D9RLU6	tr|A0A0D9RLU6|A0A0D9RLU6_CHLSB BAG domain-containing protein OS=Chlorocebus sabaeus OX=60711 GN=BAG2 PE=4 SV=1	5	-0.733033	-0.294372	0.463553	0.516554	1.48161	0.861911	1.12176	0.0411544	1.38558
A0A0D9R6L3	tr|A0A0D9R6L3|A0A0D9R6L3_CHLSB Uncharacterized protein OS=Chlorocebus sabaeus OX=60711 GN=ZNF280C PE=4 SV=1	1	-0.710966	-0.236984	-0.179732	1.0428	0.872812	1.3651	1.53433	0.0411926	1.38518
A0A0D9QVU1	tr|A0A0D9QVU1|A0A0D9QVU1_CHLSB Uncharacterized protein OS=Chlorocebus sabaeus OX=60711 GN=EIF4E PE=3 SV=1	6	-0.0806848	1.57863	-1.12775	-0.842223	0.959767	1.02492	2.26152	0.0413252	1.38379
A0A0D9RS86	tr|A0A0D9RS86|A0A0D9RS86_CHLSB Uncharacterized protein OS=Chlorocebus sabaeus OX=60711 GN=DTL PE=4 SV=1	1	-0.516035	7.80588	-4.73282	-6.01812	4.8214	4.1189	5.89131	0.0416584	1.3803
A0A0D9RLK1	tr|A0A0D9RLK1|A0A0D9RLK1_CHLSB Eukaryotic translation initiation factor 2 subunit 1 OS=Chlorocebus sabaeus OX=60711 GN=EIF2S1 PE=3 SV=1	23	0.432319	-0.103124	-0.709186	0.387351	1.28164	1.121	1.1257	0.0418887	1.3779
A0A0D9RH35	tr|A0A0D9RH35|A0A0D9RH35_CHLSB 26S proteasome AAA-ATPase subunit RPT1 OS=Chlorocebus sabaeus OX=60711 GN=PSMC2 PE=3 SV=1	28	-0.142684	0.352866	0.130207	-0.399256	0.80838	1.14096	1.24026	0.0419757	1.377
A0A0D9R388	tr|A0A0D9R388|A0A0D9R388_CHLSB N-acetyltransferase domain-containing protein OS=Chlorocebus sabaeus OX=60711 GN=NAA50 PE=4 SV=1	9	-2.43231	-0.108005	0.894526	1.26122	1.52758	1.66468	2.25133	0.0419782	1.37698
A0A0D9S8E3	tr|A0A0D9S8E3|A0A0D9S8E3_CHLSB ER membrane protein complex subunit 1 OS=Chlorocebus sabaeus OX=60711 GN=EMC1 PE=3 SV=1	9	-0.56485	0.806335	0.604323	-0.801126	1.18035	2.24622	0.966093	0.0429367	1.36717
A0A0D9R1M6	tr|A0A0D9R1M6|A0A0D9R1M6_CHLSB Protein Wnt OS=Chlorocebus sabaeus OX=60711 GN=WNT10B PE=3 SV=1	1	0.944084	5.17538	-3.34316	-4.14414	4.51363	2.66569	3.6362	0.0433894	1.36262
A0A0D9R7W8	tr|A0A0D9R7W8|A0A0D9R7W8_CHLSB Proteasome assembly chaperone 1 OS=Chlorocebus sabaeus OX=60711 GN=PSMG1 PE=3 SV=1	4	0.4217	-1.34068	1.40773	-0.278948	1.2373	1.36816	2.01582	0.0435997	1.36052
A0A0D9R3F3	tr|A0A0D9R3F3|A0A0D9R3F3_CHLSB Component of oligomeric Golgi complex 7 OS=Chlorocebus sabaeus OX=60711 GN=COG7 PE=3 SV=1	1	1.09273	1.13729	-1.05656	-1.13555	1.47527	2.10477	1.0481	0.0436721	1.3598
A0A0D9RV42	tr|A0A0D9RV42|A0A0D9RV42_CHLSB Ribose-5-phosphate isomerase OS=Chlorocebus sabaeus OX=60711 GN=RPIA PE=3 SV=1	1	0.526177	-0.900558	-0.585076	0.903814	1.52027	1.46735	1.05026	0.0438444	1.35809
A0A0D9S8I7	tr|A0A0D9S8I7|A0A0D9S8I7_CHLSB Uncharacterized protein OS=Chlorocebus sabaeus OX=60711 GN=EFHD2 PE=4 SV=1	12	1.53022	0.762899	-1.4124	-1.01587	1.9739	1.09544	1.7754	0.0439027	1.35751
A0A0D9R516	tr|A0A0D9R516|A0A0D9R516_CHLSB N-alpha-acetyltransferase 35, NatC auxiliary subunit OS=Chlorocebus sabaeus OX=60711 GN=NAA35 PE=3 SV=1	2	1.43552	0.304884	-2.27785	0.337993	1.78559	1.98634	1.5742	0.0439325	1.35721
A0A0D9RE88	tr|A0A0D9RE88|A0A0D9RE88_CHLSB Aurora kinase OS=Chlorocebus sabaeus OX=60711 GN=AURKB PE=3 SV=1	2	-0.157915	-0.067357	0.689217	-0.344588	1.29367	1.58623	0.564662	0.0439536	1.35701
A0A0D9RZV4	tr|A0A0D9RZV4|A0A0D9RZV4_CHLSB Exportin 4 OS=Chlorocebus sabaeus OX=60711 GN=XPO4 PE=3 SV=1	2	-1.15113	0.622861	0.0623956	0.393428	1.12866	1.28438	1.1806	0.0439816	1.35673
A0A0D9S570	tr|A0A0D9S570|A0A0D9S570_CHLSB Uncharacterized protein OS=Chlorocebus sabaeus OX=60711 GN=ASH1L PE=4 SV=1	2	0.826585	-0.492859	-0.486144	0.229962	0.77314	1.24883	1.42966	0.0452223	1.34465
A0A0D9S2J6	tr|A0A0D9S2J6|A0A0D9S2J6_CHLSB Uncharacterized protein OS=Chlorocebus sabaeus OX=60711 GN=PDLIM3 PE=4 SV=1	1	0.0364144	0.660557	-0.961473	0.22937	0.829232	1.30949	1.31486	0.0455245	1.34175
A0A0D9RVW7	tr|A0A0D9RVW7|A0A0D9RVW7_CHLSB Nucleolar protein interacting with the FHA domain of MKI67 OS=Chlorocebus sabaeus OX=60711 GN=NIFK PE=4 SV=1	4	-2.27572	-0.488126	1.14062	1.4072	0.966469	2.46943	1.90669	0.0455662	1.34136
A0A0D9RTK5	tr|A0A0D9RTK5|A0A0D9RTK5_CHLSB Cyclin N-terminal domain-containing protein OS=Chlorocebus sabaeus OX=60711 GN=CCNB1 PE=3 SV=1	3	2.04887	-0.0898416	-1.14695	-0.780057	1.16229	1.58567	2.23484	0.0455854	1.34117
A0A0D9QWC9	tr|A0A0D9QWC9|A0A0D9QWC9_CHLSB AH domain-containing protein OS=Chlorocebus sabaeus OX=60711 GN=ARFIP2 PE=4 SV=1	2	-0.719261	-0.0235578	0.293422	0.499693	3.84439	0.706477	0.762083	0.0459273	1.33793
A0A0D9RBQ6	tr|A0A0D9RBQ6|A0A0D9RBQ6_CHLSB Armadillo repeat containing X-linked 2 OS=Chlorocebus sabaeus OX=60711 GN=ARMCX2 PE=3 SV=1	1	0.352309	-0.526503	0.707926	-0.398243	1.22202	1.22544	1.71959	0.0464281	1.33322
A0A0D9QZA6	tr|A0A0D9QZA6|A0A0D9QZA6_CHLSB RNA cytidine acetyltransferase OS=Chlorocebus sabaeus OX=60711 GN=NAT10 PE=3 SV=1	10	2.29404	-0.764379	-1.94311	0.153478	1.92427	2.24087	1.57208	0.0468253	1.32952
A0A0D9R2V7	tr|A0A0D9R2V7|A0A0D9R2V7_CHLSB Uncharacterized protein OS=Chlorocebus sabaeus OX=60711 GN=UBXN1 PE=4 SV=1	2	0.0475107	0.685267	0.601477	-1.04559	1.64744	1.77706	1.03761	0.0469886	1.32801
A0A0D9QXN2	tr|A0A0D9QXN2|A0A0D9QXN2_CHLSB Uncharacterized protein OS=Chlorocebus sabaeus OX=60711 GN=AFP PE=4 SV=1	3	1.21553	7.92077	-1.23287	-9.40175	5.90652	4.69914	7.00023	0.0470728	1.32723
A0A0D9R0Y5	tr|A0A0D9R0Y5|A0A0D9R0Y5_CHLSB Glypican-1 OS=Chlorocebus sabaeus OX=60711 GN=GPC1 PE=3 SV=1	1	-0.68931	2.23877	0.0279404	-1.56845	1.43023	1.97043	2.18263	0.0471233	1.32676
A0A0D9S6M9	tr|A0A0D9S6M9|A0A0D9S6M9_CHLSB Dihydrolipoamide acetyltransferase component of pyruvate dehydrogenase complex OS=Chlorocebus sabaeus OX=60711 GN=DBT PE=3 SV=1	2	-0.340842	3.32716	-2.35095	-1.16117	1.69798	2.9887	2.0408	0.0474548	1.32372
A0A0D9QWV0	tr|A0A0D9QWV0|A0A0D9QWV0_CHLSB Annexin OS=Chlorocebus sabaeus OX=60711 GN=ANXA3 PE=3 SV=1	8	1.08441	-0.34209	0.566323	-1.02691	1.22519	0.895417	1.91513	0.0479467	1.31924
A0A0D9R1L5	tr|A0A0D9R1L5|A0A0D9R1L5_CHLSB Nucleolar complex protein 3 homolog OS=Chlorocebus sabaeus OX=60711 GN=NOC3L PE=3 SV=1	7	-0.42958	-1.95814	0.525528	1.63625	1.08179	1.96493	2.2154	0.0486876	1.31258
A0A0D9RNW4	tr|A0A0D9RNW4|A0A0D9RNW4_CHLSB GRIP domain-containing protein OS=Chlorocebus sabaeus OX=60711 GN=GOLGA4 PE=4 SV=1	4	0.765351	1.09684	0.0821326	-1.83119	1.69807	2.09113	1.19813	0.0487033	1.31244
A0A0D9RHW7	tr|A0A0D9RHW7|A0A0D9RHW7_CHLSB Polyadenylate-binding protein OS=Chlorocebus sabaeus OX=60711 GN=PABPC1 PE=3 SV=1	24	2.50097	-1.31366	-1.32194	0.592349	1.62223	1.44534	2.95723	0.049114	1.30879
A0A0D9REE8	tr|A0A0D9REE8|A0A0D9REE8_CHLSB Uncharacterized protein OS=Chlorocebus sabaeus OX=60711 GN=GEMIN5 PE=4 SV=1	15	-0.436901	0.557878	-0.177115	-0.130415	1.08891	1.0003	0.847954	0.0493509	1.3067
A0A0D9QWH0	tr|A0A0D9QWH0|A0A0D9QWH0_CHLSB 39S ribosomal protein L17, mitochondrial OS=Chlorocebus sabaeus OX=60711 GN=MRPL17 PE=3 SV=1	3	-1.30964	1.08141	-0.65191	0.704237	0.995057	1.08035	2.18568	0.0495408	1.30504
A0A0D9RDI7	tr|A0A0D9RDI7|A0A0D9RDI7_CHLSB KOW domain-containing protein OS=Chlorocebus sabaeus OX=60711 PE=3 SV=1	5	1.08638	0.0939323	-0.000588407	-1.11037	1.06631	1.09871	1.7609	0.0497437	1.30326
A0A0D9QVJ4	tr|A0A0D9QVJ4|A0A0D9QVJ4_CHLSB Eukaryotic translation initiation factor 3 subunit K OS=Chlorocebus sabaeus OX=60711 GN=EIF3K PE=3 SV=1	3	1.4886	-1.37149	-0.753412	0.254333	1.20562	1.34151	1.63462	0.0498097	1.30269
A0A0D9S761	tr|A0A0D9S761|A0A0D9S761_CHLSB Ubiquitinyl hydrolase 1 OS=Chlorocebus sabaeus OX=60711 GN=USP24 PE=3 SV=1	4	0.270548	2.84912	-0.307433	-2.83295	2.99401	2.44391	1.26602	0.0498462	1.30237
A0A0D9RN03	tr|A0A0D9RN03|A0A0D9RN03_CHLSB Serpin family F member 1 OS=Chlorocebus sabaeus OX=60711 GN=SERPINF1 PE=3 SV=1	2	-0.642152	5.83647	-0.330709	-5.4042	4.81185	3.92369	2.96651	0.0501359	1.29985
A0A0D9R6B6	tr|A0A0D9R6B6|A0A0D9R6B6_CHLSB Eukaryotic translation initiation factor 3 subunit D OS=Chlorocebus sabaeus OX=60711 GN=EIF3D PE=3 SV=1	18	-1.0653	-0.807421	0.366956	0.887938	0.730051	1.21591	1.74448	0.0503634	1.29788
A0A0D9QW84	tr|A0A0D9QW84|A0A0D9QW84_CHLSB GLOBIN domain-containing protein OS=Chlorocebus sabaeus OX=60711 GN=HBE1 PE=3 SV=1	1	-1.43492	5.61029	0.645701	-5.27563	0.733374	6.63978	5.98404	0.0504829	1.29686
A0A0D9S2Q1	tr|A0A0D9S2Q1|A0A0D9S2Q1_CHLSB PWP1 homolog, endonuclein OS=Chlorocebus sabaeus OX=60711 GN=PWP1 PE=4 SV=1	3	-0.617124	0.257525	-0.078976	0.0877049	0.490437	0.882848	2.86357	0.0508451	1.29375
A0A0D9S1G0	tr|A0A0D9S1G0|A0A0D9S1G0_CHLSB Uncharacterized protein OS=Chlorocebus sabaeus OX=60711 GN=PSME3 PE=3 SV=1	9	0.182707	0.934417	0.399727	-1.43061	1.10713	1.20757	1.66194	0.0509452	1.2929
A0A0D9RK15	tr|A0A0D9RK15|A0A0D9RK15_CHLSB Uncharacterized protein OS=Chlorocebus sabaeus OX=60711 GN=HM13 PE=3 SV=1	4	1.44959	-0.687154	1.88044	-2.11958	2.00431	2.0442	2.68264	0.05126	1.29022
A0A0D9RBM2	tr|A0A0D9RBM2|A0A0D9RBM2_CHLSB MFS domain-containing protein OS=Chlorocebus sabaeus OX=60711 PE=3 SV=1	1	0.449477	1.75313	-2.05624	-0.310708	2.17473	1.66408	2.49744	0.0515748	1.28756
A0A0D9RIK2	tr|A0A0D9RIK2|A0A0D9RIK2_CHLSB Importin subunit alpha OS=Chlorocebus sabaeus OX=60711 GN=KPNA4 PE=3 SV=1	4	-0.484066	-2.77878	0.10059	0.584056	0.522135	1.43016	1.2806	0.0516943	1.28656
A0A0D9RL08	tr|A0A0D9RL08|A0A0D9RL08_CHLSB Inter-alpha-trypsin inhibitor heavy chain 4 OS=Chlorocebus sabaeus OX=60711 GN=ITIH4 PE=3 SV=1	1	1.31391	2.82142	-1.34905	-3.08638	1.45712	3.02854	2.62456	0.0517392	1.28618
A0A0D9SDI7	tr|A0A0D9SDI7|A0A0D9SDI7_CHLSB Uncharacterized protein OS=Chlorocebus sabaeus OX=60711 PE=4 SV=1	1	1.43193	-1.06475	-0.000861155	-0.412564	1.53957	1.20039	1.28719	0.0524244	1.28047
A0A0D9R8H4	tr|A0A0D9R8H4|A0A0D9R8H4_CHLSB Ribosome biogenesis protein BOP1 OS=Chlorocebus sabaeus OX=60711 GN=BOP1 PE=3 SV=1	6	-1.07756	0.543993	-0.701697	0.889499	0.637703	1.21248	1.69825	0.0528664	1.27682
A0A0D9RHM1	tr|A0A0D9RHM1|A0A0D9RHM1_CHLSB Uncharacterized protein OS=Chlorocebus sabaeus OX=60711 GN=CGNL1 PE=4 SV=1	5	0.616592	0.0439815	-1.08644	0.0749303	2.26511	1.72396	1.54714	0.0532019	1.27407
A0A0D9REP7	tr|A0A0D9REP7|A0A0D9REP7_CHLSB Tr-type G domain-containing protein OS=Chlorocebus sabaeus OX=60711 GN=EEF2 PE=3 SV=1	46	0.865768	-1.00937	0.848504	0.326334	1.57714	1.25459	2.36844	0.0537367	1.26973
A0A0D9RSN9	tr|A0A0D9RSN9|A0A0D9RSN9_CHLSB General transcription factor IIIC subunit 6 OS=Chlorocebus sabaeus OX=60711 GN=GTF3C6 PE=4 SV=1	1	-0.337688	0.500413	-0.365867	0.246331	1.55256	1.53843	0.752626	0.0537953	1.26926
A0A0D9RUN1	tr|A0A0D9RUN1|A0A0D9RUN1_CHLSB DNA-directed RNA polymerase subunit OS=Chlorocebus sabaeus OX=60711 GN=POLR1A PE=3 SV=1	7	0.666015	-0.842283	-1.28795	1.09128	1.42043	1.2092	1.32655	0.0538475	1.26883
A0A0D9QX32	tr|A0A0D9QX32|A0A0D9QX32_CHLSB Eukaryotic translation initiation factor 4 gamma 2 OS=Chlorocebus sabaeus OX=60711 GN=EIF4G2 PE=3 SV=1	20	2.76835	-0.305361	-0.785468	-1.13927	1.77079	1.4598	2.53625	0.0540555	1.26716
A0A0D9RJE9	tr|A0A0D9RJE9|A0A0D9RJE9_CHLSB Zinc finger CCCH domain-containing protein 15 OS=Chlorocebus sabaeus OX=60711 GN=ZC3H15 PE=3 SV=1	8	0.996648	-0.0411021	-0.402073	-0.453312	1.13807	0.904906	1.35917	0.0540932	1.26686
A0A0D9RPV3	tr|A0A0D9RPV3|A0A0D9RPV3_CHLSB Uncharacterized protein OS=Chlorocebus sabaeus OX=60711 PE=4 SV=1	2	-2.37707	0.401286	1.0198	0.71488	1.40952	2.04113	1.14511	0.0542564	1.26555
A0A0D9RYC7	tr|A0A0D9RYC7|A0A0D9RYC7_CHLSB Sorting nexin 8 OS=Chlorocebus sabaeus OX=60711 GN=SNX8 PE=3 SV=1	1	-0.51645	2.86459	-1.1588	-1.32689	1.90876	2.15488	1.41359	0.054405	1.26436
A0A0D9R4A5	tr|A0A0D9R4A5|A0A0D9R4A5_CHLSB Uncharacterized protein OS=Chlorocebus sabaeus OX=60711 GN=BICD2 PE=3 SV=1	9	1.44562	-0.392809	-0.865116	-0.24999	1.45664	1.92397	0.722715	0.0550361	1.25935
A0A0D9RKZ0	tr|A0A0D9RKZ0|A0A0D9RKZ0_CHLSB GLOBIN domain-containing protein OS=Chlorocebus sabaeus OX=60711 PE=3 SV=1	4	-2.40407	7.3185	4.72756	-9.9982	5.2774	6.42456	7.39278	0.0553289	1.25705
A0A0D9QYF0	tr|A0A0D9QYF0|A0A0D9QYF0_CHLSB Signal recognition particle subunit SRP72 OS=Chlorocebus sabaeus OX=60711 GN=SRP72 PE=3 SV=1	9	-1.00605	-0.642732	1.04801	0.62624	0.900693	1.25438	1.53898	0.0555998	1.25493
A0A0D9RJR9	tr|A0A0D9RJR9|A0A0D9RJR9_CHLSB SOCS box domain-containing protein OS=Chlorocebus sabaeus OX=60711 GN=RAB40C PE=4 SV=1	1	-0.0910883	2.95234	-1.46971	-1.64832	1.30322	2.43632	2.48534	0.0564016	1.24871
A0A0D9RGV7	tr|A0A0D9RGV7|A0A0D9RGV7_CHLSB Methyltransf_11 domain-containing protein OS=Chlorocebus sabaeus OX=60711 GN=EEF1AKNMT PE=4 SV=1	1	0.482013	2.12997	-0.825298	-1.82127	1.92817	1.68343	1.67292	0.0564582	1.24827
A0A0D9QZ69	tr|A0A0D9QZ69|A0A0D9QZ69_CHLSB Uncharacterized protein OS=Chlorocebus sabaeus OX=60711 GN=PDCD11 PE=4 SV=1	18	-0.464336	-0.32172	-0.766073	1.21144	1.07537	1.05167	1.23732	0.0564632	1.24823
A0A0D9RLZ2	tr|A0A0D9RLZ2|A0A0D9RLZ2_CHLSB Uncharacterized protein OS=Chlorocebus sabaeus OX=60711 GN=ITIH2 PE=3 SV=1	3	0.170669	3.31662	1.01513	-4.34219	2.15226	2.58684	3.77353	0.0566282	1.24697
A0A0D9RDY3	tr|A0A0D9RDY3|A0A0D9RDY3_CHLSB Uncharacterized protein OS=Chlorocebus sabaeus OX=60711 GN=ZFAND3 PE=4 SV=1	1	-0.314769	0.323303	0.0816414	-0.0161842	0.314941	1.41276	2.04766	0.0567744	1.24585
A0A0D9S8X5	tr|A0A0D9S8X5|A0A0D9S8X5_CHLSB ATPase family AAA domain containing 3A OS=Chlorocebus sabaeus OX=60711 GN=ATAD3A PE=4 SV=1	14	0.801646	-1.82812	-0.945842	1.62933	1.31779	1.93891	2.02837	0.0573657	1.24135
A0A0D9S0G7	tr|A0A0D9S0G7|A0A0D9S0G7_CHLSB Smg4_UPF3 domain-containing protein OS=Chlorocebus sabaeus OX=60711 GN=UPF3B PE=3 SV=1	1	-0.392364	0.594952	0.426497	-0.510971	0.831406	1.1875	1.15852	0.0579428	1.237
A0A0D9S626	tr|A0A0D9S626|A0A0D9S626_CHLSB Tryptophanyl-tRNA synthetase OS=Chlorocebus sabaeus OX=60711 GN=WARS2 PE=3 SV=1	2	1.1327	-0.57251	0.495387	-0.841357	2.00688	1.62657	0.456048	0.0584298	1.23337
A0A0D9SAV7	tr|A0A0D9SAV7|A0A0D9SAV7_CHLSB Ribosomal_L16 domain-containing protein OS=Chlorocebus sabaeus OX=60711 PE=4 SV=1	7	-0.241606	-0.587313	0.652207	0.104883	1.16461	1.61016	0.453852	0.0586346	1.23185
A0A0D9RFQ1	tr|A0A0D9RFQ1|A0A0D9RFQ1_CHLSB Ankyrin repeat domain 30B OS=Chlorocebus sabaeus OX=60711 GN=ANKRD30B PE=4 SV=1	1	-0.336853	4.16274	0.393933	-4.92755	2.7518	2.60525	3.42153	0.0589386	1.2296
A0A0D9RZI6	tr|A0A0D9RZI6|A0A0D9RZI6_CHLSB Uncharacterized protein OS=Chlorocebus sabaeus OX=60711 GN=CENPJ PE=3 SV=1	1	-0.365339	-0.759952	0.497192	0.626467	0.464326	2.06013	1.66397	0.0590043	1.22912
A0A0D9RKL9	tr|A0A0D9RKL9|A0A0D9RKL9_CHLSB Uncharacterized protein OS=Chlorocebus sabaeus OX=60711 GN=DYNC1I1 PE=3 SV=1	1	0.0162669	8.20181	-0.339424	-10.8912	4.85593	5.49214	6.54549	0.0594391	1.22593
A0A0D9RYB8	tr|A0A0D9RYB8|A0A0D9RYB8_CHLSB Uncharacterized protein OS=Chlorocebus sabaeus OX=60711 GN=PSMG3 PE=4 SV=1	1	-0.298289	1.10398	-0.310176	-0.450574	2.30907	0.619124	1.00952	0.0595405	1.22519
A0A0D9RGH5	tr|A0A0D9RGH5|A0A0D9RGH5_CHLSB Ubiquitin-like domain-containing protein OS=Chlorocebus sabaeus OX=60711 GN=ANKUB1 PE=4 SV=1	1	1.33749	5.67409	-2.63136	-5.72218	5.05742	3.87021	2.38393	0.0596101	1.22468
A0A0D9QUK5	tr|A0A0D9QUK5|A0A0D9QUK5_CHLSB Uncharacterized protein OS=Chlorocebus sabaeus OX=60711 GN=GABARAPL2 PE=3 SV=1	6	-0.298481	-0.23811	0.265638	0.344369	1.84792	0.731534	0.66378	0.0600607	1.22141
A0A0D9SAF2	tr|A0A0D9SAF2|A0A0D9SAF2_CHLSB Uncharacterized protein OS=Chlorocebus sabaeus OX=60711 GN=DIRAS3 PE=4 SV=1	1	1.61134	7.00742	-1.16604	-9.24989	4.68259	4.46843	5.83155	0.0605884	1.21761
A0A0D9R754	tr|A0A0D9R754|A0A0D9R754_CHLSB Myosin XVA OS=Chlorocebus sabaeus OX=60711 GN=MYO15A PE=3 SV=1	1	-0.209813	3.17661	-1.18712	-2.06051	2.73805	2.72384	2.25786	0.0612187	1.21312
A0A0D9QZD3	tr|A0A0D9QZD3|A0A0D9QZD3_CHLSB Uncharacterized protein OS=Chlorocebus sabaeus OX=60711 GN=LRRC59 PE=4 SV=1	7	-0.470625	-0.325481	1.13558	-0.282311	0.513838	1.50018	1.71594	0.061262	1.21281
A0A0D9RG22	tr|A0A0D9RG22|A0A0D9RG22_CHLSB Uncharacterized protein OS=Chlorocebus sabaeus OX=60711 GN=IGFALS PE=4 SV=1	1	1.05698	8.07959	-5.58622	-7.77733	4.48702	5.8905	3.72825	0.0614678	1.21135
A0A0D9S0H7	tr|A0A0D9S0H7|A0A0D9S0H7_CHLSB AMP-binding domain-containing protein OS=Chlorocebus sabaeus OX=60711 GN=ACSS1 PE=4 SV=1	1	0.262994	0.258297	0.39997	-0.772579	1.59259	1.48638	0.725446	0.0621155	1.2068
A0A0D9RET0	tr|A0A0D9RET0|A0A0D9RET0_CHLSB MEF2_binding domain-containing protein OS=Chlorocebus sabaeus OX=60711 GN=CABIN1 PE=4 SV=1	1	0.148499	2.23806	-0.225759	-2.17546	2.96152	2.87173	1.54136	0.0622458	1.20589
A0A0D9R9Y5	tr|A0A0D9R9Y5|A0A0D9R9Y5_CHLSB CCT-theta OS=Chlorocebus sabaeus OX=60711 GN=CCT8 PE=3 SV=1	36	-0.264167	-1.03735	-0.09303	1.03844	1.18883	0.721989	1.319	0.062613	1.20334
A0A0D9RB92	tr|A0A0D9RB92|A0A0D9RB92_CHLSB Dolichyl-diphosphooligosaccharide--protein glycotransferase OS=Chlorocebus sabaeus OX=60711 GN=STT3B PE=3 SV=1	9	-0.175834	-1.00147	0.330017	0.812551	0.602562	0.913698	2.05814	0.0627615	1.20231
A0A0D9RUB4	tr|A0A0D9RUB4|A0A0D9RUB4_CHLSB Protein arginine N-methyltransferase 5 OS=Chlorocebus sabaeus OX=60711 GN=PRMT5 PE=3 SV=1	10	0.758108	0.684954	-0.759566	-0.716887	1.04024	2.04548	1.28541	0.0627798	1.20218
A0A0D9S1U7	tr|A0A0D9S1U7|A0A0D9S1U7_CHLSB PPIase cyclophilin-type domain-containing protein OS=Chlorocebus sabaeus OX=60711 PE=4 SV=1	9	-1.45471	0.44271	0.972971	0.149898	1.57028	1.30246	0.864823	0.0629867	1.20075
A0A0D9RS62	tr|A0A0D9RS62|A0A0D9RS62_CHLSB Aurora kinase OS=Chlorocebus sabaeus OX=60711 GN=AURKA PE=3 SV=1	1	-3.74655	0.417254	-0.195322	2.70335	1.72224	2.11165	2.82739	0.0633173	1.19848
A0A0D9QZ87	tr|A0A0D9QZ87|A0A0D9QZ87_CHLSB Dermcidin OS=Chlorocebus sabaeus OX=60711 GN=DCD PE=4 SV=1	1	-4.24003	5.56706	-2.75219	-0.0597997	1.16815	3.72151	5.78474	0.0641554	1.19277
A0A0D9RKC4	tr|A0A0D9RKC4|A0A0D9RKC4_CHLSB Glycylpeptide N-tetradecanoyltransferase OS=Chlorocebus sabaeus OX=60711 GN=NMT2 PE=3 SV=1	2	1.12957	1.53227	0.466978	-3.0834	1.90786	2.07807	1.81289	0.0646984	1.18911
A0A0D9SBC9	tr|A0A0D9SBC9|A0A0D9SBC9_CHLSB Eukaryotic translation initiation factor 3 subunit J OS=Chlorocebus sabaeus OX=60711 GN=EIF3J PE=3 SV=1	8	0.432528	-0.62865	0.137358	0.100945	1.05713	0.866767	1.21494	0.0650053	1.18705
A0A0D9R041	tr|A0A0D9R041|A0A0D9R041_CHLSB IF rod domain-containing protein OS=Chlorocebus sabaeus OX=60711 GN=KRT74 PE=3 SV=1	1	0.335309	11.7165	-3.83172	-13.5827	5.80296	7.99542	7.96412	0.0652325	1.18554
A0A0D9R9Q1	tr|A0A0D9R9Q1|A0A0D9R9Q1_CHLSB Ribose-phosphate diphosphokinase OS=Chlorocebus sabaeus OX=60711 GN=PRPS1 PE=3 SV=1	3	1.15079	-0.506258	0.112563	-0.0260006	1.62054	1.27295	1.36323	0.0653819	1.18454
A0A0D9RRP8	tr|A0A0D9RRP8|A0A0D9RRP8_CHLSB Membrane cofactor protein OS=Chlorocebus sabaeus OX=60711 GN=CD46 PE=4 SV=1	1	1.28953	-0.725024	-1.26977	0.591891	2.38467	0.808348	0.917103	0.0656891	1.18251
A0A0D9S2I0	tr|A0A0D9S2I0|A0A0D9S2I0_CHLSB Uncharacterized protein OS=Chlorocebus sabaeus OX=60711 GN=APPL2 PE=4 SV=1	2	-0.336762	2.18282	-0.551369	-1.33479	1.23167	1.90107	1.53393	0.0657009	1.18243
A0A0D9QUK4	tr|A0A0D9QUK4|A0A0D9QUK4_CHLSB Uncharacterized protein OS=Chlorocebus sabaeus OX=60711 GN=ADAD1 PE=4 SV=1	1	-2.48931	9.40909	-1.6732	-8.39323	6.78106	7.14611	1.94013	0.0657959	1.1818
A0A0D9S0X6	tr|A0A0D9S0X6|A0A0D9S0X6_CHLSB Uncharacterized protein OS=Chlorocebus sabaeus OX=60711 GN=NAA15 PE=4 SV=1	23	1.24428	-1.59589	0.936031	0.319583	1.52319	1.13368	2.0852	0.065893	1.18116
A0A0D9RDH8	tr|A0A0D9RDH8|A0A0D9RDH8_CHLSB Uncharacterized protein OS=Chlorocebus sabaeus OX=60711 GN=UQCC1 PE=3 SV=1	1	0.630127	1.42201	-0.26821	-1.60352	1.07288	2.31546	0.995768	0.0661385	1.17955
A0A0D9S6V2	tr|A0A0D9S6V2|A0A0D9S6V2_CHLSB Uncharacterized protein OS=Chlorocebus sabaeus OX=60711 GN=CCN1 PE=3 SV=1	2	-0.508163	0.399658	-0.357327	0.441705	1.97975	1.10171	0.229312	0.0662295	1.17895
A0A0D9RJZ4	tr|A0A0D9RJZ4|A0A0D9RJZ4_CHLSB t-SNARE coiled-coil homology domain-containing protein OS=Chlorocebus sabaeus OX=60711 GN=BET1 PE=4 SV=1	2	-1.17971	2.10374	1.04961	-2.08278	2.0525	2.521	1.26	0.0662641	1.17872
A0A0D9RT05	tr|A0A0D9RT05|A0A0D9RT05_CHLSB Tudor domain-containing protein OS=Chlorocebus sabaeus OX=60711 PE=3 SV=1	2	-0.592935	0.0580616	-0.696858	1.01825	0.838568	1.42647	0.872691	0.0663852	1.17793
A0A0D9QWI0	tr|A0A0D9QWI0|A0A0D9QWI0_CHLSB Glycerol-3-phosphate acyltransferase 3 OS=Chlorocebus sabaeus OX=60711 GN=GPAT3 PE=4 SV=1	2	-0.0967438	-0.918562	1.9102	-0.725512	1.43963	1.77613	1.25729	0.0666362	1.17629
A0A0D9RFJ8	tr|A0A0D9RFJ8|A0A0D9RFJ8_CHLSB ERCC excision repair 6 like, spindle assembly checkpoint helicase OS=Chlorocebus sabaeus OX=60711 GN=ERCC6L PE=4 SV=1	12	0.0275677	-0.120648	-0.0457968	0.105121	0.943952	1.58206	0.782038	0.067137	1.17304
A0A0D9RAD3	tr|A0A0D9RAD3|A0A0D9RAD3_CHLSB C3-beta-c OS=Chlorocebus sabaeus OX=60711 GN=C3 PE=4 SV=1	5	-1.43676	6.39596	-2.25706	-3.77795	3.0616	2.92268	4.23856	0.0680951	1.16688
A0A0D9RQD0	tr|A0A0D9RQD0|A0A0D9RQD0_CHLSB Ras-related protein Rab OS=Chlorocebus sabaeus OX=60711 GN=RAB29 PE=3 SV=1	1	-0.344156	-0.435029	0.337875	0.478117	0.919626	0.974978	0.921825	0.0686208	1.16354
A0A0D9RVB2	tr|A0A0D9RVB2|A0A0D9RVB2_CHLSB RNA helicase OS=Chlorocebus sabaeus OX=60711 GN=DDX18 PE=3 SV=1	8	0.505185	-1.13219	-0.255806	1.11801	0.760723	1.4899	1.59006	0.0689363	1.16155
A0A0D9QZ46	tr|A0A0D9QZ46|A0A0D9QZ46_CHLSB Ataxin-10 OS=Chlorocebus sabaeus OX=60711 GN=ATXN10 PE=3 SV=1	9	0.532192	-0.0323857	0.18512	-0.513317	1.27901	0.777453	0.904658	0.0691419	1.16026
A0A0D9RS10	tr|A0A0D9RS10|A0A0D9RS10_CHLSB Uncharacterized protein OS=Chlorocebus sabaeus OX=60711 GN=RCOR3 PE=4 SV=1	1	-1.98303	1.54914	0.225059	0.00350941	1.5285	0.951739	1.71985	0.0692592	1.15952
A0A0D9RQP2	tr|A0A0D9RQP2|A0A0D9RQP2_CHLSB Uncharacterized protein OS=Chlorocebus sabaeus OX=60711 GN=WDR92 PE=4 SV=1	5	-1.30183	1.16115	-0.239563	-0.0337023	0.923232	0.717032	1.7917	0.0693778	1.15878
A0A0D9R2K8	tr|A0A0D9R2K8|A0A0D9R2K8_CHLSB Pleckstrin homology like domain family B member 2 OS=Chlorocebus sabaeus OX=60711 GN=PHLDB2 PE=4 SV=1	1	0.281576	-0.157591	-0.0808397	0.0534379	1.08531	1.25527	0.559708	0.0694366	1.15841
A0A0D9R1G6	tr|A0A0D9R1G6|A0A0D9R1G6_CHLSB 2-hydroxyacyl-CoA lyase 2 OS=Chlorocebus sabaeus OX=60711 GN=ILVBL PE=3 SV=1	1	-2.23787	2.73833	-0.237511	-0.532543	1.84301	2.2872	1.71931	0.0694606	1.15826
A0A0D9RRJ4	tr|A0A0D9RRJ4|A0A0D9RRJ4_CHLSB Transmembrane channel-like protein OS=Chlorocebus sabaeus OX=60711 GN=TMC3 PE=3 SV=1	1	0.0368863	3.50537	-0.343752	-3.55488	4.22295	3.97793	1.42166	0.0694916	1.15807
A0A0D9RAN8	tr|A0A0D9RAN8|A0A0D9RAN8_CHLSB Uncharacterized protein OS=Chlorocebus sabaeus OX=60711 GN=TMEM214 PE=3 SV=1	3	-1.21034	-1.27159	0.573085	1.74386	2.05934	2.2656	0.724293	0.0698534	1.15581
A0A0D9R8X8	tr|A0A0D9R8X8|A0A0D9R8X8_CHLSB Uncharacterized protein OS=Chlorocebus sabaeus OX=60711 GN=RCL1 PE=3 SV=1	3	1.03411	-0.502851	-0.234486	-0.166554	0.895985	1.35144	1.04953	0.0698559	1.1558
A0A0D9RC76	tr|A0A0D9RC76|A0A0D9RC76_CHLSB Microtubule-associated protein OS=Chlorocebus sabaeus OX=60711 GN=MAP2 PE=4 SV=1	2	-0.11134	3.62071	0.87331	-4.65208	2.40489	2.991	3.03687	0.0702797	1.15317
A0A0D9RGM4	tr|A0A0D9RGM4|A0A0D9RGM4_CHLSB Eukaryotic translation initiation factor 2A OS=Chlorocebus sabaeus OX=60711 GN=EIF2A PE=3 SV=1	12	-0.599843	-1.42449	0.517112	1.31067	1.20653	0.884755	1.69634	0.0703577	1.15269
A0A0D9R134	tr|A0A0D9R134|A0A0D9R134_CHLSB Uncharacterized protein OS=Chlorocebus sabaeus OX=60711 GN=CMSS1 PE=4 SV=1	1	0.439453	0.114199	0.428725	-0.783851	1.37905	1.09752	0.639967	0.0704257	1.15227
A0A0D9RWT1	tr|A0A0D9RWT1|A0A0D9RWT1_CHLSB Uncharacterized protein OS=Chlorocebus sabaeus OX=60711 GN=NADK2 PE=4 SV=1	2	-0.725154	1.37689	-1.08741	0.09743	1.60742	0.910669	1.19634	0.070593	1.15124
A0A0D9RWZ9	tr|A0A0D9RWZ9|A0A0D9RWZ9_CHLSB Uncharacterized protein OS=Chlorocebus sabaeus OX=60711 GN=TMEM33 PE=3 SV=1	2	0.0378291	1.17617	-1.52072	0.21849	1.37379	1.20686	1.58601	0.0707397	1.15034
A0A0D9QYG1	tr|A0A0D9QYG1|A0A0D9QYG1_CHLSB Uncharacterized protein OS=Chlorocebus sabaeus OX=60711 GN=MLC1 PE=4 SV=1	1	-0.0299568	1.68018	0.348828	-2.0013	3.51225	3.12058	-0.559335	0.0711806	1.14764
A0A0D9R8N8	tr|A0A0D9R8N8|A0A0D9R8N8_CHLSB Melanotransferrin OS=Chlorocebus sabaeus OX=60711 GN=MELTF PE=3 SV=1	1	1.29895	6.72305	-0.661728	-9.4803	5.83963	3.95669	4.22101	0.0713647	1.14652
A0A0D9RQM7	tr|A0A0D9RQM7|A0A0D9RQM7_CHLSB Taxilin gamma OS=Chlorocebus sabaeus OX=60711 GN=TXLNG PE=3 SV=1	3	0.984203	-0.423899	-0.155556	-0.243702	1.11152	1.09755	1.09637	0.0714834	1.14579
A0A0D9S5C0	tr|A0A0D9S5C0|A0A0D9S5C0_CHLSB Uncharacterized protein OS=Chlorocebus sabaeus OX=60711 GN=DHX37 PE=4 SV=1	1	-0.479099	0.168482	0.453703	-0.0502246	0.438325	1.17366	1.46842	0.0716797	1.1446
A0A0D9RF55	tr|A0A0D9RF55|A0A0D9RF55_CHLSB Cystatin domain-containing protein OS=Chlorocebus sabaeus OX=60711 GN=CST3 PE=4 SV=1	5	0.621985	1.29334	0.237177	-2.03818	1.54082	1.83806	1.81724	0.0718356	1.14366
A0A0D9S9B0	tr|A0A0D9S9B0|A0A0D9S9B0_CHLSB Coiled-coil domain-containing protein 16 OS=Chlorocebus sabaeus OX=60711 GN=ZNF830 PE=4 SV=1	2	-1.50559	0.45592	-0.149971	1.04793	1.20431	1.52615	1.3712	0.0721926	1.14151
A0A0D9QVJ9	tr|A0A0D9QVJ9|A0A0D9QVJ9_CHLSB Nucleosome assembly protein 1 like 1 OS=Chlorocebus sabaeus OX=60711 GN=NAP1L1 PE=3 SV=1	10	-0.149705	0.236038	-1.01112	0.0118711	-0.186018	1.16907	1.76932	0.0723462	1.14058
A0A0D9RSI6	tr|A0A0D9RSI6|A0A0D9RSI6_CHLSB Dual specificity phosphatase 11 OS=Chlorocebus sabaeus OX=60711 GN=DUSP11 PE=4 SV=1	1	0.0881605	1.49714	-0.522792	-1.01976	1.8242	1.74685	1.72551	0.0729158	1.13718
A0A0D9R6S5	tr|A0A0D9R6S5|A0A0D9R6S5_CHLSB DUF4200 domain-containing protein OS=Chlorocebus sabaeus OX=60711 GN=CFAP100 PE=4 SV=1	1	0.632737	7.13715	-0.918015	-9.22856	4.1497	4.09377	5.82022	0.0729961	1.1367
A0A0D9RFQ7	tr|A0A0D9RFQ7|A0A0D9RFQ7_CHLSB Golgin subfamily A member 5 OS=Chlorocebus sabaeus OX=60711 GN=GOLGA5 PE=4 SV=1	2	-0.279376	-1.28913	1.1661	0.319861	1.49455	1.90468	0.379671	0.073195	1.13552
A0A0D9QUY6	tr|A0A0D9QUY6|A0A0D9QUY6_CHLSB Uncharacterized protein OS=Chlorocebus sabaeus OX=60711 GN=CDC27 PE=4 SV=1	5	0.905305	0.265461	-0.272515	-0.765165	1.58025	1.45474	0.446378	0.073924	1.13121
A0A0D9SD56	tr|A0A0D9SD56|A0A0D9SD56_CHLSB Alpha-1,4-N-acetylglucosaminyltransferase OS=Chlorocebus sabaeus OX=60711 GN=A4GALT PE=3 SV=1	1	-0.48274	1.84805	0.0560149	-1.31983	0.231736	2.20256	2.01314	0.0739511	1.13106
A0A0D9RAC2	tr|A0A0D9RAC2|A0A0D9RAC2_CHLSB Adenylosuccinate synthetase isozyme 2 OS=Chlorocebus sabaeus OX=60711 GN=ADSS PE=3 SV=1	11	0.422571	-0.566384	0.576228	-0.335928	1.0971	0.956408	1.11856	0.0743167	1.12891
A0A0D9QXA0	tr|A0A0D9QXA0|A0A0D9QXA0_CHLSB Protein SDA1 OS=Chlorocebus sabaeus OX=60711 PE=3 SV=1	1	0.59452	-0.567468	-0.321092	0.340617	3.38223	0.439922	0.726975	0.0747105	1.12662
A0A0D9SA22	tr|A0A0D9SA22|A0A0D9SA22_CHLSB 40S ribosomal protein SA OS=Chlorocebus sabaeus OX=60711 GN=RPSA PE=3 SV=1	5	0.379833	-2.98946	0.560386	1.96446	0.899284	1.70407	3.01006	0.0748392	1.12587
P13645	sp|P13645|K1C10_HUMAN Keratin, type I cytoskeletal 10 OS=Homo sapiens OX=9606 GN=KRT10 PE=1 SV=6	2	-7.10738	16.8102	-5.16616	-11.9356	7.94282	10.0019	7.50169	0.0748459	1.12583
A0A0D9SAY9	tr|A0A0D9SAY9|A0A0D9SAY9_CHLSB Uncharacterized protein OS=Chlorocebus sabaeus OX=60711 GN=RANBP6 PE=4 SV=1	1	0.72325	1.56884	-0.238959	-1.92531	0.432351	2.2111	2.02103	0.0748986	1.12553
A0A0D9RDI1	tr|A0A0D9RDI1|A0A0D9RDI1_CHLSB SAM_MT_RSMB_NOP domain-containing protein OS=Chlorocebus sabaeus OX=60711 PE=3 SV=1	12	1.00562	0.179014	0.664828	-1.59602	1.54176	1.5759	0.889621	0.074971	1.12511
A0A0D9QWP5	tr|A0A0D9QWP5|A0A0D9QWP5_CHLSB Exportin-T OS=Chlorocebus sabaeus OX=60711 GN=XPOT PE=3 SV=1	9	0.463214	-0.800858	0.705461	-0.130767	0.596703	1.47855	1.7145	0.0755201	1.12194
A0A0D9R6H5	tr|A0A0D9R6H5|A0A0D9R6H5_CHLSB 40S ribosomal protein S15a OS=Chlorocebus sabaeus OX=60711 PE=3 SV=1	14	-0.105607	0.00445	-0.834499	0.580507	0.292871	1.33265	1.68864	0.0757671	1.12052
A0A0D9R349	tr|A0A0D9R349|A0A0D9R349_CHLSB Sema domain-containing protein OS=Chlorocebus sabaeus OX=60711 GN=PLXNA3 PE=3 SV=1	2	-1.75576	4.86684	2.94669	-6.9327	4.55342	3.22238	3.82907	0.0759837	1.11928
A0A0D9RCC8	tr|A0A0D9RCC8|A0A0D9RCC8_CHLSB Protein kinase domain-containing protein OS=Chlorocebus sabaeus OX=60711 PE=4 SV=1	3	-1.25252	0.817498	1.0243	0.553591	0.820203	1.67647	2.04478	0.0760929	1.11866
A0A0D9RGJ5	tr|A0A0D9RGJ5|A0A0D9RGJ5_CHLSB Uncharacterized protein OS=Chlorocebus sabaeus OX=60711 GN=RPS14 PE=3 SV=1	10	0.323334	0.699359	-1.13277	-0.12422	1.21487	0.886594	1.01049	0.076606	1.11574
A0A0D9RXV5	tr|A0A0D9RXV5|A0A0D9RXV5_CHLSB Pachytene checkpoint protein 2 homolog OS=Chlorocebus sabaeus OX=60711 GN=TRIP13 PE=3 SV=1	11	-0.532022	0.751846	0.528375	-0.660349	0.975459	0.761531	1.36526	0.0773377	1.11161
A0A0D9RZ16	tr|A0A0D9RZ16|A0A0D9RZ16_CHLSB Uncharacterized protein OS=Chlorocebus sabaeus OX=60711 GN=NAA16 PE=4 SV=1	1	-1.41317	1.09344	1.17957	-0.783041	2.15581	0.79326	1.16471	0.0783845	1.10577
A0A0D9SAH8	tr|A0A0D9SAH8|A0A0D9SAH8_CHLSB Late endosomal/lysosomal adaptor and MAPK and MTOR activator 3 OS=Chlorocebus sabaeus OX=60711 PE=3 SV=1	1	-1.39017	-0.606939	1.68588	0.366532	1.20426	1.01558	2.05081	0.0784252	1.10554
A0A0D9R6C5	tr|A0A0D9R6C5|A0A0D9R6C5_CHLSB Utp12 domain-containing protein OS=Chlorocebus sabaeus OX=60711 PE=3 SV=1	3	0.0118515	-0.0888292	-1.21779	1.01086	1.11388	1.05025	0.883056	0.0787235	1.1039
A0A0D9R6K4	tr|A0A0D9R6K4|A0A0D9R6K4_CHLSB RELA proto-oncogene, NF-kB subunit OS=Chlorocebus sabaeus OX=60711 GN=RELA PE=4 SV=1	6	-0.722362	0.710854	-0.0122528	-0.111262	1.11851	0.816477	0.841849	0.0790128	1.1023
A0A0D9R3C0	tr|A0A0D9R3C0|A0A0D9R3C0_CHLSB Ras-related protein Rab-3 OS=Chlorocebus sabaeus OX=60711 GN=RAB3D PE=3 SV=1	4	-0.136889	-1.59849	0.179552	1.25175	0.683006	1.0188	1.80488	0.0795606	1.0993
A0A0D9RH72	tr|A0A0D9RH72|A0A0D9RH72_CHLSB Spermatogenesis-defective protein 39 homolog OS=Chlorocebus sabaeus OX=60711 GN=VIPAS39 PE=4 SV=1	1	-1.1162	-0.254248	1.49938	-0.127325	1.1166	1.34458	1.47098	0.0797116	1.09848
A0A0D9RC64	tr|A0A0D9RC64|A0A0D9RC64_CHLSB UNC80 domain-containing protein OS=Chlorocebus sabaeus OX=60711 GN=UNC80 PE=4 SV=1	1	-1.45958	3.2326	3.69342	-5.91736	3.46287	3.47856	3.52678	0.0806718	1.09328
A0A0D9S4W6	tr|A0A0D9S4W6|A0A0D9S4W6_CHLSB CAP-Gly domain containing linker protein 1 OS=Chlorocebus sabaeus OX=60711 GN=CLIP1 PE=4 SV=1	8	0.683773	-0.375162	-0.00061946	-0.184647	0.886016	1.00364	0.865889	0.080976	1.09164
A0A0D9R2W2	tr|A0A0D9R2W2|A0A0D9R2W2_CHLSB Gamma-tubulin complex component OS=Chlorocebus sabaeus OX=60711 GN=TUBGCP2 PE=3 SV=1	1	-0.0299988	0.745466	-1.27174	0.445023	1.50993	2.40676	0.291316	0.0812562	1.09014
P35908	sp|P35908|K22E_HUMAN Keratin, type II cytoskeletal 2 epidermal OS=Homo sapiens OX=9606 GN=KRT2 PE=1 SV=2	20	-11.587	16.4788	-5.40341	-11.0098	7.29333	8.74981	6.84916	0.0816575	1.088
A0A0D9S1W9	tr|A0A0D9S1W9|A0A0D9S1W9_CHLSB SH3 domain-containing protein OS=Chlorocebus sabaeus OX=60711 PE=4 SV=1	1	0.0344768	0.275965	0.390382	-0.532541	0.316493	1.29892	1.32645	0.0818983	1.08672
A0A0D9R273	tr|A0A0D9R273|A0A0D9R273_CHLSB Ubiquitin-protein ligase E3A OS=Chlorocebus sabaeus OX=60711 GN=UBE3A PE=4 SV=1	8	-1.02567	0.293628	-0.36389	0.822434	1.16235	0.919025	1.02425	0.0823635	1.08427
A0A0D9RUT5	tr|A0A0D9RUT5|A0A0D9RUT5_CHLSB Uncharacterized protein OS=Chlorocebus sabaeus OX=60711 GN=TPD52L1 PE=3 SV=1	1	-0.667951	3.29114	-0.788655	-2.12919	2.15801	2.42433	1.00118	0.0831112	1.08034
A0A0D9R447	tr|A0A0D9R447|A0A0D9R447_CHLSB Glycogen synthase kinase-3 beta OS=Chlorocebus sabaeus OX=60711 GN=GSK3B PE=3 SV=1	4	-0.161864	-0.598185	-0.644031	1.02478	1.6335	1.35943	0.0489858	0.0832265	1.07974
A0A0D9RLQ7	tr|A0A0D9RLQ7|A0A0D9RLQ7_CHLSB TIFA inhibitor OS=Chlorocebus sabaeus OX=60711 GN=TIFAB PE=4 SV=1	1	1.22546	1.91098	-1.20856	-1.99075	1.8254	1.25929	1.6088	0.0837398	1.07707
A0A0D9RAV0	tr|A0A0D9RAV0|A0A0D9RAV0_CHLSB Uncharacterized protein OS=Chlorocebus sabaeus OX=60711 GN=A2M PE=3 SV=1	10	2.99781	9.43192	-0.98762	-12.5603	5.99739	6.14745	7.31738	0.0842727	1.07431
A0A0D9RX61	tr|A0A0D9RX61|A0A0D9RX61_CHLSB Threonyl-tRNA synthetase OS=Chlorocebus sabaeus OX=60711 GN=TARS1 PE=3 SV=1	16	0.272471	0.862917	0.0214273	-1.1268	0.932914	1.04384	1.24061	0.0843258	1.07404
A0A0D9RH15	tr|A0A0D9RH15|A0A0D9RH15_CHLSB Eukaryotic translation initiation factor 3 subunit E OS=Chlorocebus sabaeus OX=60711 GN=EIF3E PE=3 SV=1	13	-0.953784	-0.0132257	-0.228389	0.735495	0.868065	0.641353	1.30631	0.0844772	1.07326
A0A0D9RD29	tr|A0A0D9RD29|A0A0D9RD29_CHLSB Uncharacterized protein OS=Chlorocebus sabaeus OX=60711 GN=C15orf48 PE=4 SV=1	1	-0.426363	1.23211	-1.092	0.180597	0.767282	1.13854	1.34762	0.0845177	1.07305
A0A0D9RAI4	tr|A0A0D9RAI4|A0A0D9RAI4_CHLSB Cytoplasmic linker associated protein 2 OS=Chlorocebus sabaeus OX=60711 GN=CLASP2 PE=4 SV=1	13	0.15407	0.539195	-1.0781	0.0802903	1.13827	0.873762	0.815954	0.0847226	1.072
A0A0D9RLB7	tr|A0A0D9RLB7|A0A0D9RLB7_CHLSB Inter-alpha-trypsin inhibitor heavy chain 3 OS=Chlorocebus sabaeus OX=60711 GN=ITIH3 PE=3 SV=1	1	0.49254	5.69329	0.721835	-7.57152	3.47173	3.87927	4.34967	0.0848126	1.07154
A0A0D9S278	tr|A0A0D9S278|A0A0D9S278_CHLSB Signal peptidase complex subunit 3 OS=Chlorocebus sabaeus OX=60711 GN=SPCS3 PE=3 SV=1	2	-0.986362	0.151727	-0.710524	1.34573	-0.0681344	2.1641	1.80616	0.0851657	1.06974
A0A0D9R2F4	tr|A0A0D9R2F4|A0A0D9R2F4_CHLSB Mitochondrial import receptor subunit TOM22 homolog OS=Chlorocebus sabaeus OX=60711 PE=3 SV=1	2	-0.964769	-1.41511	-0.392796	2.38755	1.46682	1.33072	1.41826	0.0855377	1.06784
A0A0D9S366	tr|A0A0D9S366|A0A0D9S366_CHLSB Neurexophilin and PC-esterase domain family member 2 OS=Chlorocebus sabaeus OX=60711 GN=NXPE2 PE=3 SV=1	1	1.7931	5.51573	-3.29911	-5.86673	3.07351	2.86066	4.42437	0.0857521	1.06676
A0A0D9S2B9	tr|A0A0D9S2B9|A0A0D9S2B9_CHLSB Uncharacterized protein OS=Chlorocebus sabaeus OX=60711 GN=CWF19L2 PE=3 SV=1	1	-1.57757	-1.69912	1.64349	1.34695	1.54694	1.11375	1.88347	0.0858221	1.0664
A0A0D9RC73	tr|A0A0D9RC73|A0A0D9RC73_CHLSB Peroxisome proliferator activated receptor delta OS=Chlorocebus sabaeus OX=60711 GN=PPARD PE=3 SV=1	1	-0.188042	2.43884	-0.00960594	-2.29075	2.06101	0.838335	2.06594	0.0860931	1.06503
A0A0D9R2N4	tr|A0A0D9R2N4|A0A0D9R2N4_CHLSB Uncharacterized protein OS=Chlorocebus sabaeus OX=60711 GN=BTAF1 PE=4 SV=1	4	-0.0425464	1.36264	-0.863681	-0.497986	0.592724	1.55452	1.4308	0.0861256	1.06487
A0A0D9RM71	tr|A0A0D9RM71|A0A0D9RM71_CHLSB eIF-2B GDP-GTP exchange factor subunit epsilon OS=Chlorocebus sabaeus OX=60711 GN=EIF2B5 PE=3 SV=1	6	-1.34007	-0.553125	0.856415	0.885989	1.54429	0.978367	1.01636	0.0867732	1.06161
A0A0D9R4Q6	tr|A0A0D9R4Q6|A0A0D9R4Q6_CHLSB Non-specific serine/threonine protein kinase OS=Chlorocebus sabaeus OX=60711 GN=EIF2AK4 PE=4 SV=1	2	0.480944	0.0969743	0.273992	-0.693286	2.02339	0.532524	0.739056	0.0870437	1.06026
A0A0D9QXL4	tr|A0A0D9QXL4|A0A0D9QXL4_CHLSB Eukaryotic translation initiation factor 3 subunit A OS=Chlorocebus sabaeus OX=60711 GN=EIF3A PE=3 SV=1	29	-0.458416	-0.490386	0.362404	-0.113772	1.06459	0.367404	1.15543	0.0877319	1.05684
A0A0D9S634	tr|A0A0D9S634|A0A0D9S634_CHLSB Uncharacterized protein OS=Chlorocebus sabaeus OX=60711 GN=WDR3 PE=4 SV=1	3	-0.229884	0.513864	-0.552529	0.208011	1.22747	1.62652	0.390247	0.0878206	1.0564
A0A0D9R0J7	tr|A0A0D9R0J7|A0A0D9R0J7_CHLSB RanGAP1_C domain-containing protein OS=Chlorocebus sabaeus OX=60711 GN=RANGAP1 PE=4 SV=1	15	0.401872	-0.631253	0.0338285	0.400234	1.13732	1.35019	1.07466	0.0882885	1.0541
A0A0D9R0D4	tr|A0A0D9R0D4|A0A0D9R0D4_CHLSB IF rod domain-containing protein OS=Chlorocebus sabaeus OX=60711 GN=KRT81 PE=3 SV=1	1	-0.0939303	0.0963181	-0.248503	0.260354	29.1633	1.58627	-1.4176	0.0884199	1.05345
A0A0D9RYJ9	tr|A0A0D9RYJ9|A0A0D9RYJ9_CHLSB Cutaneous T cell lymphoma-associated antigen 1 OS=Chlorocebus sabaeus OX=60711 GN=CTAGE1 PE=4 SV=1	1	0.340595	0.025214	-0.496667	0.189426	1.50311	1.12126	0.619543	0.0884412	1.05335
A0A0D9RTU6	tr|A0A0D9RTU6|A0A0D9RTU6_CHLSB Protein kinase domain-containing protein OS=Chlorocebus sabaeus OX=60711 GN=PBK PE=4 SV=1	2	1.49611	0.722003	-0.707353	-1.39591	1.5961	1.52424	1.41433	0.0886916	1.05212
A0A0D9RC11	tr|A0A0D9RC11|A0A0D9RC11_CHLSB Uncharacterized protein OS=Chlorocebus sabaeus OX=60711 GN=TRAP1 PE=3 SV=1	15	0.117582	-0.0634276	-0.877087	0.517783	0.845945	1.13051	1.22691	0.0887104	1.05203
A0A0D9R6Q6	tr|A0A0D9R6Q6|A0A0D9R6Q6_CHLSB Phosphodiesterase OS=Chlorocebus sabaeus OX=60711 GN=PDE3A PE=3 SV=1	1	-0.925196	0.327456	0.305274	0.308537	1.0132	0.708962	1.0171	0.0887443	1.05186
A0A0D9S7V1	tr|A0A0D9S7V1|A0A0D9S7V1_CHLSB Uncharacterized protein OS=Chlorocebus sabaeus OX=60711 GN=PHC2 PE=4 SV=1	3	0.0987787	0.0941051	-0.828507	0.571974	0.629251	1.36917	1.02895	0.0891559	1.04985
A0A0D9RGJ0	tr|A0A0D9RGJ0|A0A0D9RGJ0_CHLSB Pseudouridine synthase 7 OS=Chlorocebus sabaeus OX=60711 GN=PUS7 PE=3 SV=1	12	0.586292	0.568016	-0.192259	-1.14129	1.33833	1.50556	0.422158	0.089482	1.04826
A0A0D9SE44	tr|A0A0D9SE44|A0A0D9SE44_CHLSB 40S ribosomal protein S26 OS=Chlorocebus sabaeus OX=60711 PE=3 SV=1	1	-0.0798719	0.821445	-0.0424584	-0.549899	0.335654	1.6368	1.1711	0.0895275	1.04804
A0A0D9S8M3	tr|A0A0D9S8M3|A0A0D9S8M3_CHLSB Uncharacterized protein OS=Chlorocebus sabaeus OX=60711 GN=FBXO2 PE=4 SV=1	1	-1.82535	0.0537148	0.757378	0.93611	1.19859	1.64311	0.838086	0.0900344	1.04559
A0A0D9R4F7	tr|A0A0D9R4F7|A0A0D9R4F7_CHLSB Nucleolar protein 10 OS=Chlorocebus sabaeus OX=60711 GN=NOL10 PE=3 SV=1	2	0.455006	1.30492	-0.362762	-1.2328	1.92486	1.34701	0.689538	0.0902098	1.04475
A0A0D9S236	tr|A0A0D9S236|A0A0D9S236_CHLSB Protein BANP OS=Chlorocebus sabaeus OX=60711 GN=BANP PE=3 SV=1	1	-0.486017	5.62144	0.977336	-8.11235	4.21878	3.32661	3.58081	0.0904993	1.04335
A0A0D9RUB5	tr|A0A0D9RUB5|A0A0D9RUB5_CHLSB SET domain-containing protein 2 OS=Chlorocebus sabaeus OX=60711 GN=SETD2 PE=4 SV=1	2	0.509075	-1.18017	-0.314994	0.919825	1.08038	1.0897	0.967248	0.0913508	1.03929
A0A0D9RWQ4	tr|A0A0D9RWQ4|A0A0D9RWQ4_CHLSB Nucleoporin 155 OS=Chlorocebus sabaeus OX=60711 GN=NUP155 PE=3 SV=1	15	-0.62423	0.751644	0.357509	0.088445	1.3213	1.05398	0.83851	0.0914583	1.03878
A0A0D9R3K0	tr|A0A0D9R3K0|A0A0D9R3K0_CHLSB Eukaryotic translation initiation factor 3 subunit L OS=Chlorocebus sabaeus OX=60711 GN=EIF3L PE=4 SV=1	9	1.15337	-0.711212	0.621591	-0.660752	0.130219	1.53473	2.59044	0.0915932	1.03814
A0A0D9QXA6	tr|A0A0D9QXA6|A0A0D9QXA6_CHLSB F-actin monooxygenase OS=Chlorocebus sabaeus OX=60711 GN=MICAL2 PE=3 SV=1	1	-0.0025675	0.106653	-0.00241481	-0.00780606	0.901997	1.01217	0.682273	0.0917735	1.03728
A0A0D9RLF7	tr|A0A0D9RLF7|A0A0D9RLF7_CHLSB Thrombospondin type 1 domain containing 7A OS=Chlorocebus sabaeus OX=60711 GN=THSD7A PE=4 SV=1	1	0.187021	2.88361	1.22336	-5.14912	2.58639	2.5768	1.99774	0.0917955	1.03718
A0A0D9R5B7	tr|A0A0D9R5B7|A0A0D9R5B7_CHLSB RNA pseudouridine synthase domain containing 2 OS=Chlorocebus sabaeus OX=60711 GN=RPUSD2 PE=4 SV=1	3	-1.1994	0.830102	-0.39799	0.677663	1.11771	0.907372	1.12905	0.0919196	1.03659
A0A0D9SB30	tr|A0A0D9SB30|A0A0D9SB30_CHLSB UBC core domain-containing protein OS=Chlorocebus sabaeus OX=60711 PE=3 SV=1	7	1.90603	2.18883	-1.01044	-3.22663	1.52082	1.34551	3.19794	0.0920684	1.03589
A0A0D9RT58	tr|A0A0D9RT58|A0A0D9RT58_CHLSB RRP15-like protein OS=Chlorocebus sabaeus OX=60711 GN=RRP15 PE=3 SV=1	6	1.7773	-0.291644	0.201392	-1.32761	1.27733	1.51897	1.10556	0.0921318	1.03559
A0A0D9R0B5	tr|A0A0D9R0B5|A0A0D9R0B5_CHLSB IF rod domain-containing protein OS=Chlorocebus sabaeus OX=60711 GN=KRT85 PE=3 SV=1	1	1.654	-0.084856	-1.57349	-0.269879	14.2994	1.05844	-0.762928	0.0928075	1.03242
A0A0D9RP63	tr|A0A0D9RP63|A0A0D9RP63_CHLSB Non-specific serine/threonine protein kinase OS=Chlorocebus sabaeus OX=60711 GN=STK4 PE=3 SV=1	11	-0.275519	-0.311809	0.408691	0.160181	0.909414	1.07595	0.591178	0.092909	1.03194
A0A0D9S6J3	tr|A0A0D9S6J3|A0A0D9S6J3_CHLSB Proteasome subunit alpha type OS=Chlorocebus sabaeus OX=60711 GN=PSMA5 PE=3 SV=1	9	-0.931647	-0.909605	-1.28542	1.80675	0.849198	0.879236	1.17471	0.093142	1.03085
A0A0D9RFV6	tr|A0A0D9RFV6|A0A0D9RFV6_CHLSB Uncharacterized protein OS=Chlorocebus sabaeus OX=60711 PE=4 SV=1	1	-2.5519	6.18731	1.55994	-5.94917	3.37629	3.0389	4.51408	0.0932891	1.03017
A0A0D9RPY1	tr|A0A0D9RPY1|A0A0D9RPY1_CHLSB Uncharacterized protein OS=Chlorocebus sabaeus OX=60711 GN=BPNT2 PE=3 SV=1	3	1.02991	0.11076	0.0222238	-1.07466	1.2912	0.680827	1.14936	0.0937056	1.02823
A0A0D9RYY3	tr|A0A0D9RYY3|A0A0D9RYY3_CHLSB Tumor necrosis factor ligand superfamily member OS=Chlorocebus sabaeus OX=60711 GN=TNFSF11 PE=3 SV=1	1	0.635495	0.952856	-0.756508	-0.763431	0.424562	1.26715	2.03989	0.0939563	1.02707
A0A0D9SAH6	tr|A0A0D9SAH6|A0A0D9SAH6_CHLSB Tr-type G domain-containing protein OS=Chlorocebus sabaeus OX=60711 GN=GSPT2 PE=4 SV=1	12	1.31181	0.276603	-1.50776	-0.168864	1.24925	0.970769	1.6836	0.0940402	1.02669
A0A0D9RB19	tr|A0A0D9RB19|A0A0D9RB19_CHLSB Cysteinyl-tRNA synthetase OS=Chlorocebus sabaeus OX=60711 GN=CARS1 PE=3 SV=1	9	0.864921	1.23443	0.064248	-1.94519	1.70688	1.76929	0.812169	0.0942712	1.02562
A0A0D9R0L2	tr|A0A0D9R0L2|A0A0D9R0L2_CHLSB Uncharacterized protein OS=Chlorocebus sabaeus OX=60711 GN=PASK PE=4 SV=1	1	-0.295731	0.418275	-0.14216	0.0738519	0.503968	0.873206	1.27025	0.0942845	1.02556
A0A0D9S0Y9	tr|A0A0D9S0Y9|A0A0D9S0Y9_CHLSB Uncharacterized protein OS=Chlorocebus sabaeus OX=60711 GN=EXOSC5 PE=4 SV=1	3	-2.47073	0.573862	0.426907	1.17012	1.32993	1.38301	1.34072	0.0943975	1.02504
A0A0D9QVX5	tr|A0A0D9QVX5|A0A0D9QVX5_CHLSB RNA-binding protein NOB1 OS=Chlorocebus sabaeus OX=60711 GN=NOB1 PE=3 SV=1	5	0.387946	0.448048	-0.0178502	-0.592518	0.652588	0.766811	1.58592	0.0944732	1.02469
A0A0D9R2Y5	tr|A0A0D9R2Y5|A0A0D9R2Y5_CHLSB Protein kinase domain-containing protein OS=Chlorocebus sabaeus OX=60711 PE=3 SV=1	1	-0.0820858	0.542385	-0.466807	0.057702	1.88974	0.815824	0.216692	0.0946195	1.02402
A0A0D9S8M9	tr|A0A0D9S8M9|A0A0D9S8M9_CHLSB Exosome component 10 OS=Chlorocebus sabaeus OX=60711 GN=EXOSC10 PE=4 SV=1	5	-0.759103	0.810596	-0.101893	-0.0611156	1.04593	0.867403	0.877347	0.094768	1.02334
A0A0D9R786	tr|A0A0D9R786|A0A0D9R786_CHLSB ATP binding cassette subfamily F member 1 OS=Chlorocebus sabaeus OX=60711 GN=ABCF1 PE=4 SV=1	26	-1.61726	0.16057	-0.178074	0.847104	0.626722	0.806524	1.16893	0.0948986	1.02274
A0A0D9RB43	tr|A0A0D9RB43|A0A0D9RB43_CHLSB Kinesin-like protein OS=Chlorocebus sabaeus OX=60711 GN=KIFC1 PE=3 SV=1	1	0.842797	0.208051	-0.0944089	-0.82327	0.577361	1.81493	1.17157	0.0958387	1.01846
A0A0D9S1Y2	tr|A0A0D9S1Y2|A0A0D9S1Y2_CHLSB DCN1-like protein OS=Chlorocebus sabaeus OX=60711 GN=DCUN1D5 PE=4 SV=1	2	-0.597291	-0.259133	1.0366	-0.0660489	0.715784	1.24356	1.05026	0.0960517	1.0175
A0A0D9RZC5	tr|A0A0D9RZC5|A0A0D9RZC5_CHLSB Heat shock 110 kDa protein OS=Chlorocebus sabaeus OX=60711 GN=HSPH1 PE=3 SV=1	25	-0.619887	-0.0157205	2.40149	-1.14971	1.71278	1.09038	1.66661	0.0964247	1.01581
A0A0D9RLK7	tr|A0A0D9RLK7|A0A0D9RLK7_CHLSB V-type proton ATPase subunit D OS=Chlorocebus sabaeus OX=60711 PE=3 SV=1	3	-0.0494246	0.812283	-0.919729	-0.205737	1.11238	0.894831	1.15167	0.096567	1.01517
A0A0D9RTZ7	tr|A0A0D9RTZ7|A0A0D9RTZ7_CHLSB Importin 4 OS=Chlorocebus sabaeus OX=60711 GN=IPO4 PE=4 SV=1	2	-1.09267	1.80393	-1.02617	0.128089	0.472524	1.99849	2.75373	0.0966406	1.01484
A0A0D9S7Q2	tr|A0A0D9S7Q2|A0A0D9S7Q2_CHLSB U3 small nucleolar RNA-associated protein 11 OS=Chlorocebus sabaeus OX=60711 GN=UTP11 PE=3 SV=1	4	0.07154	-0.332052	0.0370591	0.325704	1.23788	0.643942	0.724026	0.0969818	1.01331
A0A0D9SED8	tr|A0A0D9SED8|A0A0D9SED8_CHLSB Uncharacterized protein OS=Chlorocebus sabaeus OX=60711 GN=IMP3 PE=3 SV=1	1	-2.43126	-0.71372	1.87421	1.00488	2.20286	0.661301	1.76279	0.0970583	1.01297
A0A0D9RQW0	tr|A0A0D9RQW0|A0A0D9RQW0_CHLSB Methyltransferase-like protein OS=Chlorocebus sabaeus OX=60711 GN=METTL8 PE=3 SV=1	1	-0.901179	0.877155	-0.93783	0.797699	0.457207	1.52331	1.27458	0.0972206	1.01224
A0A0D9R711	tr|A0A0D9R711|A0A0D9R711_CHLSB Kinesin light chain OS=Chlorocebus sabaeus OX=60711 GN=KLC2 PE=3 SV=1	2	-1.43196	-0.449895	-0.184305	1.54299	0.294387	1.47683	1.61002	0.0972896	1.01193
A0A0D9RZ10	tr|A0A0D9RZ10|A0A0D9RZ10_CHLSB Uncharacterized protein OS=Chlorocebus sabaeus OX=60711 GN=TRIM4 PE=4 SV=1	1	3.00584	0.977137	-1.67209	-2.43522	1.99963	3.25313	0.832962	0.0982559	1.00764
A0A0D9RFL8	tr|A0A0D9RFL8|A0A0D9RFL8_CHLSB Utp13 domain-containing protein OS=Chlorocebus sabaeus OX=60711 GN=TBL3 PE=4 SV=1	6	-0.91295	-1.04758	-0.594683	2.09675	2.04226	0.643798	1.29277	0.0985656	1.00627
A0A0D9RHH4	tr|A0A0D9RHH4|A0A0D9RHH4_CHLSB PHD finger protein 10 OS=Chlorocebus sabaeus OX=60711 GN=PHF10 PE=3 SV=1	1	-0.359684	1.55213	-0.283589	-0.877184	1.30434	1.36061	0.595213	0.0999014	1.00043
A0A0D9RCX3	tr|A0A0D9RCX3|A0A0D9RCX3_CHLSB Uncharacterized protein OS=Chlorocebus sabaeus OX=60711 GN=CDCA3 PE=4 SV=1	3	0.0782121	-0.751831	-0.472334	0.986512	2.09566	1.38104	0.258002	0.100052	0.999772
A0A0D9R1G2	tr|A0A0D9R1G2|A0A0D9R1G2_CHLSB Tubulin alpha chain OS=Chlorocebus sabaeus OX=60711 GN=TUBA1C PE=3 SV=1	4	0.571004	0.183916	-2.4871	1.21203	1.75409	0.973426	1.62724	0.100166	0.999278
A0A0D9R719	tr|A0A0D9R719|A0A0D9R719_CHLSB Uncharacterized protein OS=Chlorocebus sabaeus OX=60711 GN=FLII PE=4 SV=1	14	-1.09753	1.05065	-0.408803	0.151166	0.593111	1.2765	0.923821	0.100657	0.997154
A0A0D9R028	tr|A0A0D9R028|A0A0D9R028_CHLSB Ribosomal RNA processing 7 homolog A OS=Chlorocebus sabaeus OX=60711 GN=RRP7A PE=3 SV=1	2	0.0347227	-1.16269	0.425163	0.772719	0.865139	0.847426	1.33507	0.1011	0.995249
A0A0D9R4I2	tr|A0A0D9R4I2|A0A0D9R4I2_CHLSB Uncharacterized protein OS=Chlorocebus sabaeus OX=60711 GN=PSMG4 PE=4 SV=1	1	-0.440898	2.76118	-2.61093	-0.119352	1.23878	2.13539	1.81219	0.10121	0.994776
A0A0D9R6D6	tr|A0A0D9R6D6|A0A0D9R6D6_CHLSB ENTH domain-containing protein OS=Chlorocebus sabaeus OX=60711 GN=EPN2 PE=3 SV=1	2	-0.422261	1.53453	-1.05091	-0.171776	1.2694	1.6289	0.41263	0.10279	0.98805
A0A0D9RUK8	tr|A0A0D9RUK8|A0A0D9RUK8_CHLSB Uncharacterized protein OS=Chlorocebus sabaeus OX=60711 GN=IL6ST PE=3 SV=1	1	-0.267655	0.00397444	0.759555	-0.368543	0.495073	1.28515	1.15588	0.102813	0.987951
A0A0D9RL88	tr|A0A0D9RL88|A0A0D9RL88_CHLSB ANAPC8 domain-containing protein OS=Chlorocebus sabaeus OX=60711 GN=CDC23 PE=4 SV=1	3	-0.541642	6.75139	0.117752	-5.60212	3.97371	4.22387	3.275	0.103381	0.98556
A0A0D9R608	tr|A0A0D9R608|A0A0D9R608_CHLSB AMP-binding domain-containing protein OS=Chlorocebus sabaeus OX=60711 GN=ACSL3 PE=4 SV=1	22	-1.62394	-1.34864	2.30503	0.888904	1.55451	1.31655	1.84165	0.103727	0.98411
A0A0D9S4I2	tr|A0A0D9S4I2|A0A0D9S4I2_CHLSB Musashi RNA binding protein 1 OS=Chlorocebus sabaeus OX=60711 GN=MSI1 PE=3 SV=1	1	-0.536299	-1.67259	1.61318	0.589856	-0.519896	2.33473	2.91899	0.104481	0.980962
A0A0D9S7T3	tr|A0A0D9S7T3|A0A0D9S7T3_CHLSB Uncharacterized protein OS=Chlorocebus sabaeus OX=60711 GN=AGO1 PE=3 SV=1	1	0.356418	0.773323	-0.375013	-0.649517	0.882847	1.73868	0.387736	0.10477	0.979764
A0A0D9RHG5	tr|A0A0D9RHG5|A0A0D9RHG5_CHLSB Uncharacterized protein OS=Chlorocebus sabaeus OX=60711 PE=3 SV=1	8	0.105296	-0.299034	-0.490653	0.388239	0.84952	1.413	1.37881	0.106024	0.974595
A0A0D9RMS4	tr|A0A0D9RMS4|A0A0D9RMS4_CHLSB Complex I-ESSS OS=Chlorocebus sabaeus OX=60711 GN=NDUFB11 PE=3 SV=1	1	0.191	0.729192	-0.0936477	-0.696989	1.54111	0.730308	0.539346	0.107273	0.969511
A0A0D9QWZ4	tr|A0A0D9QWZ4|A0A0D9QWZ4_CHLSB Protein kinase domain-containing protein OS=Chlorocebus sabaeus OX=60711 GN=MLKL PE=4 SV=1	3	-0.032747	3.91056	-0.677864	-3.84985	0.142512	3.11396	3.86159	0.10731	0.969358
A0A0D9RGD7	tr|A0A0D9RGD7|A0A0D9RGD7_CHLSB Uncharacterized protein OS=Chlorocebus sabaeus OX=60711 GN=RPL7L1 PE=3 SV=1	3	-0.87503	0.0738578	0.770849	-0.016935	1.01864	0.534871	1.05995	0.108273	0.965478
A0A0D9S0G4	tr|A0A0D9S0G4|A0A0D9S0G4_CHLSB NFKB activating protein OS=Chlorocebus sabaeus OX=60711 GN=NKAP PE=3 SV=1	1	1.24822	-0.263929	-1.13512	0.0933302	1.54554	1.36499	0.224482	0.108737	0.963621
A0A0D9RLU5	tr|A0A0D9RLU5|A0A0D9RLU5_CHLSB Uncharacterized protein OS=Chlorocebus sabaeus OX=60711 GN=SCAF8 PE=4 SV=1	4	0.484827	-0.738109	0.21273	0.100743	0.553231	0.978453	1.31713	0.108749	0.963576
A0A0D9S2X0	tr|A0A0D9S2X0|A0A0D9S2X0_CHLSB IF rod domain-containing protein OS=Chlorocebus sabaeus OX=60711 GN=KRT10 PE=3 SV=1	15	-13.6471	27.9719	-12.7562	-19.7074	10.2356	12.1937	9.77592	0.109041	0.96241
A0A0D9RRM3	tr|A0A0D9RRM3|A0A0D9RRM3_CHLSB Tr-type G domain-containing protein OS=Chlorocebus sabaeus OX=60711 GN=EFL1 PE=4 SV=1	10	0.702516	-1.62646	0.538614	0.492235	0.928347	1.11192	1.22801	0.10966	0.959952
A0A0D9RU25	tr|A0A0D9RU25|A0A0D9RU25_CHLSB Uncharacterized protein OS=Chlorocebus sabaeus OX=60711 GN=NDUFAF2 PE=3 SV=1	5	0.981771	0.532061	-0.289747	-1.03839	1.49783	1.30274	1.36342	0.109957	0.958777
A0A0D9RUC0	tr|A0A0D9RUC0|A0A0D9RUC0_CHLSB 160 kDa neurofilament protein OS=Chlorocebus sabaeus OX=60711 GN=NEFM PE=3 SV=1	1	-0.0691274	0.673332	-0.471929	-0.0714939	1.47355	0.326606	1.11116	0.110211	0.957775
A0A0D9S2W1	tr|A0A0D9S2W1|A0A0D9S2W1_CHLSB CAF1C_H4-bd domain-containing protein OS=Chlorocebus sabaeus OX=60711 GN=GRWD1 PE=4 SV=1	4	0.801867	1.83855	-1.38552	-1.46189	2.75299	1.73098	0.681715	0.110405	0.957012
A0A0D9RNT2	tr|A0A0D9RNT2|A0A0D9RNT2_CHLSB ZZ-type domain-containing protein OS=Chlorocebus sabaeus OX=60711 PE=4 SV=1	1	0.000979287	0.335296	0.514806	-0.700847	0.918334	1.56571	0.498801	0.11049	0.956679
A0A0D9S8P0	tr|A0A0D9S8P0|A0A0D9S8P0_CHLSB Uncharacterized protein OS=Chlorocebus sabaeus OX=60711 GN=KIF1B PE=3 SV=1	6	-1.63673	-0.857008	0.941905	1.27997	1.20352	1.31348	1.41988	0.110545	0.956461
A0A0D9RL53	tr|A0A0D9RL53|A0A0D9RL53_CHLSB Cnn_1N domain-containing protein OS=Chlorocebus sabaeus OX=60711 GN=CDK5RAP2 PE=4 SV=1	1	0.664713	1.0843	0.596505	-2.19635	0.679441	1.49955	1.71736	0.110825	0.955364
A0A0D9QYY5	tr|A0A0D9QYY5|A0A0D9QYY5_CHLSB Eukaryotic translation initiation factor 3 subunit M OS=Chlorocebus sabaeus OX=60711 GN=EIF3M PE=3 SV=1	9	-1.02251	-2.27968	-0.719462	3.40804	1.75797	1.03895	2.57769	0.11109	0.954324
A0A0D9R5T3	tr|A0A0D9R5T3|A0A0D9R5T3_CHLSB CULLIN_2 domain-containing protein OS=Chlorocebus sabaeus OX=60711 GN=CUL3 PE=3 SV=1	9	0.0416189	-0.095345	0.0945409	0.0738617	0.518168	0.507462	1.69397	0.111265	0.953642
A0A0D9R2K9	tr|A0A0D9R2K9|A0A0D9R2K9_CHLSB Elongation factor 1-gamma OS=Chlorocebus sabaeus OX=60711 GN=EEF1G PE=4 SV=1	16	1.70286	-2.36258	1.64532	0.479336	1.62295	1.68695	2.56618	0.111342	0.95334
A0A0D9SB50	tr|A0A0D9SB50|A0A0D9SB50_CHLSB Ribosome biogenesis regulatory protein OS=Chlorocebus sabaeus OX=60711 GN=RRS1 PE=3 SV=1	1	-0.128901	0.00449109	0.340649	-0.115893	0.527947	1.03347	1.05992	0.111377	0.953205
A0A0D9RPV4	tr|A0A0D9RPV4|A0A0D9RPV4_CHLSB NADH dehydrogenase [ubiquinone] 1 alpha subcomplex assembly factor 4 OS=Chlorocebus sabaeus OX=60711 GN=NDUFAF4 PE=3 SV=1	4	-1.19366	0.0275202	0.308526	0.811682	1.30338	1.16152	0.567619	0.111434	0.952984
A0A0D9RQV8	tr|A0A0D9RQV8|A0A0D9RQV8_CHLSB Uncharacterized protein OS=Chlorocebus sabaeus OX=60711 GN=RAPGEF1 PE=4 SV=1	1	-1.71885	2.09201	-1.41761	0.710405	1.75619	1.25907	0.992086	0.111921	0.951088
A0A0D9R6J8	tr|A0A0D9R6J8|A0A0D9R6J8_CHLSB SpaA domain-containing protein OS=Chlorocebus sabaeus OX=60711 PE=4 SV=1	9	-0.0775717	-0.114559	-0.424595	0.41537	0.285712	1.18985	0.891978	0.111965	0.950916
A0A0D9R2G1	tr|A0A0D9R2G1|A0A0D9R2G1_CHLSB Nuclear factor 1 OS=Chlorocebus sabaeus OX=60711 GN=NFIX PE=3 SV=1	2	-0.3241	0.48165	-0.210956	0.12438	0.645132	0.896214	0.849817	0.112407	0.949206
A0A0D9RZT9	tr|A0A0D9RZT9|A0A0D9RZT9_CHLSB Crystallin lambda 1 OS=Chlorocebus sabaeus OX=60711 GN=CRYL1 PE=3 SV=1	1	-0.605846	1.40168	-0.978056	0.0843547	5.1312	4.5625	1.83441	0.112471	0.948961
A0A0D9RHQ4	tr|A0A0D9RHQ4|A0A0D9RHQ4_CHLSB Uncharacterized protein OS=Chlorocebus sabaeus OX=60711 GN=LAS1L PE=4 SV=1	9	0.0877533	-1.44315	0.49352	0.867593	0.854629	1.78679	0.758699	0.112831	0.947572
A0A0D9S2R2	tr|A0A0D9S2R2|A0A0D9S2R2_CHLSB Protein phosphatase 2 scaffold subunit Abeta OS=Chlorocebus sabaeus OX=60711 GN=PPP2R1B PE=4 SV=1	2	1.18602	0.165116	-0.169695	-1.00552	1.20295	1.11154	0.688936	0.113374	0.945486
Q14525	sp|Q14525|KT33B_HUMAN Keratin, type I cuticular Ha3-II OS=Homo sapiens OX=9606 GN=KRT33B PE=1 SV=3	1	0.424546	1.22232	-0.00164878	-1.52542	18.1804	1.59375	-2.12408	0.11385	0.943668
A0A0D9RGE0	tr|A0A0D9RGE0|A0A0D9RGE0_CHLSB ULP_PROTEASE domain-containing protein OS=Chlorocebus sabaeus OX=60711 PE=3 SV=1	2	-0.291419	1.27891	-0.955019	-0.111906	1.37694	0.136207	2.04358	0.113944	0.943308
A0A0D9R1V0	tr|A0A0D9R1V0|A0A0D9R1V0_CHLSB Eukaryotic translation initiation factor 3 subunit C OS=Chlorocebus sabaeus OX=60711 GN=EIF3C PE=3 SV=1	21	0.0517426	-1.7335	0.258225	1.44576	1.48009	1.39199	1.22338	0.114035	0.94296
A0A0D9S6F5	tr|A0A0D9S6F5|A0A0D9S6F5_CHLSB RNA helicase OS=Chlorocebus sabaeus OX=60711 GN=DDX20 PE=4 SV=1	4	-0.258298	-0.0106684	1.37217	-0.925395	0.868242	1.18662	1.12229	0.114758	0.940217
A0A0D9RHQ9	tr|A0A0D9RHQ9|A0A0D9RHQ9_CHLSB RNA helicase OS=Chlorocebus sabaeus OX=60711 GN=DHX36 PE=4 SV=1	10	-1.85038	-0.08542	1.19081	0.594888	1.24369	1.29804	1.05066	0.11478	0.940135
A0A0D9R1D2	tr|A0A0D9R1D2|A0A0D9R1D2_CHLSB RNA helicase OS=Chlorocebus sabaeus OX=60711 GN=DDX52 PE=3 SV=1	4	-1.23894	-1.32114	0.298963	1.76669	1.37661	1.22456	0.720546	0.115713	0.936617
P13646	sp|P13646|K1C13_HUMAN Keratin, type I cytoskeletal 13 OS=Homo sapiens OX=9606 GN=KRT13 PE=1 SV=4	3	-1.25286	-1.26964	0.832373	-1.76854	0.914472	0.538241	1.23306	0.116288	0.934464
A0A0D9RXN5	tr|A0A0D9RXN5|A0A0D9RXN5_CHLSB NOL1/NOP2/Sun domain family member 2 OS=Chlorocebus sabaeus OX=60711 GN=NSUN2 PE=3 SV=1	8	-1.35961	-1.6516	2.35222	0.805464	1.59117	0.95193	2.05564	0.11679	0.932594
A0A0D9RGX1	tr|A0A0D9RGX1|A0A0D9RGX1_CHLSB Uncharacterized protein OS=Chlorocebus sabaeus OX=60711 GN=MTPAP PE=4 SV=1	4	-0.596625	-2.4224	2.24996	0.626624	1.0804	1.3416	1.94617	0.116977	0.9319
A0A0D9RIE7	tr|A0A0D9RIE7|A0A0D9RIE7_CHLSB Protein arginine methyltransferase NDUFAF7 OS=Chlorocebus sabaeus OX=60711 GN=NDUFAF7 PE=3 SV=1	4	-0.293285	-1.13178	0.970768	0.5181	0.947352	1.33478	1.00817	0.117084	0.931503
A0A0D9S8Z8	tr|A0A0D9S8Z8|A0A0D9S8Z8_CHLSB Uncharacterized protein OS=Chlorocebus sabaeus OX=60711 GN=ISG15 PE=4 SV=1	1	-0.770035	0.0563356	0.809653	-0.023975	0.594097	1.41513	0.789386	0.117256	0.930864
A0A0D9RL98	tr|A0A0D9RL98|A0A0D9RL98_CHLSB Kinesin-like protein OS=Chlorocebus sabaeus OX=60711 GN=KIF20A PE=3 SV=1	2	0.545855	0.595123	-1.30479	0.0264794	1.19653	1.35482	0.548952	0.117353	0.930506
A0A0D9RQ10	tr|A0A0D9RQ10|A0A0D9RQ10_CHLSB Neurofascin OS=Chlorocebus sabaeus OX=60711 GN=NFASC PE=3 SV=1	1	0.529584	-0.248609	-0.032936	-0.128015	0.605468	0.518984	1.53151	0.117587	0.929641
A0A0D9QXP9	tr|A0A0D9QXP9|A0A0D9QXP9_CHLSB Albumin OS=Chlorocebus sabaeus OX=60711 GN=ALB PE=4 SV=1	10	1.0329	17.7929	-9.79811	-16.9726	9.02437	7.0209	7.30589	0.117707	0.929199
A0A0D9RZZ3	tr|A0A0D9RZZ3|A0A0D9RZZ3_CHLSB Signal peptidase complex catalytic subunit SEC11 OS=Chlorocebus sabaeus OX=60711 GN=SEC11C PE=3 SV=1	1	-1.46551	-1.07659	-0.0425386	2.2699	1.32636	1.34306	1.00902	0.117783	0.928917
A0A0D9QVL8	tr|A0A0D9QVL8|A0A0D9QVL8_CHLSB Nuclear factor NF-kappa-B p105 subunit OS=Chlorocebus sabaeus OX=60711 GN=NFKB1 PE=4 SV=1	2	2.01328	-0.549027	-1.0196	-0.424875	1.69238	1.33343	0.678357	0.11834	0.926868
A0A0D9REE9	tr|A0A0D9REE9|A0A0D9REE9_CHLSB Calcium load-activated calcium channel OS=Chlorocebus sabaeus OX=60711 GN=TMCO1 PE=3 SV=1	1	-0.0914298	-0.0314099	0.35034	-0.0992705	1.73519	0.951125	0.227673	0.119003	0.92444
A0A0D9S6R4	tr|A0A0D9S6R4|A0A0D9S6R4_CHLSB Ribosomal_L18_c domain-containing protein OS=Chlorocebus sabaeus OX=60711 PE=3 SV=1	1	-0.204598	-0.594004	0.578513	0.25615	1.15146	0.116981	1.42265	0.119137	0.923952
A0A0D9RPN2	tr|A0A0D9RPN2|A0A0D9RPN2_CHLSB Uncharacterized protein OS=Chlorocebus sabaeus OX=60711 GN=ACTR10 PE=3 SV=1	5	-0.880468	0.578151	0.19186	-0.14629	0.95189	1.29983	0.447114	0.11924	0.923576
A0A0D9R9U2	tr|A0A0D9R9U2|A0A0D9R9U2_CHLSB E3 ubiquitin-protein ligase listerin OS=Chlorocebus sabaeus OX=60711 GN=LTN1 PE=3 SV=1	4	0.0702789	1.43528	-0.778459	-0.783485	1.8285	1.30346	0.253504	0.119702	0.921899
A0A0D9QYC3	tr|A0A0D9QYC3|A0A0D9QYC3_CHLSB Sec3-PIP2_bind domain-containing protein OS=Chlorocebus sabaeus OX=60711 GN=EXOC1 PE=3 SV=1	1	0.97868	-0.893672	0.479063	-0.44796	0.490348	1.72907	1.32984	0.120229	0.919992
A0A0D9RM90	tr|A0A0D9RM90|A0A0D9RM90_CHLSB Uncharacterized protein OS=Chlorocebus sabaeus OX=60711 GN=ABCF3 PE=4 SV=1	5	0.250386	0.328092	0.124223	-0.631498	0.476762	1.15851	1.07766	0.120612	0.918608
A0A0D9QXQ1	tr|A0A0D9QXQ1|A0A0D9QXQ1_CHLSB Uncharacterized protein OS=Chlorocebus sabaeus OX=60711 GN=PDCD5 PE=3 SV=1	6	0.147684	1.83365	-2.29274	-0.313775	1.85658	1.41324	0.570194	0.121222	0.916417
A0A0D9RYZ8	tr|A0A0D9RYZ8|A0A0D9RYZ8_CHLSB von Willebrand factor A domain containing 8 OS=Chlorocebus sabaeus OX=60711 GN=VWA8 PE=4 SV=1	2	0.181836	1.00592	-0.688928	-0.431511	2.67353	1.79065	-0.628122	0.121716	0.914653
A0A0D9S336	tr|A0A0D9S336|A0A0D9S336_CHLSB Glycogen [starch] synthase OS=Chlorocebus sabaeus OX=60711 GN=GYS1 PE=3 SV=1	7	-0.632547	-0.328455	1.26623	-0.191972	0.26003	1.64181	1.07042	0.121751	0.914527
A0A0D9RBM0	tr|A0A0D9RBM0|A0A0D9RBM0_CHLSB Ribosomal protein L15 OS=Chlorocebus sabaeus OX=60711 GN=RPL15 PE=3 SV=1	3	-0.189259	-3.21722	2.15361	1.31328	1.05383	1.21131	3.73381	0.121774	0.914445
A0A0D9R7B0	tr|A0A0D9R7B0|A0A0D9R7B0_CHLSB Tr-type G domain-containing protein OS=Chlorocebus sabaeus OX=60711 GN=GSPT1 PE=3 SV=1	5	-1.16396	0.299959	-0.769309	1.14668	1.27649	1.00209	0.950039	0.122064	0.913414
A0A0D9RNQ3	tr|A0A0D9RNQ3|A0A0D9RNQ3_CHLSB Uncharacterized protein OS=Chlorocebus sabaeus OX=60711 GN=SLC27A6 PE=3 SV=1	1	-4.09722	3.4622	1.4008	-1.64382	5.34737	4.9619	1.98329	0.122799	0.910806
A0A0D9RAB9	tr|A0A0D9RAB9|A0A0D9RAB9_CHLSB Stereocilin OS=Chlorocebus sabaeus OX=60711 GN=STRC PE=4 SV=1	1	-0.211469	4.927	-1.21833	-4.12069	2.60625	2.58619	2.20291	0.123005	0.910077
A0A0D9RH85	tr|A0A0D9RH85|A0A0D9RH85_CHLSB NUC153 domain-containing protein OS=Chlorocebus sabaeus OX=60711 GN=ESF1 PE=3 SV=1	2	-0.112925	0.699741	-0.78888	0.210381	1.64029	0.608268	0.433471	0.123173	0.909486
A0A0D9RP13	tr|A0A0D9RP13|A0A0D9RP13_CHLSB Uncharacterized protein OS=Chlorocebus sabaeus OX=60711 GN=LRRC9 PE=4 SV=1	1	0.119407	-0.0934865	-0.747203	0.706886	0.457619	1.12965	1.05861	0.123525	0.908244
A0A0D9SBN8	tr|A0A0D9SBN8|A0A0D9SBN8_CHLSB 40S ribosomal protein S9 OS=Chlorocebus sabaeus OX=60711 PE=3 SV=1	12	0.954706	-1.02638	-1.89222	1.52853	1.04027	0.809053	1.62698	0.123891	0.90696
A0A0D9RXY2	tr|A0A0D9RXY2|A0A0D9RXY2_CHLSB CULLIN_2 domain-containing protein OS=Chlorocebus sabaeus OX=60711 GN=CUL4A PE=3 SV=1	5	0.328114	-1.13672	0.467528	0.512696	0.776664	0.641253	1.5011	0.124383	0.905238
A0A0D9RHY6	tr|A0A0D9RHY6|A0A0D9RHY6_CHLSB Signal sequence receptor subunit gamma OS=Chlorocebus sabaeus OX=60711 PE=3 SV=1	1	0.227457	0.484215	0.131187	-0.733104	0.200733	1.28597	1.48821	0.124791	0.903817
A0A0D9SAV6	tr|A0A0D9SAV6|A0A0D9SAV6_CHLSB Uncharacterized protein OS=Chlorocebus sabaeus OX=60711 GN=XPNPEP1 PE=3 SV=1	6	0.164435	0.751632	-0.57099	-0.470739	0.79848	0.693376	1.07485	0.124891	0.903469
P35527	sp|P35527|K1C9_HUMAN Keratin, type I cytoskeletal 9 OS=Homo sapiens OX=9606 GN=KRT9 PE=1 SV=3	15	-11.1727	20.6617	-1.94283	-17.3341	8.52298	10.3288	6.00207	0.125285	0.902101
A0A0D9R5P7	tr|A0A0D9R5P7|A0A0D9R5P7_CHLSB RNA helicase OS=Chlorocebus sabaeus OX=60711 PE=3 SV=1	1	0.315907	0.223963	0.504478	-0.874241	1.02276	0.474844	1.14714	0.126382	0.898315
A0A0D9RDP5	tr|A0A0D9RDP5|A0A0D9RDP5_CHLSB Annexin OS=Chlorocebus sabaeus OX=60711 GN=ANXA13 PE=3 SV=1	1	-0.64146	1.35609	-0.108113	-0.588241	0.403811	1.77155	0.872099	0.127076	0.895936
A0A0D9RFB4	tr|A0A0D9RFB4|A0A0D9RFB4_CHLSB 5'-3' exoribonuclease OS=Chlorocebus sabaeus OX=60711 GN=XRN2 PE=3 SV=1	17	-0.789849	-0.0499861	0.725036	0.0804058	0.706391	0.851672	0.829457	0.127444	0.894681
A0A0D9RY41	tr|A0A0D9RY41|A0A0D9RY41_CHLSB Proteasome assembly chaperone 2 OS=Chlorocebus sabaeus OX=60711 GN=PSMG2 PE=3 SV=1	3	-1.59529	0.411302	0.594662	0.555583	0.738202	0.924091	1.67226	0.127512	0.894449
P02533	sp|P02533|K1C14_HUMAN Keratin, type I cytoskeletal 14 OS=Homo sapiens OX=9606 GN=KRT14 PE=1 SV=4	7	-5.21679	12.3985	-1.53319	-9.26674	4.89765	7.02956	4.20834	0.127863	0.893255
A0A0D9S091	tr|A0A0D9S091|A0A0D9S091_CHLSB Uncharacterized protein OS=Chlorocebus sabaeus OX=60711 GN=RCC1L PE=4 SV=1	1	-1.34687	0.197474	1.86483	-0.726934	1.94775	2.00444	0.400669	0.127949	0.892965
A0A0D9S6Y8	tr|A0A0D9S6Y8|A0A0D9S6Y8_CHLSB Geranylgeranyl transferase type-2 subunit beta OS=Chlorocebus sabaeus OX=60711 GN=RABGGTB PE=3 SV=1	2	-1.26917	0.782692	0.37517	0.120302	1.201	0.975313	0.62981	0.129335	0.888285
A0A0D9R3F1	tr|A0A0D9R3F1|A0A0D9R3F1_CHLSB Low density lipoprotein receptor OS=Chlorocebus sabaeus OX=60711 GN=LDLR PE=4 SV=1	2	0.754176	-0.79732	0.241541	-0.109176	1.47627	0.228028	0.966831	0.130053	0.88588
A0A0D9R4Y3	tr|A0A0D9R4Y3|A0A0D9R4Y3_CHLSB Uncharacterized protein OS=Chlorocebus sabaeus OX=60711 GN=RESF1 PE=4 SV=1	1	1.85053	0.603428	-0.0846086	-2.25644	0.38993	1.3269	2.52275	0.130257	0.885198
A0A0D9RZ11	tr|A0A0D9RZ11|A0A0D9RZ11_CHLSB Ig-like domain-containing protein OS=Chlorocebus sabaeus OX=60711 GN=AZGP1 PE=3 SV=1	1	1.5372	0.489009	-1.47807	-0.590444	0.840859	1.37112	1.50678	0.130283	0.885111
A0A0D9R9Z8	tr|A0A0D9R9Z8|A0A0D9R9Z8_CHLSB ATP binding cassette subfamily A member 12 OS=Chlorocebus sabaeus OX=60711 GN=ABCA12 PE=4 SV=1	1	0.838134	-0.435917	-0.0949371	-0.169674	0.744861	0.895177	0.843616	0.130953	0.882885
A0A0D9QWK5	tr|A0A0D9QWK5|A0A0D9QWK5_CHLSB Serine/threonine-protein phosphatase 2A 55 kDa regulatory subunit B OS=Chlorocebus sabaeus OX=60711 GN=PPP2R2D PE=3 SV=1	3	-0.667908	-0.0665969	0.429597	0.123598	0.00539002	1.21458	1.31351	0.131269	0.881838
A0A0D9R9L8	tr|A0A0D9R9L8|A0A0D9R9L8_CHLSB ElaC homolog protein 2 OS=Chlorocebus sabaeus OX=60711 GN=ELAC2 PE=3 SV=1	10	-0.73469	-0.808088	0.455059	0.838188	0.461559	1.08002	1.18749	0.131306	0.881715
A0A0D9RE82	tr|A0A0D9RE82|A0A0D9RE82_CHLSB Glucosamine (UDP-N-acetyl)-2-epimerase/N-acetylmannosamine kinase OS=Chlorocebus sabaeus OX=60711 GN=GNE PE=4 SV=1	3	-0.262623	1.43904	-1.02105	-0.257441	0.664458	1.41389	0.995979	0.131554	0.880895
A0A0D9RXX3	tr|A0A0D9RXX3|A0A0D9RXX3_CHLSB Uncharacterized protein OS=Chlorocebus sabaeus OX=60711 GN=EXOC3 PE=3 SV=1	1	-0.552222	0.579462	-0.269749	0.243062	1.43088	1.39922	0.180124	0.131593	0.880768
A0A0D9RCN8	tr|A0A0D9RCN8|A0A0D9RCN8_CHLSB Uncharacterized protein OS=Chlorocebus sabaeus OX=60711 GN=EMG1 PE=3 SV=1	2	0.458194	-0.248546	-1.65733	1.18703	0.847126	1.39235	0.762406	0.132138	0.878971
A0A0D9RBD8	tr|A0A0D9RBD8|A0A0D9RBD8_CHLSB Nucleophosmin OS=Chlorocebus sabaeus OX=60711 GN=NPM1 PE=3 SV=1	7	-1.19428	-0.258236	0.269892	0.858014	0.487151	0.686229	1.30053	0.132634	0.877347
A0A0D9QWD1	tr|A0A0D9QWD1|A0A0D9QWD1_CHLSB zf-Tim10_DDP domain-containing protein OS=Chlorocebus sabaeus OX=60711 PE=4 SV=1	1	-0.395127	0.0452884	-0.146811	0.513166	0.852904	0.467588	1.43201	0.132816	0.876748
A0A0D9R2P1	tr|A0A0D9R2P1|A0A0D9R2P1_CHLSB Uncharacterized protein OS=Chlorocebus sabaeus OX=60711 GN=UTP6 PE=3 SV=1	1	-0.650206	-0.693733	0.242391	0.861642	0.840925	1.60452	0.127402	0.133605	0.874178
A0A0D9R2E8	tr|A0A0D9R2E8|A0A0D9R2E8_CHLSB tRNA (guanine(26)-N(2))-dimethyltransferase OS=Chlorocebus sabaeus OX=60711 GN=TRMT1 PE=3 SV=1	6	-1.33287	-0.708993	2.15081	0.0361843	1.36719	1.39188	1.04264	0.133799	0.873547
A0A0D9R0L3	tr|A0A0D9R0L3|A0A0D9R0L3_CHLSB Nucleoporin 160 OS=Chlorocebus sabaeus OX=60711 GN=NUP160 PE=4 SV=1	9	-0.654735	-0.541515	0.671752	0.556039	0.774073	1.09242	0.837397	0.134275	0.872004
A0A0D9S4W9	tr|A0A0D9S4W9|A0A0D9S4W9_CHLSB T-complex protein 1 subunit gamma OS=Chlorocebus sabaeus OX=60711 GN=CCT3 PE=3 SV=1	35	-1.18535	-1.63067	0.743803	1.86247	1.28043	0.723539	1.64134	0.136504	0.864854
A0A0D9RDD0	tr|A0A0D9RDD0|A0A0D9RDD0_CHLSB Ribosome biogenesis protein WDR12 OS=Chlorocebus sabaeus OX=60711 GN=WDR12 PE=3 SV=1	5	0.129529	-2.59937	1.30917	1.32442	1.96703	1.7558	0.700036	0.136506	0.864847
A0A0D9RG06	tr|A0A0D9RG06|A0A0D9RG06_CHLSB WD repeat containing antisense to TP53 OS=Chlorocebus sabaeus OX=60711 GN=WRAP53 PE=4 SV=1	1	-0.75536	-0.108819	-0.509466	1.24642	0.458481	0.490797	1.95963	0.13654	0.864739
A0A0D9QVA7	tr|A0A0D9QVA7|A0A0D9QVA7_CHLSB Seryl-tRNA synthetase OS=Chlorocebus sabaeus OX=60711 PE=3 SV=1	3	0.347797	1.03602	-0.230408	-1.01916	0.918736	1.14257	0.71072	0.136831	0.863815
A0A0D9RMP6	tr|A0A0D9RMP6|A0A0D9RMP6_CHLSB Pleckstrin homology and RhoGEF domain containing G3 OS=Chlorocebus sabaeus OX=60711 GN=PLEKHG3 PE=4 SV=1	1	-0.805951	0.842171	-1.54473	1.23178	0.158632	1.90905	1.16967	0.137488	0.861735
A0A0D9R7L4	tr|A0A0D9R7L4|A0A0D9R7L4_CHLSB RNA-splicing ligase RtcB homolog OS=Chlorocebus sabaeus OX=60711 GN=RTCB PE=3 SV=1	18	0.149885	0.361885	-0.651944	-0.0798236	0.357455	0.832836	0.888389	0.13823	0.859399
A0A0D9S7E6	tr|A0A0D9S7E6|A0A0D9S7E6_CHLSB Uncharacterized protein OS=Chlorocebus sabaeus OX=60711 GN=RAD54L PE=4 SV=1	1	0.496923	3.21261	0.326848	-4.39207	2.20886	1.1192	2.84022	0.138412	0.858827
A0A0D9S9I8	tr|A0A0D9S9I8|A0A0D9S9I8_CHLSB 60S ribosomal protein L13 OS=Chlorocebus sabaeus OX=60711 PE=3 SV=1	9	0.897404	0.0165071	-0.265526	-0.648054	0.617494	1.33437	0.727835	0.138534	0.858443
A0A0D9RFY3	tr|A0A0D9RFY3|A0A0D9RFY3_CHLSB Solute carrier family 44 member 1 OS=Chlorocebus sabaeus OX=60711 GN=SLC44A1 PE=3 SV=1	1	-0.787239	-0.487991	1.97827	-0.660439	1.66955	2.90014	-0.1104	0.138712	0.857885
A0A0D9RYV6	tr|A0A0D9RYV6|A0A0D9RYV6_CHLSB Tumor protein, translationally-controlled 1 OS=Chlorocebus sabaeus OX=60711 GN=TPT1 PE=3 SV=1	5	1.14714	2.21993	-2.59664	-1.59428	1.92527	1.58405	0.68228	0.138726	0.857841
A0A0D9RF00	tr|A0A0D9RF00|A0A0D9RF00_CHLSB Ubiquitin carboxyl-terminal hydrolase OS=Chlorocebus sabaeus OX=60711 GN=USP8 PE=3 SV=1	6	-1.68618	-0.859591	1.63241	0.782975	1.06235	0.615215	1.83397	0.138795	0.857626
A0A0D9QYP2	tr|A0A0D9QYP2|A0A0D9QYP2_CHLSB Carboxylic ester hydrolase OS=Chlorocebus sabaeus OX=60711 PE=3 SV=1	1	-1.9158	0.167847	1.44728	0.18677	2.47361	2.72314	-0.342167	0.139585	0.855161
A0A0D9RFP2	tr|A0A0D9RFP2|A0A0D9RFP2_CHLSB Nicalin OS=Chlorocebus sabaeus OX=60711 GN=NCLN PE=3 SV=1	7	-1.56668	-0.789601	-0.181324	2.14729	1.52254	0.82032	0.968841	0.139733	0.854702
A0A0D9QYE7	tr|A0A0D9QYE7|A0A0D9QYE7_CHLSB GEM interacting protein OS=Chlorocebus sabaeus OX=60711 GN=GMIP PE=4 SV=1	1	0.00197845	-0.771858	0.284206	0.526645	-0.0144389	1.50067	1.1023	0.139989	0.853907
A0A0D9QZC8	tr|A0A0D9QZC8|A0A0D9QZC8_CHLSB ADP ribosylation factor like GTPase 3 OS=Chlorocebus sabaeus OX=60711 GN=ARL3 PE=3 SV=1	2	-1.88288	1.66872	-0.511174	0.190596	0.119619	1.93194	1.20891	0.140041	0.853744
A0A0D9SBZ3	tr|A0A0D9SBZ3|A0A0D9SBZ3_CHLSB 60S ribosomal protein L6 OS=Chlorocebus sabaeus OX=60711 PE=3 SV=1	1	1.03588	-1.08069	-0.721628	0.638887	1.49007	0.00655057	1.43767	0.140073	0.853644
A0A0D9R9L1	tr|A0A0D9R9L1|A0A0D9R9L1_CHLSB C4a anaphylatoxin OS=Chlorocebus sabaeus OX=60711 PE=4 SV=1	5	-2.40245	1.96881	1.2559	-0.961927	1.19606	1.22673	1.91323	0.140725	0.851629
A0A0D9R286	tr|A0A0D9R286|A0A0D9R286_CHLSB HECT-type E3 ubiquitin transferase OS=Chlorocebus sabaeus OX=60711 GN=UBE3C PE=4 SV=1	4	-0.793408	-0.29771	0.927915	0.223667	0.422048	1.26553	0.929453	0.140756	0.851534
A0A0D9RW68	tr|A0A0D9RW68|A0A0D9RW68_CHLSB Uncharacterized protein OS=Chlorocebus sabaeus OX=60711 GN=C5orf51 PE=4 SV=1	3	-0.370398	2.432	-0.420959	-1.86585	1.11161	2.19638	1.15608	0.140948	0.850941
A0A0D9RI20	tr|A0A0D9RI20|A0A0D9RI20_CHLSB Interactor of little elongation complex ELL subunit 2 OS=Chlorocebus sabaeus OX=60711 GN=ICE2 PE=4 SV=1	1	-0.244942	1.66397	-0.97851	-0.494835	1.03375	2.25634	0.277521	0.141038	0.850664
A0A0D9S810	tr|A0A0D9S810|A0A0D9S810_CHLSB Regulator of chromosome condensation 1 OS=Chlorocebus sabaeus OX=60711 GN=RCC1 PE=4 SV=1	9	0.851644	-1.0084	0.304224	0.284345	1.19769	0.519974	1.16647	0.141072	0.85056
A0A0D9RYS4	tr|A0A0D9RYS4|A0A0D9RYS4_CHLSB Aminoacyl tRNA synthase complex-interacting multifunctional protein 2 OS=Chlorocebus sabaeus OX=60711 GN=AIMP2 PE=4 SV=1	6	-0.64697	-1.76469	1.34749	1.11093	1.68889	0.471218	1.56511	0.141205	0.850151
A0A0D9RPB3	tr|A0A0D9RPB3|A0A0D9RPB3_CHLSB Uncharacterized protein OS=Chlorocebus sabaeus OX=60711 GN=ASPH PE=3 SV=1	2	1.32255	0.880311	-1.84745	-0.679953	1.33287	0.720164	1.33077	0.14177	0.848414
A0A0D9RX64	tr|A0A0D9RX64|A0A0D9RX64_CHLSB DNA polymerase subunit gamma-1 OS=Chlorocebus sabaeus OX=60711 GN=POLG PE=3 SV=1	1	0.469983	1.67955	-2.33427	-0.0884229	2.78607	1.60431	-0.203431	0.142131	0.847311
A0A0D9S683	tr|A0A0D9S683|A0A0D9S683_CHLSB Zinc finger protein 805 OS=Chlorocebus sabaeus OX=60711 GN=ZNF805 PE=4 SV=1	1	0.86131	0.317327	0.343398	-1.37577	1.77069	0.926908	0.702192	0.142749	0.845426
P04264	sp|P04264|K2C1_HUMAN Keratin, type II cytoskeletal 1 OS=Homo sapiens OX=9606 GN=KRT1 PE=1 SV=6	30	-15.6497	28.4273	-12.771	-22.9403	9.17981	11.1183	6.76768	0.143256	0.843887
A0A0D9S7X9	tr|A0A0D9S7X9|A0A0D9S7X9_CHLSB Importin subunit alpha OS=Chlorocebus sabaeus OX=60711 GN=KPNA6 PE=3 SV=1	9	-0.544682	0.900204	-1.40864	0.532386	1.22142	0.598713	0.808122	0.143382	0.843506
A0A0D9RU47	tr|A0A0D9RU47|A0A0D9RU47_CHLSB Serine/threonine-protein phosphatase 2A 55 kDa regulatory subunit B OS=Chlorocebus sabaeus OX=60711 GN=PPP2R2A PE=3 SV=1	4	-0.226776	0.437947	0.294098	-0.437806	0.572157	0.629349	1.29096	0.143448	0.843304
A0A0D9R3M0	tr|A0A0D9R3M0|A0A0D9R3M0_CHLSB MYT1 domain-containing protein OS=Chlorocebus sabaeus OX=60711 GN=MYT1L PE=3 SV=1	2	0.419814	-0.0387871	-0.0835918	-0.165552	0.90043	0.781247	0.647789	0.143695	0.842558
A0A0D9R6N8	tr|A0A0D9R6N8|A0A0D9R6N8_CHLSB Uncharacterized protein OS=Chlorocebus sabaeus OX=60711 GN=RACK1 PE=4 SV=1	20	3.61124	-1.46971	-1.32901	0.637991	1.34042	1.72178	3.38875	0.14405	0.841485
A0A0D9REG0	tr|A0A0D9REG0|A0A0D9REG0_CHLSB Dolichyl-diphosphooligosaccharide--protein glycosyltransferase subunit MAGT1 OS=Chlorocebus sabaeus OX=60711 GN=MAGT1 PE=3 SV=1	3	-0.605239	-0.779242	-0.481662	1.62779	0.451568	1.28182	1.06429	0.144124	0.841265
A0A0D9R7S4	tr|A0A0D9R7S4|A0A0D9R7S4_CHLSB Farnesylated proteins-converting enzyme 2 OS=Chlorocebus sabaeus OX=60711 GN=RCE1 PE=3 SV=1	1	-0.261964	0.924161	-0.64231	-0.0096134	1.04696	0.723809	0.631954	0.144305	0.840719
A0A0D9RUI1	tr|A0A0D9RUI1|A0A0D9RUI1_CHLSB Uncharacterized protein OS=Chlorocebus sabaeus OX=60711 GN=CNIH4 PE=3 SV=1	4	-0.738393	-0.308877	-0.530216	1.25635	1.04344	0.55912	1.62016	0.144579	0.839894
A0A0D9RKE3	tr|A0A0D9RKE3|A0A0D9RKE3_CHLSB BTB domain-containing protein OS=Chlorocebus sabaeus OX=60711 GN=IVNS1ABP PE=4 SV=1	1	-0.515592	-0.753572	0.140935	1.05997	1.70068	0.245636	0.992127	0.144597	0.839839
A0A0D9R0L1	tr|A0A0D9R0L1|A0A0D9R0L1_CHLSB Phosphatidylinositol 4-kinase type 2 OS=Chlorocebus sabaeus OX=60711 GN=PI4K2A PE=3 SV=1	4	1.77333	-0.195034	-1.65032	0.0969161	0.845389	2.15994	0.784566	0.144839	0.839113
A0A0D9R8W8	tr|A0A0D9R8W8|A0A0D9R8W8_CHLSB Uncharacterized protein OS=Chlorocebus sabaeus OX=60711 GN=EXOSC4 PE=4 SV=1	2	0.0660806	1.05263	0.605124	-2.48843	2.52408	1.70998	0.0113842	0.145032	0.838536
A0A0D9R4H1	tr|A0A0D9R4H1|A0A0D9R4H1_CHLSB Isoleucyl-tRNA synthetase OS=Chlorocebus sabaeus OX=60711 GN=IARS1 PE=3 SV=1	33	0.121603	-0.767785	-0.515273	1.03145	0.889144	0.203502	1.43266	0.145312	0.837697
A0A0D9R4M6	tr|A0A0D9R4M6|A0A0D9R4M6_CHLSB Uncharacterized protein OS=Chlorocebus sabaeus OX=60711 GN=PDXP PE=3 SV=1	2	0.461936	0.715548	-0.889781	-0.261316	0.431179	1.12594	0.998243	0.145936	0.835837
A0A0D9R8H9	tr|A0A0D9R8H9|A0A0D9R8H9_CHLSB Angiomotin_C domain-containing protein OS=Chlorocebus sabaeus OX=60711 GN=AMOT PE=3 SV=1	1	-2.1758	6.98646	2.64457	-8.13392	4.86438	3.58252	2.8219	0.146263	0.834865
A0A0D9RGW2	tr|A0A0D9RGW2|A0A0D9RGW2_CHLSB NudC domain-containing protein 1 OS=Chlorocebus sabaeus OX=60711 GN=NUDCD1 PE=4 SV=1	5	-0.45826	2.04743	0.695119	-2.10759	1.37596	1.838	0.9548	0.146522	0.834096
A0A0D9R8T9	tr|A0A0D9R8T9|A0A0D9R8T9_CHLSB Uncharacterized protein OS=Chlorocebus sabaeus OX=60711 PE=3 SV=1	4	-1.04368	1.54882	0.00504977	-0.76166	1.40441	0.742416	0.620421	0.146752	0.833416
A0A0D9QVD3	tr|A0A0D9QVD3|A0A0D9QVD3_CHLSB Enhancer of mRNA-decapping protein 4 OS=Chlorocebus sabaeus OX=60711 GN=EDC4 PE=3 SV=1	6	0.893931	-0.942067	-0.366305	0.484553	0.73069	1.10963	0.792801	0.146909	0.832952
A0A0D9R469	tr|A0A0D9R469|A0A0D9R469_CHLSB Uncharacterized protein OS=Chlorocebus sabaeus OX=60711 GN=LRRC58 PE=4 SV=1	1	-0.837601	0.487461	1.00974	-0.589845	0.664909	1.4574	0.803806	0.146918	0.832924
A0A0D9RIV0	tr|A0A0D9RIV0|A0A0D9RIV0_CHLSB Ubiquitin carboxyl-terminal hydrolase OS=Chlorocebus sabaeus OX=60711 GN=USP3 PE=3 SV=1	2	-1.70722	-0.0581856	-0.125541	1.53205	0.999787	1.38732	0.561387	0.147284	0.831846
A0A0D9RDM9	tr|A0A0D9RDM9|A0A0D9RDM9_CHLSB V-type proton ATPase proteolipid subunit OS=Chlorocebus sabaeus OX=60711 GN=ATP6V0C PE=3 SV=1	2	-0.745577	1.19458	0.32386	-0.686762	-0.230206	1.6285	1.80369	0.147458	0.831332
A0A0D9QWE0	tr|A0A0D9QWE0|A0A0D9QWE0_CHLSB Cilia and flagella associated protein 46 OS=Chlorocebus sabaeus OX=60711 GN=CFAP46 PE=4 SV=1	1	0.362067	-0.131865	-1.13084	0.831671	-0.464709	1.48197	2.20122	0.14747	0.831297
A0A0D9RS90	tr|A0A0D9RS90|A0A0D9RS90_CHLSB Serine/threonine-protein phosphatase 2A 56 kDa regulatory subunit OS=Chlorocebus sabaeus OX=60711 GN=PPP2R5A PE=3 SV=1	2	0.50789	0.264058	-0.0150647	-0.674101	0.96805	0.193132	1.22551	0.148286	0.8289
P78385	sp|P78385|KRT83_HUMAN Keratin, type II cuticular Hb3 OS=Homo sapiens OX=9606 GN=KRT83 PE=1 SV=2	6	8.29931	-1.02811	-2.21429	-2.89604	38.1824	0.624228	-2.83416	0.148738	0.827577
A0A0D9R6G1	tr|A0A0D9R6G1|A0A0D9R6G1_CHLSB Ribosomal RNA processing 1 OS=Chlorocebus sabaeus OX=60711 GN=RRP1 PE=3 SV=1	4	-0.150366	0.948118	-0.482202	-0.249919	1.15111	1.14592	0.612186	0.149111	0.826489
A0A0D9RHM2	tr|A0A0D9RHM2|A0A0D9RHM2_CHLSB DNA-directed RNA polymerases I and III subunit RPAC1 OS=Chlorocebus sabaeus OX=60711 GN=POLR1C PE=3 SV=1	4	-0.459087	0.118196	0.759452	-0.287997	-0.0790224	1.15397	1.60193	0.149584	0.825116
A0A0D9S8B3	tr|A0A0D9S8B3|A0A0D9S8B3_CHLSB Ubiquitinyl hydrolase 1 OS=Chlorocebus sabaeus OX=60711 GN=USP48 PE=3 SV=1	5	0.291192	-0.00511456	-0.686765	0.441384	0.965001	1.20301	0.309061	0.149956	0.824035
A0A0D9RC36	tr|A0A0D9RC36|A0A0D9RC36_CHLSB Uncharacterized protein OS=Chlorocebus sabaeus OX=60711 GN=MOB2 PE=3 SV=1	3	0.125281	0.588757	-1.13239	0.146113	1.29651	1.42201	-0.174164	0.150346	0.822909
A0A0D9R1K8	tr|A0A0D9R1K8|A0A0D9R1K8_CHLSB Uncharacterized protein OS=Chlorocebus sabaeus OX=60711 PE=3 SV=1	3	0.979469	0.225252	0.110166	-0.725164	1.33984	1.29272	0.593451	0.150569	0.822266
A0A0D9R340	tr|A0A0D9R340|A0A0D9R340_CHLSB Ubiquitin-like protein 4A OS=Chlorocebus sabaeus OX=60711 GN=UBL4A PE=4 SV=1	6	-0.457504	0.941721	-0.0733444	-0.49164	0.856479	0.934139	0.615053	0.151324	0.820091
A0A0D9S3H2	tr|A0A0D9S3H2|A0A0D9S3H2_CHLSB Uncharacterized protein OS=Chlorocebus sabaeus OX=60711 GN=PFDN2 PE=3 SV=1	5	1.53306	0.621793	-1.3843	-0.910123	1.29297	1.30126	0.451657	0.151533	0.819494
A0A0D9R6V9	tr|A0A0D9R6V9|A0A0D9R6V9_CHLSB Eukaryotic translation initiation factor 1A domain-containing protein OS=Chlorocebus sabaeus OX=60711 GN=EIF1AD PE=3 SV=1	2	-1.59248	0.525312	0.696234	0.286356	0.65156	1.43662	0.637201	0.15154	0.819473
A0A0D9RRC7	tr|A0A0D9RRC7|A0A0D9RRC7_CHLSB Germ cell-less 1, spermatogenesis associated OS=Chlorocebus sabaeus OX=60711 GN=GMCL1 PE=4 SV=1	1	1.64144	0.720514	-1.09351	-1.23498	3.58231	2.76696	-1.15234	0.15203	0.81807
A0A0D9QX98	tr|A0A0D9QX98|A0A0D9QX98_CHLSB RF_PROK_I domain-containing protein OS=Chlorocebus sabaeus OX=60711 GN=MRPL58 PE=4 SV=1	4	-0.450226	0.697178	-0.924384	0.557412	1.72618	1.05764	0.291977	0.152447	0.816881
A0A0D9RZA1	tr|A0A0D9RZA1|A0A0D9RZA1_CHLSB Elongator complex protein 2 OS=Chlorocebus sabaeus OX=60711 GN=ELP2 PE=3 SV=1	4	-1.28803	0.910433	0.34914	-0.0674863	1.01358	1.46942	0.286766	0.152508	0.816707
A0A0D9QV09	tr|A0A0D9QV09|A0A0D9QV09_CHLSB Uncharacterized protein OS=Chlorocebus sabaeus OX=60711 GN=RPS16 PE=3 SV=1	5	1.532	-1.79026	0.0666384	0.486826	0.678388	1.02223	1.72084	0.15296	0.815423
A0A0D9RC57	tr|A0A0D9RC57|A0A0D9RC57_CHLSB Uncharacterized protein OS=Chlorocebus sabaeus OX=60711 GN=TOLLIP PE=3 SV=1	3	-1.31252	1.27074	0.535473	-0.562412	1.48145	0.824467	0.597716	0.153167	0.814834
A0A0D9SDV2	tr|A0A0D9SDV2|A0A0D9SDV2_CHLSB Uncharacterized protein OS=Chlorocebus sabaeus OX=60711 PE=3 SV=1	8	2.17318	-1.05989	-0.195631	-0.377705	1.03693	0.955807	1.64792	0.153176	0.81481
A0A0D9RNJ9	tr|A0A0D9RNJ9|A0A0D9RNJ9_CHLSB Solute carrier family 17 member 5 OS=Chlorocebus sabaeus OX=60711 GN=SLC17A5 PE=4 SV=1	1	-1.58746	0.751108	0.168557	0.556503	0.580696	0.994051	1.138	0.153176	0.81481
A0A0D9SBK5	tr|A0A0D9SBK5|A0A0D9SBK5_CHLSB Mitochondrial ribonuclease P protein 1 OS=Chlorocebus sabaeus OX=60711 GN=TRMT10C PE=4 SV=1	8	-2.07307	-0.02597	2.13399	-0.00256736	1.26452	1.20246	1.3257	0.153439	0.814065
A0A0D9RPI8	tr|A0A0D9RPI8|A0A0D9RPI8_CHLSB Uncharacterized protein OS=Chlorocebus sabaeus OX=60711 GN=RBM5 PE=3 SV=1	3	0.942941	0.267242	-0.649325	-0.51408	1.9189	1.40145	0.229935	0.153533	0.813798
A0A0D9R5P9	tr|A0A0D9R5P9|A0A0D9R5P9_CHLSB Uncharacterized protein OS=Chlorocebus sabaeus OX=60711 GN=FGFR1OP2 PE=3 SV=1	1	-1.1714	1.80692	-0.193532	-0.5342	1.60259	1.584	0.0629477	0.15374	0.813213
A0A0D9QZX0	tr|A0A0D9QZX0|A0A0D9QZX0_CHLSB ESCRT-I complex subunit MVB12A OS=Chlorocebus sabaeus OX=60711 GN=MVB12A PE=3 SV=1	1	-0.843707	1.13077	0.671705	-0.893359	1.68599	0.6889	0.528211	0.153912	0.812727
A0A0D9R324	tr|A0A0D9R324|A0A0D9R324_CHLSB Inhibitor of nuclear factor kappa B kinase regulatory subunit gamma OS=Chlorocebus sabaeus OX=60711 GN=IKBKG PE=4 SV=1	1	-0.402806	0.069427	-0.742602	0.983115	1.87142	1.45065	0.0118213	0.154093	0.812218
A0A0D9RIM4	tr|A0A0D9RIM4|A0A0D9RIM4_CHLSB Endo/exonuclease/phosphatase domain-containing protein OS=Chlorocebus sabaeus OX=60711 GN=PDE12 PE=4 SV=1	4	1.06595	-0.875351	0.00387689	-0.199449	0.917733	1.14918	1.00998	0.154222	0.811854
A0A0D9S9P4	tr|A0A0D9S9P4|A0A0D9S9P4_CHLSB Elongation factor 1-beta OS=Chlorocebus sabaeus OX=60711 PE=3 SV=1	5	-0.157761	0.125871	0.370269	-0.400798	0.472837	0.0925892	1.8761	0.154315	0.811593
A0A0D9S272	tr|A0A0D9S272|A0A0D9S272_CHLSB SOCS box domain-containing protein OS=Chlorocebus sabaeus OX=60711 GN=ASB5 PE=3 SV=1	1	0.264142	0.346362	0.292533	-0.74231	0.442076	0.868314	1.38523	0.154669	0.810597
A0A0D9QVG7	tr|A0A0D9QVG7|A0A0D9QVG7_CHLSB SMP-LTD domain-containing protein OS=Chlorocebus sabaeus OX=60711 GN=TEX2 PE=4 SV=1	2	0.88156	-0.285964	0.162016	-0.598	1.06043	0.782341	0.822807	0.155269	0.808915
A0A0D9R4X0	tr|A0A0D9R4X0|A0A0D9R4X0_CHLSB Non-specific serine/threonine protein kinase OS=Chlorocebus sabaeus OX=60711 GN=CDC42BPG PE=3 SV=1	1	1.85927	1.85543	-0.574519	-3.22184	2.20399	1.53998	0.938069	0.155305	0.808814
A0A0D9S7J8	tr|A0A0D9S7J8|A0A0D9S7J8_CHLSB EBNA1 binding protein 2 OS=Chlorocebus sabaeus OX=60711 GN=EBNA1BP2 PE=3 SV=1	6	-0.484678	0.628878	1.0284	-0.9031	0.480349	1.11555	1.41193	0.155388	0.808584
A0A0D9RQA7	tr|A0A0D9RQA7|A0A0D9RQA7_CHLSB Uncharacterized protein OS=Chlorocebus sabaeus OX=60711 GN=DMXL1 PE=4 SV=1	1	0.990617	0.0851396	-1.12178	0.029025	0.893947	1.4874	0.471911	0.155596	0.808
A0A0D9RBE5	tr|A0A0D9RBE5|A0A0D9RBE5_CHLSB ATP-dependent Clp protease proteolytic subunit OS=Chlorocebus sabaeus OX=60711 GN=CLPP PE=3 SV=1	7	-1.38886	1.12107	-1.45548	1.1577	0.723112	0.853879	1.27834	0.156012	0.806841
A0A0D9QZ03	tr|A0A0D9QZ03|A0A0D9QZ03_CHLSB Uncharacterized protein OS=Chlorocebus sabaeus OX=60711 GN=COMP PE=3 SV=1	2	1.43797	1.38005	-0.103604	-2.61137	2.65998	0.341721	1.31638	0.156027	0.806801
A0A0D9QXQ9	tr|A0A0D9QXQ9|A0A0D9QXQ9_CHLSB Uncharacterized protein OS=Chlorocebus sabaeus OX=60711 GN=ZNF507 PE=4 SV=1	1	1.0822	-0.311714	0.169601	-0.784322	0.973393	0.96098	0.710026	0.156178	0.80638
A0A0D9RNT3	tr|A0A0D9RNT3|A0A0D9RNT3_CHLSB Serine incorporator 3 OS=Chlorocebus sabaeus OX=60711 GN=SERINC3 PE=3 SV=1	1	0.0895346	-0.428193	-0.0462596	0.430024	0.378088	0.483242	1.78367	0.156242	0.806202
A0A0D9SEE1	tr|A0A0D9SEE1|A0A0D9SEE1_CHLSB ULP_PROTEASE domain-containing protein OS=Chlorocebus sabaeus OX=60711 GN=SENP8 PE=3 SV=1	1	-0.208427	1.1747	0.33917	-1.18974	0.533728	1.08554	1.24031	0.156267	0.806132
A0A0D9RU27	tr|A0A0D9RU27|A0A0D9RU27_CHLSB GrpE protein homolog OS=Chlorocebus sabaeus OX=60711 GN=GRPEL1 PE=3 SV=1	8	-0.182501	-2.07616	1.29142	1.10853	1.56979	0.831458	1.1128	0.156526	0.805414
A0A0D9RHN2	tr|A0A0D9RHN2|A0A0D9RHN2_CHLSB Uncharacterized protein OS=Chlorocebus sabaeus OX=60711 GN=ACADVL PE=3 SV=1	13	-0.0974399	-0.468172	-1.49388	1.57142	0.833432	0.922715	0.801354	0.157364	0.803095
A0A0D9S501	tr|A0A0D9S501|A0A0D9S501_CHLSB Robl_LC7 domain-containing protein OS=Chlorocebus sabaeus OX=60711 GN=LAMTOR2 PE=3 SV=1	1	1.52209	2.19362	-1.34623	-2.51117	2.26629	1.84541	0.339427	0.157554	0.802569
A0A0D9RF83	tr|A0A0D9RF83|A0A0D9RF83_CHLSB Uncharacterized protein OS=Chlorocebus sabaeus OX=60711 GN=TRNT1 PE=3 SV=1	2	-0.328055	-0.940571	-0.829054	1.75352	0.562342	0.951685	1.19929	0.157933	0.801527
A0A0D9RG49	tr|A0A0D9RG49|A0A0D9RG49_CHLSB Uncharacterized protein OS=Chlorocebus sabaeus OX=60711 GN=FXR2 PE=3 SV=1	9	0.61325	-1.1623	-0.439192	1.45028	0.759326	1.25664	1.23652	0.158415	0.800204
A0A0D9S3P2	tr|A0A0D9S3P2|A0A0D9S3P2_CHLSB Pyridoxal 5'-phosphate synthase OS=Chlorocebus sabaeus OX=60711 GN=PNPO PE=3 SV=1	1	-3.14879	0.641232	-1.80205	3.23304	1.5793	1.92229	1.17278	0.158572	0.799774
A0A0D9SDQ6	tr|A0A0D9SDQ6|A0A0D9SDQ6_CHLSB Uncharacterized protein OS=Chlorocebus sabaeus OX=60711 GN=FAM200A PE=4 SV=1	1	0.413879	1.06067	-0.833284	-0.622603	2.14832	2.09865	-0.74191	0.158699	0.799425
A0A0D9RLE5	tr|A0A0D9RLE5|A0A0D9RLE5_CHLSB FABP domain-containing protein OS=Chlorocebus sabaeus OX=60711 PE=3 SV=1	10	-0.861265	1.49522	-3.51238	1.44828	2.58249	0.826016	0.320305	0.159759	0.796534
A0A0D9R142	tr|A0A0D9R142|A0A0D9R142_CHLSB dCTP pyrophosphatase 1 OS=Chlorocebus sabaeus OX=60711 GN=DCTPP1 PE=4 SV=1	3	0.583349	0.872687	0.602668	-1.90531	1.10119	1.23869	1.1317	0.159827	0.796351
A0A0D9RUC7	tr|A0A0D9RUC7|A0A0D9RUC7_CHLSB Uncharacterized protein OS=Chlorocebus sabaeus OX=60711 PE=4 SV=1	1	-0.524371	0.0997471	-0.510322	0.876418	9.54027	-0.922016	-0.195724	0.159984	0.795924
A0A0D9S4X9	tr|A0A0D9S4X9|A0A0D9S4X9_CHLSB Uncharacterized protein OS=Chlorocebus sabaeus OX=60711 GN=ACAD8 PE=3 SV=1	1	-0.290902	-0.383333	-0.715187	1.26276	1.29813	0.431099	0.70205	0.160372	0.794871
A0A0D9S6B5	tr|A0A0D9S6B5|A0A0D9S6B5_CHLSB Membrane-associated guanylate kinase inverted 3 OS=Chlorocebus sabaeus OX=60711 GN=MAGI3 PE=3 SV=1	1	-0.578036	1.23224	0.480464	-1.01202	0.639862	1.49661	0.65314	0.160512	0.794492
A0A0D9RV02	tr|A0A0D9RV02|A0A0D9RV02_CHLSB Rab3 GTPase-activating protein catalytic subunit OS=Chlorocebus sabaeus OX=60711 GN=RAB3GAP1 PE=3 SV=1	8	0.0395701	-0.19931	1.42685	-0.986605	0.817083	1.35111	0.740785	0.160777	0.793775
A0A0D9RMR6	tr|A0A0D9RMR6|A0A0D9RMR6_CHLSB Uncharacterized protein OS=Chlorocebus sabaeus OX=60711 GN=PTRH1 PE=4 SV=1	1	0.803467	0.808976	0.632425	-2.06709	0.962994	1.19741	1.0732	0.161131	0.792822
A0A0D9RIX6	tr|A0A0D9RIX6|A0A0D9RIX6_CHLSB Uncharacterized protein OS=Chlorocebus sabaeus OX=60711 GN=MTDH PE=4 SV=1	14	0.269937	0.506241	0.15215	-0.878166	0.731886	0.944874	0.669725	0.162769	0.788428
A0A0D9S1X4	tr|A0A0D9S1X4|A0A0D9S1X4_CHLSB Uncharacterized protein OS=Chlorocebus sabaeus OX=60711 GN=CD3EAP PE=4 SV=1	1	-0.229932	-0.213497	0.105543	0.386436	0.831253	0.707342	0.499823	0.162789	0.788376
A0A0D9RUT9	tr|A0A0D9RUT9|A0A0D9RUT9_CHLSB 5'-deoxynucleotidase HDDC2 OS=Chlorocebus sabaeus OX=60711 GN=HDDC2 PE=3 SV=1	2	1.71335	-0.527508	0.181735	-1.26479	1.06504	0.875283	1.03226	0.163218	0.787233
A0A0D9R6Z7	tr|A0A0D9R6Z7|A0A0D9R6Z7_CHLSB Lipid droplet-associated hydrolase OS=Chlorocebus sabaeus OX=60711 GN=LDAH PE=3 SV=1	1	0.838267	-1.73647	1.26356	-0.17421	2.29565	0.538477	0.650693	0.163301	0.787012
A0A0D9RZL3	tr|A0A0D9RZL3|A0A0D9RZL3_CHLSB Mitochondrial fission 1 protein OS=Chlorocebus sabaeus OX=60711 GN=FIS1 PE=3 SV=1	2	0.873687	3.10396	-1.66154	-2.77169	1.27223	2.07353	1.33652	0.163313	0.786979
A0A0D9QYK8	tr|A0A0D9QYK8|A0A0D9QYK8_CHLSB C2H2-type domain-containing protein OS=Chlorocebus sabaeus OX=60711 GN=PRMT3 PE=4 SV=1	4	-0.0746911	0.968991	-0.940395	0.0257169	1.41482	1.09683	0.513785	0.163939	0.785316
A0A0D9S890	tr|A0A0D9S890|A0A0D9S890_CHLSB 60S ribosomal protein L11 OS=Chlorocebus sabaeus OX=60711 GN=RPL11 PE=3 SV=1	5	0.353837	-2.0256	-0.248959	1.80838	0.966634	0.603008	1.8349	0.164101	0.784889
A0A0D9RUD9	tr|A0A0D9RUD9|A0A0D9RUD9_CHLSB SH3 domain-containing protein OS=Chlorocebus sabaeus OX=60711 GN=TP53BP2 PE=4 SV=1	2	-0.930858	0.706013	0.897327	-0.637729	0.856852	1.21931	0.55883	0.164306	0.784346
A0A0D9R3B9	tr|A0A0D9R3B9|A0A0D9R3B9_CHLSB N-acetyltransferase domain-containing protein OS=Chlorocebus sabaeus OX=60711 GN=NAA10 PE=4 SV=1	5	-0.0214918	-1.57064	0.312648	1.31151	0.803995	0.853117	1.5104	0.164321	0.784307
A0A0D9RIY1	tr|A0A0D9RIY1|A0A0D9RIY1_CHLSB Uncharacterized protein OS=Chlorocebus sabaeus OX=60711 GN=FAM120C PE=3 SV=1	1	0.499775	0.568491	-0.397258	-0.562753	0.560907	1.39551	0.412998	0.164936	0.782684
A0A0D9S5Y6	tr|A0A0D9S5Y6|A0A0D9S5Y6_CHLSB Uncharacterized protein OS=Chlorocebus sabaeus OX=60711 PE=3 SV=1	2	-0.250646	-2.60006	0.335828	2.12133	1.43134	1.21943	1.29039	0.164987	0.78255
A0A0D9RSY6	tr|A0A0D9RSY6|A0A0D9RSY6_CHLSB GOLD domain-containing protein OS=Chlorocebus sabaeus OX=60711 GN=TMED4 PE=3 SV=1	5	-1.37627	-0.282773	1.35816	0.232983	0.914379	1.07731	0.845114	0.165302	0.781721
A0A0D9RBX9	tr|A0A0D9RBX9|A0A0D9RBX9_CHLSB Protein kinase domain-containing protein OS=Chlorocebus sabaeus OX=60711 GN=NRBP1 PE=4 SV=1	3	-0.0892407	-0.129356	-0.604837	0.750606	0.969774	1.34855	0.0677516	0.165338	0.781627
A0A0D9RYE9	tr|A0A0D9RYE9|A0A0D9RYE9_CHLSB BRCA1 associated ATM activator 1 OS=Chlorocebus sabaeus OX=60711 GN=BRAT1 PE=4 SV=1	3	-0.0633718	-0.830992	0.246504	0.572056	1.54507	0.731769	0.10593	0.16534	0.781623
A0A0D9S3X4	tr|A0A0D9S3X4|A0A0D9S3X4_CHLSB Uncharacterized protein OS=Chlorocebus sabaeus OX=60711 GN=SCAF1 PE=4 SV=1	4	-0.164586	2.03716	-2.88733	0.227596	1.91988	1.17082	0.39771	0.165501	0.781199
A0A0D9RQW7	tr|A0A0D9RQW7|A0A0D9RQW7_CHLSB RNA helicase OS=Chlorocebus sabaeus OX=60711 GN=YTHDC2 PE=4 SV=1	5	-0.909345	-0.013549	0.627599	0.355075	1.26532	0.477214	0.751861	0.165559	0.781048
A0A0D9RSX4	tr|A0A0D9RSX4|A0A0D9RSX4_CHLSB Uncharacterized protein OS=Chlorocebus sabaeus OX=60711 GN=MRPS27 PE=4 SV=1	8	-0.282173	-1.07278	-0.608475	1.5377	0.933559	1.29322	0.4211	0.165592	0.78096
A0A0D9QW25	tr|A0A0D9QW25|A0A0D9QW25_CHLSB CCT-beta OS=Chlorocebus sabaeus OX=60711 GN=CCT2 PE=3 SV=1	31	-0.958741	-0.999724	1.31553	0.899324	0.950231	0.690175	1.36755	0.166606	0.778308
A0A0D9RF09	tr|A0A0D9RF09|A0A0D9RF09_CHLSB RNA helicase OS=Chlorocebus sabaeus OX=60711 GN=DDX24 PE=4 SV=1	14	0.103546	0.38754	-0.738773	-0.0204184	0.481503	0.362599	1.13747	0.168324	0.773853
A0A0D9R4W4	tr|A0A0D9R4W4|A0A0D9R4W4_CHLSB Eukaryotic translation initiation factor 3 subunit G OS=Chlorocebus sabaeus OX=60711 GN=EIF3G PE=3 SV=1	10	-1.21725	-0.210119	0.886765	0.42838	1.09827	0.420803	0.930267	0.168369	0.773737
A0A0D9QUP1	tr|A0A0D9QUP1|A0A0D9QUP1_CHLSB UBC core domain-containing protein OS=Chlorocebus sabaeus OX=60711 PE=3 SV=1	2	-0.330726	-0.0412233	0.0273964	0.314185	-0.357833	1.63503	1.6728	0.168376	0.773719
A0A0D9RTY3	tr|A0A0D9RTY3|A0A0D9RTY3_CHLSB Importin 11 OS=Chlorocebus sabaeus OX=60711 GN=IPO11 PE=4 SV=1	2	-0.431959	2.00203	-1.64056	-0.157259	1.77946	1.57638	0.129033	0.169344	0.771229
A0A0D9S6L2	tr|A0A0D9S6L2|A0A0D9S6L2_CHLSB Uncharacterized protein OS=Chlorocebus sabaeus OX=60711 PE=3 SV=1	2	0.452532	0.77106	-1.80851	0.480266	0.0280922	1.45848	1.5209	0.169583	0.770618
A0A0D9S001	tr|A0A0D9S001|A0A0D9S001_CHLSB Uncharacterized protein OS=Chlorocebus sabaeus OX=60711 GN=TBL2 PE=4 SV=1	4	1.92667	0.413484	0.160992	-2.23763	1.18526	1.468	1.16697	0.170024	0.769491
A0A0D9QWR5	tr|A0A0D9QWR5|A0A0D9QWR5_CHLSB Dedicator of cytokinesis 1 OS=Chlorocebus sabaeus OX=60711 GN=DOCK1 PE=3 SV=1	2	-0.899829	-1.10578	2.20132	-0.187419	0.778534	0.808028	1.67037	0.170025	0.769487
A0A0D9RKN0	tr|A0A0D9RKN0|A0A0D9RKN0_CHLSB Uncharacterized protein OS=Chlorocebus sabaeus OX=60711 GN=CHDH PE=3 SV=1	1	-0.628716	-1.66724	-0.155319	2.10739	1.18628	0.808742	1.27097	0.170318	0.768739
A0A0D9QVD7	tr|A0A0D9QVD7|A0A0D9QVD7_CHLSB Signal peptidase complex subunit 2 OS=Chlorocebus sabaeus OX=60711 GN=SPCS2 PE=3 SV=1	3	0.679817	0.925436	-0.524841	-0.971418	1.48124	1.05938	1.01758	0.17033	0.768709
A0A0D9RJW3	tr|A0A0D9RJW3|A0A0D9RJW3_CHLSB Protein numb homolog OS=Chlorocebus sabaeus OX=60711 GN=NUMB PE=4 SV=1	2	0.666627	1.59129	-1.37463	-1.00431	0.775541	1.03234	1.09666	0.170351	0.768656
A0A0D9S1K1	tr|A0A0D9S1K1|A0A0D9S1K1_CHLSB AH domain-containing protein OS=Chlorocebus sabaeus OX=60711 GN=ARFIP1 PE=4 SV=1	7	0.655565	1.03275	0.143184	-1.70348	1.35205	1.45919	0.679764	0.171177	0.766555
A0A0D9RL78	tr|A0A0D9RL78|A0A0D9RL78_CHLSB UBC core domain-containing protein OS=Chlorocebus sabaeus OX=60711 GN=UBE2G1 PE=3 SV=1	1	0.6146	1.51511	-2.00139	-0.290696	0.823661	1.25841	1.23286	0.171342	0.766135
A0A0D9RE07	tr|A0A0D9RE07|A0A0D9RE07_CHLSB Uncharacterized protein OS=Chlorocebus sabaeus OX=60711 GN=FSD1 PE=4 SV=1	2	0.429952	0.657169	-1.71065	0.477273	0.887202	1.15491	0.639767	0.171597	0.765491
A0A0D9QWK1	tr|A0A0D9QWK1|A0A0D9QWK1_CHLSB Uncharacterized protein OS=Chlorocebus sabaeus OX=60711 PE=3 SV=1	1	0.159821	-0.200735	-0.397952	0.416647	1.02237	0.311879	0.890998	0.172335	0.763626
A0A0D9S3T7	tr|A0A0D9S3T7|A0A0D9S3T7_CHLSB Immunoglobulin superfamily member 8 OS=Chlorocebus sabaeus OX=60711 GN=IGSF8 PE=4 SV=1	1	-0.189455	-0.814747	0.195867	0.7655	1.7974	0.420451	0.489539	0.172621	0.762906
A0A0D9RPM2	tr|A0A0D9RPM2|A0A0D9RPM2_CHLSB NTPase_I-T domain-containing protein OS=Chlorocebus sabaeus OX=60711 GN=PRRC1 PE=3 SV=1	1	-0.637135	-0.756145	0.302974	1.07524	0.834613	1.01017	0.529425	0.17282	0.762405
A0A0D9RTV5	tr|A0A0D9RTV5|A0A0D9RTV5_CHLSB RNA helicase OS=Chlorocebus sabaeus OX=60711 GN=DHX30 PE=4 SV=1	6	-0.985506	-0.956164	0.793311	1.12149	1.03412	1.11334	0.536109	0.17328	0.761252
A0A0D9QWU3	tr|A0A0D9QWU3|A0A0D9QWU3_CHLSB ZnMc domain-containing protein OS=Chlorocebus sabaeus OX=60711 GN=MMP21 PE=3 SV=1	1	-3.53593	0.0725136	1.18388	1.59878	1.0046	1.47413	1.61997	0.173313	0.761168
A0A0D9RP87	tr|A0A0D9RP87|A0A0D9RP87_CHLSB Uncharacterized protein OS=Chlorocebus sabaeus OX=60711 GN=BCL2L13 PE=3 SV=1	1	0.666543	-1.19871	-0.340367	0.67403	0.0097139	1.33693	1.26889	0.173445	0.760838
A0A0D9QZE7	tr|A0A0D9QZE7|A0A0D9QZE7_CHLSB Methylthioribulose-1-phosphate dehydratase OS=Chlorocebus sabaeus OX=60711 GN=APIP PE=3 SV=1	7	-1.47419	0.560372	0.748926	-0.0572489	0.309244	1.37444	1.27199	0.173541	0.760598
A0A0D9RDX9	tr|A0A0D9RDX9|A0A0D9RDX9_CHLSB Polypeptide N-acetylgalactosaminyltransferase OS=Chlorocebus sabaeus OX=60711 GN=GALNT2 PE=3 SV=1	6	-0.74522	-0.270324	-0.870699	1.4885	-0.0539206	1.02942	1.59268	0.17371	0.760176
A0A0D9R785	tr|A0A0D9R785|A0A0D9R785_CHLSB Autophagy-related protein 9 OS=Chlorocebus sabaeus OX=60711 PE=3 SV=1	2	-0.0402541	-0.578078	0.635229	0.101084	0.817146	1.24656	0.454187	0.174591	0.757978
A0A0D9QXL1	tr|A0A0D9QXL1|A0A0D9QXL1_CHLSB Protein kinase domain-containing protein OS=Chlorocebus sabaeus OX=60711 GN=CSNK2A2 PE=3 SV=1	7	-0.101889	-0.430318	0.0321087	0.0759778	-0.248004	1.16919	1.11381	0.174603	0.757948
A0A0D9S500	tr|A0A0D9S500|A0A0D9S500_CHLSB Density-regulated protein OS=Chlorocebus sabaeus OX=60711 GN=DENR PE=3 SV=1	4	0.221418	0.488087	-0.431542	-0.237982	0.801444	0.291968	0.973882	0.174953	0.757079
A0A0D9RIP2	tr|A0A0D9RIP2|A0A0D9RIP2_CHLSB Plasminogen OS=Chlorocebus sabaeus OX=60711 GN=PLG PE=3 SV=1	1	-0.485939	-0.837887	1.68772	-0.313865	0.8512	0.63356	2.47441	0.175041	0.756859
A0A0D9RVW4	tr|A0A0D9RVW4|A0A0D9RVW4_CHLSB 40S ribosomal protein S12 OS=Chlorocebus sabaeus OX=60711 PE=3 SV=1	9	-0.693689	-1.58813	-0.222824	2.03937	1.48501	0.466748	0.98522	0.175054	0.756828
A0A0D9RQD8	tr|A0A0D9RQD8|A0A0D9RQD8_CHLSB Uncharacterized protein OS=Chlorocebus sabaeus OX=60711 GN=GPR107 PE=4 SV=1	1	-0.273092	1.17932	0.204001	-1.00339	2.20156	1.69505	-0.56543	0.175095	0.756727
A0A0D9R2I0	tr|A0A0D9R2I0|A0A0D9R2I0_CHLSB Phenylalanine--tRNA ligase OS=Chlorocebus sabaeus OX=60711 GN=FARSA PE=3 SV=1	7	0.0486203	-1.38535	0.327411	0.904059	1.18457	0.692829	0.554392	0.175105	0.756702
A0A0D9R6P1	tr|A0A0D9R6P1|A0A0D9R6P1_CHLSB Uncharacterized protein OS=Chlorocebus sabaeus OX=60711 GN=UTP14A PE=3 SV=1	8	-1.45318	1.42135	0.906611	-0.99877	1.14158	0.975016	0.769409	0.175135	0.756626
A0A0D9RAI5	tr|A0A0D9RAI5|A0A0D9RAI5_CHLSB Nucleolar protein 16 OS=Chlorocebus sabaeus OX=60711 PE=3 SV=1	5	-1.72584	1.62407	0.772747	-0.887165	1.46331	1.18935	0.458176	0.175186	0.756501
A0A0D9S6G1	tr|A0A0D9S6G1|A0A0D9S6G1_CHLSB Uncharacterized protein OS=Chlorocebus sabaeus OX=60711 GN=WDR77 PE=4 SV=1	3	0.276959	0.265622	-0.898804	0.301578	1.70672	1.29115	-0.238904	0.175288	0.756248
A0A0D9RWS6	tr|A0A0D9RWS6|A0A0D9RWS6_CHLSB RAN binding protein 2 OS=Chlorocebus sabaeus OX=60711 GN=RANBP2 PE=4 SV=1	51	-0.402799	0.444185	-0.869795	0.190768	0.565352	0.775357	0.669658	0.17549	0.755748
A0A0D9R7Y5	tr|A0A0D9R7Y5|A0A0D9R7Y5_CHLSB COP9 signalosome subunit 3 OS=Chlorocebus sabaeus OX=60711 GN=COPS3 PE=4 SV=1	2	0.527945	0.399951	-1.51126	0.298687	0.240683	1.39936	0.805302	0.175556	0.755583
A0A0D9R833	tr|A0A0D9R833|A0A0D9R833_CHLSB Poly [ADP-ribose] polymerase OS=Chlorocebus sabaeus OX=60711 GN=ZC3HAV1 PE=3 SV=1	4	-0.518879	-0.0987455	0.574229	0.0984076	0.35478	0.688836	1.04665	0.17621	0.753969
A0A0D9RPN1	tr|A0A0D9RPN1|A0A0D9RPN1_CHLSB Uncharacterized protein OS=Chlorocebus sabaeus OX=60711 GN=SLC25A18 PE=3 SV=1	2	-0.0845866	0.116443	-0.0986923	0.125987	0.582348	0.757427	1.26331	0.176595	0.753022
A0A0D9S5M5	tr|A0A0D9S5M5|A0A0D9S5M5_CHLSB DEAD-box helicase 51 OS=Chlorocebus sabaeus OX=60711 GN=DDX51 PE=3 SV=1	1	-0.600221	1.56543	0.632606	-1.52839	1.05202	0.412793	1.70277	0.176794	0.752533
A0A0D9QZA2	tr|A0A0D9QZA2|A0A0D9QZA2_CHLSB 5'-nucleotidase, cytosolic II OS=Chlorocebus sabaeus OX=60711 GN=NT5C2 PE=3 SV=1	12	0.681026	0.491701	-1.6572	-1.43638	0.206454	0.54414	0.637089	0.177014	0.751992
A0A0D9RW48	tr|A0A0D9RW48|A0A0D9RW48_CHLSB DNA-directed RNA polymerase subunit beta OS=Chlorocebus sabaeus OX=60711 GN=POLR1B PE=3 SV=1	2	-0.0769743	0.950979	0.549412	-1.25973	0.856873	1.06182	0.654605	0.177086	0.751816
A0A0D9RSG5	tr|A0A0D9RSG5|A0A0D9RSG5_CHLSB UBC core domain-containing protein OS=Chlorocebus sabaeus OX=60711 GN=UBE2D4 PE=3 SV=1	2	-0.820928	0.803802	-2.11243	1.51644	0.871855	0.791596	1.24339	0.17721	0.751511
A0A0D9RLX1	tr|A0A0D9RLX1|A0A0D9RLX1_CHLSB Uncharacterized protein OS=Chlorocebus sabaeus OX=60711 GN=PIAS1 PE=3 SV=1	1	-0.159495	0.506095	-0.431056	0.123939	1.29251	0.342824	0.526688	0.177545	0.750692
A0A0D9S1E3	tr|A0A0D9S1E3|A0A0D9S1E3_CHLSB Uncharacterized protein OS=Chlorocebus sabaeus OX=60711 GN=ARL1 PE=3 SV=1	3	-1.49876	-0.163289	0.160224	1.41515	0.161003	1.33486	1.33086	0.178158	0.749195
A0A0D9RY35	tr|A0A0D9RY35|A0A0D9RY35_CHLSB Uncharacterized protein OS=Chlorocebus sabaeus OX=60711 GN=SEH1L PE=3 SV=1	7	-0.137178	-0.594148	-0.843573	1.24568	1.41112	0.646454	1.0358	0.178289	0.748876
A0A0D9RXA4	tr|A0A0D9RXA4|A0A0D9RXA4_CHLSB Eukaryotic translation initiation factor 5B OS=Chlorocebus sabaeus OX=60711 GN=EIF5B PE=4 SV=1	21	1.16577	0.295942	-0.353571	-0.981714	0.793064	0.821047	1.00138	0.178303	0.748842
A0A0D9RX97	tr|A0A0D9RX97|A0A0D9RX97_CHLSB Uncharacterized protein OS=Chlorocebus sabaeus OX=60711 GN=MRPS11 PE=3 SV=1	3	-0.319903	-0.0955053	-0.263014	0.607844	0.80174	0.557704	0.622999	0.178368	0.748683
A0A0D9RXR6	tr|A0A0D9RXR6|A0A0D9RXR6_CHLSB Probable cytosolic iron-sulfur protein assembly protein CIAO1 OS=Chlorocebus sabaeus OX=60711 GN=CIAO1 PE=3 SV=1	4	-1.22404	-1.21145	-0.87798	2.68856	0.790127	1.26136	1.20073	0.178986	0.747181
A0A0D9QXZ2	tr|A0A0D9QXZ2|A0A0D9QXZ2_CHLSB Mitochondrial ribosomal protein L38 OS=Chlorocebus sabaeus OX=60711 GN=MRPL38 PE=4 SV=1	4	-1.36819	0.0554368	-0.540544	1.58028	0.426208	1.28069	1.0685	0.179065	0.74699
A0A0D9RJZ2	tr|A0A0D9RJZ2|A0A0D9RJZ2_CHLSB Pyruvate dehyrogenase phosphatase catalytic subunit 1 OS=Chlorocebus sabaeus OX=60711 GN=PDP1 PE=3 SV=1	2	-1.71948	-1.40274	-0.590647	3.03502	1.13681	1.59553	0.863233	0.179142	0.746802
A0A0D9RK62	tr|A0A0D9RK62|A0A0D9RK62_CHLSB Uncharacterized protein OS=Chlorocebus sabaeus OX=60711 GN=NCEH1 PE=3 SV=1	3	0.72856	1.65577	-1.12039	-1.32368	-0.0895996	1.56904	1.9707	0.179194	0.746677
A0A0D9R0G6	tr|A0A0D9R0G6|A0A0D9R0G6_CHLSB IF rod domain-containing protein OS=Chlorocebus sabaeus OX=60711 PE=3 SV=1	1	0.418412	-1.43433	-0.929399	1.68043	11.4875	-1.48277	-0.235313	0.18014	0.744389
A0A0D9SB57	tr|A0A0D9SB57|A0A0D9SB57_CHLSB Uncharacterized protein OS=Chlorocebus sabaeus OX=60711 GN=RBM12B PE=4 SV=1	2	0.254596	1.01122	-0.445156	-0.7148	-0.0757215	1.5487	1.08273	0.180343	0.7439
A0A0D9RWL1	tr|A0A0D9RWL1|A0A0D9RWL1_CHLSB Cathepsin B OS=Chlorocebus sabaeus OX=60711 GN=CTSB PE=3 SV=1	6	-0.0748203	0.666037	-0.300167	-0.439935	1.01023	1.07143	0.0554203	0.180415	0.743727
A0A0D9RCQ6	tr|A0A0D9RCQ6|A0A0D9RCQ6_CHLSB GPN-loop GTPase OS=Chlorocebus sabaeus OX=60711 GN=GPN1 PE=3 SV=1	1	1.386	1.09271	-1.24867	-1.36855	1.253	2.16168	-0.0480052	0.1813	0.741602
A0A0D9S9R0	tr|A0A0D9S9R0|A0A0D9S9R0_CHLSB Prohibitin OS=Chlorocebus sabaeus OX=60711 PE=3 SV=1	12	1.06422	-1.28349	0.814896	-0.045473	0.872533	0.937929	1.10168	0.181315	0.741567
A0A0D9R5W1	tr|A0A0D9R5W1|A0A0D9R5W1_CHLSB RNase III domain-containing protein OS=Chlorocebus sabaeus OX=60711 GN=MRPL44 PE=4 SV=1	3	-1.86773	-0.309294	0.440438	1.4199	1.92662	1.69251	0.975807	0.181551	0.741001
A0A0D9RYJ2	tr|A0A0D9RYJ2|A0A0D9RYJ2_CHLSB Uncharacterized protein OS=Chlorocebus sabaeus OX=60711 GN=SUGT1 PE=3 SV=1	7	-0.424611	1.78514	-1.13018	-0.477273	0.724298	0.638001	1.41252	0.181679	0.740695
A0A0D9RMG1	tr|A0A0D9RMG1|A0A0D9RMG1_CHLSB Uncharacterized protein OS=Chlorocebus sabaeus OX=60711 GN=GAPVD1 PE=3 SV=1	6	-0.551941	0.217286	-0.0289245	0.324499	1.10542	0.578428	0.290294	0.181886	0.740202
A0A0D9RSZ1	tr|A0A0D9RSZ1|A0A0D9RSZ1_CHLSB Uncharacterized protein OS=Chlorocebus sabaeus OX=60711 GN=EAPP PE=4 SV=1	1	-2.25053	-0.680163	1.48446	1.12815	0.645002	0.856279	1.73537	0.182288	0.739242
A0A0D9RGD8	tr|A0A0D9RGD8|A0A0D9RGD8_CHLSB Protein transport protein SEC23 OS=Chlorocebus sabaeus OX=60711 GN=SEC23B PE=3 SV=1	6	-0.997993	1.57441	1.1203	-1.5601	1.48826	1.30084	1.05089	0.183006	0.737534
A0A0D9QZ51	tr|A0A0D9QZ51|A0A0D9QZ51_CHLSB Fibulin-1 OS=Chlorocebus sabaeus OX=60711 GN=FBLN1 PE=3 SV=1	1	-1.04193	1.05738	-1.08373	0.870534	1.33542	1.25143	0.802958	0.183214	0.737042
A0A0D9R8P6	tr|A0A0D9R8P6|A0A0D9R8P6_CHLSB Uncharacterized protein OS=Chlorocebus sabaeus OX=60711 GN=DRG1 PE=4 SV=1	12	0.960742	-0.467609	0.390036	0.104816	0.661972	1.05572	1.16422	0.184749	0.733418
A0A0D9RY49	tr|A0A0D9RY49|A0A0D9RY49_CHLSB Tubulin beta chain OS=Chlorocebus sabaeus OX=60711 GN=TUBB6 PE=3 SV=1	11	-0.500359	0.186604	1.5142	-0.284701	1.01478	0.710708	1.48842	0.184922	0.733011
A0A0D9S7V6	tr|A0A0D9S7V6|A0A0D9S7V6_CHLSB Adenylate kinase 2, mitochondrial OS=Chlorocebus sabaeus OX=60711 GN=AK2 PE=3 SV=1	9	-0.362294	-1.062	0.587984	0.856743	0.616597	0.774426	0.934909	0.185029	0.732761
A0A0D9RIL8	tr|A0A0D9RIL8|A0A0D9RIL8_CHLSB Uncharacterized protein OS=Chlorocebus sabaeus OX=60711 GN=ARF4 PE=3 SV=1	7	0.482503	0.39698	-0.0897969	-0.916111	0.908709	0.415743	0.910779	0.185833	0.730876
A0A0D9QUL5	tr|A0A0D9QUL5|A0A0D9QUL5_CHLSB Uncharacterized protein OS=Chlorocebus sabaeus OX=60711 GN=TMEM126A PE=4 SV=1	1	-1.13204	1.15529	-0.12625	0.0539361	0.851146	1.66787	0.0700001	0.186016	0.730451
A0A0D9REG3	tr|A0A0D9REG3|A0A0D9REG3_CHLSB Uncharacterized protein OS=Chlorocebus sabaeus OX=60711 GN=POLR1E PE=3 SV=1	1	-0.671938	-1.5366	0.42855	1.56304	1.14205	1.35391	0.269128	0.1864	0.729554
A0A0D9RJC6	tr|A0A0D9RJC6|A0A0D9RJC6_CHLSB Uncharacterized protein OS=Chlorocebus sabaeus OX=60711 GN=INTS8 PE=3 SV=1	1	1.77648	1.48585	-0.535455	-2.72259	3.14158	2.94361	-1.05851	0.186877	0.728443
A0A0D9S7H8	tr|A0A0D9S7H8|A0A0D9S7H8_CHLSB DNA methyltransferase 1 associated protein 1 OS=Chlorocebus sabaeus OX=60711 GN=DMAP1 PE=4 SV=1	2	-1.16125	-0.42964	0.660542	0.793236	1.10969	0.840351	0.567953	0.186893	0.728406
A0A0D9RU37	tr|A0A0D9RU37|A0A0D9RU37_CHLSB Receptor protein-tyrosine kinase OS=Chlorocebus sabaeus OX=60711 GN=EGFR PE=4 SV=1	5	0.100757	-0.931075	-0.743061	1.2446	0.825389	1.13082	0.581938	0.187019	0.728113
A0A0D9RAX2	tr|A0A0D9RAX2|A0A0D9RAX2_CHLSB Chromosome 5 open reading frame 47 OS=Chlorocebus sabaeus OX=60711 GN=C5orf47 PE=4 SV=1	1	0.870766	-0.26934	-0.418442	-0.124799	0.643403	0.684578	0.827707	0.18714	0.727832
A0A0D9RTJ6	tr|A0A0D9RTJ6|A0A0D9RTJ6_CHLSB Centromere protein H OS=Chlorocebus sabaeus OX=60711 GN=CENPH PE=4 SV=1	1	0.206893	-0.0946915	0.0295964	-0.0336321	1.18703	1.30948	0.12527	0.187169	0.727765
A0A0D9R8L5	tr|A0A0D9R8L5|A0A0D9R8L5_CHLSB CSD domain-containing protein OS=Chlorocebus sabaeus OX=60711 GN=YBX3 PE=4 SV=1	5	-1.16743	1.15544	0.354377	-0.573068	0.901335	0.333409	1.35031	0.188001	0.72584
A0A0D9RHB5	tr|A0A0D9RHB5|A0A0D9RHB5_CHLSB E3 ubiquitin-protein ligase OS=Chlorocebus sabaeus OX=60711 GN=NEDD4 PE=4 SV=1	6	-0.762046	0.0984163	-0.518674	0.857382	1.26595	0.185738	0.805419	0.18813	0.725543
A0A0D9QZY1	tr|A0A0D9QZY1|A0A0D9QZY1_CHLSB Uncharacterized protein OS=Chlorocebus sabaeus OX=60711 GN=TTLL12 PE=4 SV=1	4	0.39058	2.36058	-1.81771	-1.2759	1.23522	1.48967	0.694783	0.188233	0.725303
A0A0D9S3E1	tr|A0A0D9S3E1|A0A0D9S3E1_CHLSB GPN-loop GTPase 3 OS=Chlorocebus sabaeus OX=60711 GN=GPN3 PE=3 SV=1	2	-0.753586	1.40866	-0.0465727	-0.706288	0.116492	0.928166	1.56812	0.188594	0.724473
A0A0D9RZ20	tr|A0A0D9RZ20|A0A0D9RZ20_CHLSB Desmoglein 1 OS=Chlorocebus sabaeus OX=60711 GN=DSG1 PE=4 SV=1	2	0.795776	2.68844	-2.30736	-1.45026	1.61852	2.96962	1.0289	0.188638	0.72437
A0A0D9R9M7	tr|A0A0D9R9M7|A0A0D9R9M7_CHLSB Uncharacterized protein OS=Chlorocebus sabaeus OX=60711 GN=MRPL21 PE=4 SV=1	2	-1.13265	0.415439	-0.987425	1.42487	0.294659	1.7876	0.561681	0.188656	0.724328
A0A0D9RLP2	tr|A0A0D9RLP2|A0A0D9RLP2_CHLSB Uncharacterized protein OS=Chlorocebus sabaeus OX=60711 GN=DST PE=4 SV=1	29	-0.477653	0.304169	-0.659138	0.50913	0.893029	0.697789	0.722428	0.189179	0.723127
A0A0D9R605	tr|A0A0D9R605|A0A0D9R605_CHLSB KIF-binding protein OS=Chlorocebus sabaeus OX=60711 GN=KIFBP PE=3 SV=1	5	0.0878526	-0.664505	0.698724	0.107161	0.768286	0.551495	1.0081	0.189313	0.72282
A0A0D9RM87	tr|A0A0D9RM87|A0A0D9RM87_CHLSB AMP-binding domain-containing protein OS=Chlorocebus sabaeus OX=60711 PE=4 SV=1	12	0.20381	-2.04208	-1.54969	2.90182	1.51782	0.555684	1.62628	0.189409	0.7226
A0A0D9S1C8	tr|A0A0D9S1C8|A0A0D9S1C8_CHLSB 60S ribosomal protein L27 OS=Chlorocebus sabaeus OX=60711 GN=RPL27 PE=3 SV=1	4	0.997872	-0.534365	-0.718561	0.186569	1.09348	0.467357	0.777706	0.1897	0.721933
A0A0D9RCP4	tr|A0A0D9RCP4|A0A0D9RCP4_CHLSB Prohibitin OS=Chlorocebus sabaeus OX=60711 GN=PHB2 PE=3 SV=1	11	1.33357	-2.06965	-2.10512	0.764522	0.47075	0.675033	0.774893	0.189861	0.721564
A0A0D9S6R0	tr|A0A0D9S6R0|A0A0D9S6R0_CHLSB Coiled-coil domain containing 18 OS=Chlorocebus sabaeus OX=60711 GN=CCDC18 PE=4 SV=1	1	0.507104	0.338973	0.0252545	-0.72921	0.590304	1.22737	0.385508	0.190165	0.720869
Q15323	sp|Q15323|K1H1_HUMAN Keratin, type I cuticular Ha1 OS=Homo sapiens OX=9606 GN=KRT31 PE=1 SV=3	2	3.80169	-0.759349	-1.56907	-1.83025	40.6337	-1.68735	-5.70154	0.190218	0.720749
A0A0D9RAZ3	tr|A0A0D9RAZ3|A0A0D9RAZ3_CHLSB Hydroxysteroid 17-beta dehydrogenase 8 OS=Chlorocebus sabaeus OX=60711 GN=HSD17B8 PE=4 SV=1	1	-0.801401	-0.0730595	1.16609	-0.225277	0.419565	1.40543	0.902004	0.190321	0.720513
A0A0D9S6I6	tr|A0A0D9S6I6|A0A0D9S6I6_CHLSB AMP deaminase OS=Chlorocebus sabaeus OX=60711 GN=AMPD2 PE=3 SV=1	4	-0.226511	-1.6039	0.472875	1.14596	0.989701	1.59446	0.333252	0.190352	0.720442
A0A0D9R8G9	tr|A0A0D9R8G9|A0A0D9R8G9_CHLSB CW-type domain-containing protein OS=Chlorocebus sabaeus OX=60711 GN=MORC3 PE=4 SV=1	1	0.0404919	0.770886	-0.488764	-0.261722	1.39782	0.463587	0.471229	0.190916	0.719158
A0A0D9R329	tr|A0A0D9R329|A0A0D9R329_CHLSB Aa_trans domain-containing protein OS=Chlorocebus sabaeus OX=60711 GN=SLC38A1 PE=4 SV=1	1	-0.230232	0.00033824	0.886756	-0.457469	0.789302	0.748479	0.74356	0.191302	0.718282
A0A0D9R4Z7	tr|A0A0D9R4Z7|A0A0D9R4Z7_CHLSB Brix domain-containing protein OS=Chlorocebus sabaeus OX=60711 GN=PPAN PE=4 SV=1	2	-1.97304	0.202409	0.235787	1.3569	0.769244	1.39355	0.691276	0.191528	0.717768
A0A0D9RAS8	tr|A0A0D9RAS8|A0A0D9RAS8_CHLSB URB1 ribosome biogenesis homolog OS=Chlorocebus sabaeus OX=60711 GN=URB1 PE=4 SV=1	1	0.276625	-0.344563	-0.0888243	0.234099	1.34531	0.77891	1.64971	0.191812	0.717125
A0A0D9SB97	tr|A0A0D9SB97|A0A0D9SB97_CHLSB 60S ribosomal protein L36 OS=Chlorocebus sabaeus OX=60711 PE=3 SV=1	7	0.795732	-1.73748	0.361714	0.855808	0.658285	0.914438	1.37546	0.192053	0.716578
A0A0D9RMW4	tr|A0A0D9RMW4|A0A0D9RMW4_CHLSB PINc domain-containing protein OS=Chlorocebus sabaeus OX=60711 GN=SMG6 PE=4 SV=1	1	-2.01814	3.58992	-1.5516	-0.687086	2.39201	0.596114	1.14318	0.192558	0.715438
A0A0D9RG02	tr|A0A0D9RG02|A0A0D9RG02_CHLSB Uncharacterized protein OS=Chlorocebus sabaeus OX=60711 GN=TMOD3 PE=4 SV=1	13	-1.01468	1.20192	-1.17858	0.0141361	0.256322	0.540926	1.06586	0.192736	0.715038
A0A0D9RTF2	tr|A0A0D9RTF2|A0A0D9RTF2_CHLSB Alpha-MPP OS=Chlorocebus sabaeus OX=60711 GN=PMPCA PE=3 SV=1	11	1.66664	-0.10375	-0.655071	-0.914041	0.778308	1.04991	1.17102	0.19405	0.712085
A0A0D9RCQ9	tr|A0A0D9RCQ9|A0A0D9RCQ9_CHLSB Squalene monooxygenase OS=Chlorocebus sabaeus OX=60711 GN=SQLE PE=3 SV=1	1	-1.54242	0.607544	0.216987	0.59998	1.24626	0.85478	0.587572	0.194814	0.710381
A0A0D9RH75	tr|A0A0D9RH75|A0A0D9RH75_CHLSB Methyltransf_11 domain-containing protein OS=Chlorocebus sabaeus OX=60711 GN=NDUFAF5 PE=4 SV=1	1	-0.400356	1.35058	1.01037	-1.86458	0.893382	1.34341	0.800071	0.194986	0.709996
A0A0D9R4U7	tr|A0A0D9R4U7|A0A0D9R4U7_CHLSB Tyrosine--tRNA ligase OS=Chlorocebus sabaeus OX=60711 GN=YARS2 PE=3 SV=1	4	-1.01236	0.2646	0.224472	0.317364	0.2913	0.788728	1.09819	0.195415	0.709042
A0A0D9RI83	tr|A0A0D9RI83|A0A0D9RI83_CHLSB Eukaryotic translation initiation factor 2 subunit beta OS=Chlorocebus sabaeus OX=60711 GN=EIF2S2 PE=4 SV=1	14	-0.271767	-1.46647	0.489701	1.16769	0.535883	0.575358	1.61153	0.19614	0.707435
A0A0D9QVU9	tr|A0A0D9QVU9|A0A0D9QVU9_CHLSB 60S ribosome subunit biogenesis protein NIP7 homolog OS=Chlorocebus sabaeus OX=60711 GN=NIP7 PE=3 SV=1	4	-2.19144	0.00512739	1.47523	0.668264	0.496401	1.71246	1.3137	0.197257	0.704967
A0A0D9R2X8	tr|A0A0D9R2X8|A0A0D9R2X8_CHLSB Uncharacterized protein OS=Chlorocebus sabaeus OX=60711 PE=4 SV=1	1	0.427478	-0.588859	0.699587	-0.388936	1.44236	0.705497	0.158859	0.197445	0.704554
A0A0D9S2R5	tr|A0A0D9S2R5|A0A0D9S2R5_CHLSB IF rod domain-containing protein OS=Chlorocebus sabaeus OX=60711 GN=KRT33A PE=3 SV=1	7	5.85362	1.0038	-2.2292	-3.98602	36.8975	0.119154	-6.0534	0.197592	0.704231
A0A0D9R0N1	tr|A0A0D9R0N1|A0A0D9R0N1_CHLSB MMS19 nucleotide excision repair protein OS=Chlorocebus sabaeus OX=60711 GN=MMS19 PE=3 SV=1	4	-0.973532	0.748913	-0.432852	1.22147	0.830015	0.974356	1.03798	0.197739	0.703909
A0A0D9RWB4	tr|A0A0D9RWB4|A0A0D9RWB4_CHLSB Uncharacterized protein OS=Chlorocebus sabaeus OX=60711 GN=MTFR2 PE=3 SV=1	1	-0.299151	0.393402	-0.310978	0.252555	0.931274	1.56501	-0.134584	0.197845	0.703674
A0A0D9RS82	tr|A0A0D9RS82|A0A0D9RS82_CHLSB T-complex protein 1 subunit eta OS=Chlorocebus sabaeus OX=60711 GN=CCT7 PE=3 SV=1	29	-2.61016	-1.27978	1.26506	1.97869	0.904662	0.941444	1.4745	0.198884	0.701399
A0A0D9RB56	tr|A0A0D9RB56|A0A0D9RB56_CHLSB MARVEL domain-containing protein OS=Chlorocebus sabaeus OX=60711 GN=CMTM6 PE=4 SV=1	1	0.961296	0.626677	-0.53586	-0.936117	1.54347	0.122926	0.859668	0.198971	0.701211
A0A0D9RDK6	tr|A0A0D9RDK6|A0A0D9RDK6_CHLSB Uncharacterized protein OS=Chlorocebus sabaeus OX=60711 GN=TPM2 PE=3 SV=1	1	1.53683	1.18869	-1.22898	-1.49461	0.661326	0.784192	1.75578	0.199036	0.701067
A0A0D9RDM3	tr|A0A0D9RDM3|A0A0D9RDM3_CHLSB Poly(ADP-ribose) glycohydrolase OS=Chlorocebus sabaeus OX=60711 GN=PARG PE=3 SV=1	1	0.548996	1.46876	-0.283367	-1.64736	0.929732	1.09713	1.10138	0.199395	0.700286
A0A0D9R6D3	tr|A0A0D9R6D3|A0A0D9R6D3_CHLSB Hexokinase OS=Chlorocebus sabaeus OX=60711 GN=HK1 PE=3 SV=1	12	-0.485348	-0.504067	0.104726	0.956781	0.44475	0.693818	1.15318	0.199582	0.699879
A0A0D9QW70	tr|A0A0D9QW70|A0A0D9QW70_CHLSB Uncharacterized protein OS=Chlorocebus sabaeus OX=60711 GN=TRIM21 PE=4 SV=1	1	-1.07831	-0.589672	1.43452	0.230883	0.852619	0.890975	1.5029	0.200312	0.698294
A0A0D9RWY1	tr|A0A0D9RWY1|A0A0D9RWY1_CHLSB Uncharacterized protein OS=Chlorocebus sabaeus OX=60711 GN=MRPS9 PE=3 SV=1	8	0.142881	-1.41704	0.566961	0.647663	0.442862	0.890319	1.07751	0.200558	0.697761
A0A0D9QZY6	tr|A0A0D9QZY6|A0A0D9QZY6_CHLSB PKS_AT domain-containing protein OS=Chlorocebus sabaeus OX=60711 GN=MCAT PE=4 SV=1	1	-1.07688	-0.476202	0.541255	0.928549	0.184052	1.5192	0.692124	0.200575	0.697723
A0A0D9RL85	tr|A0A0D9RL85|A0A0D9RL85_CHLSB Uncharacterized protein OS=Chlorocebus sabaeus OX=60711 GN=ANKFY1 PE=4 SV=1	9	1.32468	0.867819	-1.97002	-0.39831	1.66433	0.961244	0.830992	0.200965	0.69688
A0A0D9S5Z2	tr|A0A0D9S5Z2|A0A0D9S5Z2_CHLSB Fes1 domain-containing protein OS=Chlorocebus sabaeus OX=60711 GN=HSPBP1 PE=4 SV=1	8	-1.5739	2.56417	0.369991	-1.87984	0.799243	1.24564	1.30513	0.201123	0.696539
A0A0D9R6G7	tr|A0A0D9R6G7|A0A0D9R6G7_CHLSB Activator of basal transcription 1 OS=Chlorocebus sabaeus OX=60711 GN=ABT1 PE=3 SV=1	1	-1.08721	0.187819	1.19182	-0.164351	-0.30315	0.940211	2.24743	0.201513	0.695698
A0A0D9RPI0	tr|A0A0D9RPI0|A0A0D9RPI0_CHLSB Uncharacterized protein OS=Chlorocebus sabaeus OX=60711 GN=ACAA1 PE=3 SV=1	8	-1.13376	0.424795	0.213196	0.178243	1.50935	1.40573	-0.39268	0.201987	0.694677
A0A0D9RWY7	tr|A0A0D9RWY7|A0A0D9RWY7_CHLSB LIM and calponin homology domains 1 OS=Chlorocebus sabaeus OX=60711 GN=LIMCH1 PE=4 SV=1	2	1.32555	-1.41251	-0.243015	0.314459	1.5121	1.40128	0.0213565	0.202066	0.694507
A0A0D9RAD8	tr|A0A0D9RAD8|A0A0D9RAD8_CHLSB Peptidyl-prolyl cis-trans isomerase OS=Chlorocebus sabaeus OX=60711 GN=PPIF PE=3 SV=1	4	-0.568952	-0.775954	0.460394	1.4487	0.678848	1.08158	1.2515	0.202152	0.694322
A0A0D9R950	tr|A0A0D9R950|A0A0D9R950_CHLSB CW-type domain-containing protein OS=Chlorocebus sabaeus OX=60711 GN=MORC2 PE=4 SV=1	1	-0.985761	0.560916	-0.416417	0.722608	0.524338	2.62449	0.375354	0.204718	0.688844
A0A0D9RHS4	tr|A0A0D9RHS4|A0A0D9RHS4_CHLSB MBD domain-containing protein OS=Chlorocebus sabaeus OX=60711 GN=MBD3 PE=4 SV=1	3	-0.0481847	1.87205	0.619092	-2.33558	2.1644	1.51734	-0.091519	0.205297	0.687618
A0A0D9RRE1	tr|A0A0D9RRE1|A0A0D9RRE1_CHLSB Glutathione peroxidase OS=Chlorocebus sabaeus OX=60711 GN=GPX1 PE=3 SV=1	5	0.285359	0.459558	0.872258	-1.46218	0.955387	1.15251	1.07323	0.206347	0.685402
A0A0D9R3K8	tr|A0A0D9R3K8|A0A0D9R3K8_CHLSB Queuine tRNA-ribosyltransferase accessory subunit 2 OS=Chlorocebus sabaeus OX=60711 GN=QTRT2 PE=3 SV=1	4	1.0169	-0.175596	-1.27512	0.396975	0.623304	0.743744	1.38912	0.206715	0.684629
A0A0D9RDN2	tr|A0A0D9RDN2|A0A0D9RDN2_CHLSB NOP58 ribonucleoprotein OS=Chlorocebus sabaeus OX=60711 GN=NOP58 PE=3 SV=1	11	-1.30117	-1.82947	1.6595	1.44987	0.895086	0.763716	1.68053	0.206994	0.684042
A0A0D9RZK3	tr|A0A0D9RZK3|A0A0D9RZK3_CHLSB Procollagen-lysine 5-dioxygenase OS=Chlorocebus sabaeus OX=60711 GN=PLOD3 PE=4 SV=1	13	-0.856307	-0.905809	1.24876	0.479595	0.967579	0.719799	0.718704	0.207679	0.682607
A0A0D9QZN2	tr|A0A0D9QZN2|A0A0D9QZN2_CHLSB Nucleoside diphosphate kinase OS=Chlorocebus sabaeus OX=60711 GN=NME1 PE=3 SV=1	5	-0.803648	-1.17373	1.17735	0.802218	-0.459493	1.25328	2.97593	0.207753	0.682452
A0A0D9R083	tr|A0A0D9R083|A0A0D9R083_CHLSB Cytochrome c oxidase assembly homolog COX15 OS=Chlorocebus sabaeus OX=60711 GN=COX15 PE=3 SV=1	1	-0.237339	-0.767669	-0.24688	1.15358	1.2521	0.216403	0.882508	0.207998	0.68194
A0A0D9S340	tr|A0A0D9S340|A0A0D9S340_CHLSB Mediator complex subunit 24 OS=Chlorocebus sabaeus OX=60711 GN=MED24 PE=3 SV=1	2	2.15266	0.210847	-1.22376	-1.04126	2.82936	0.501462	0.395929	0.208341	0.681225
A0A0D9QY69	tr|A0A0D9QY69|A0A0D9QY69_CHLSB Nuclear pore complex protein Nup93 OS=Chlorocebus sabaeus OX=60711 GN=NUP93 PE=3 SV=1	24	-0.36185	-0.730486	0.0946644	0.931767	0.51856	0.495241	1.01836	0.208737	0.6804
A0A0D9S2K2	tr|A0A0D9S2K2|A0A0D9S2K2_CHLSB RNA helicase OS=Chlorocebus sabaeus OX=60711 GN=DDX10 PE=4 SV=1	4	0.0826569	-0.152665	-0.283712	0.388365	0.888028	1.04615	0.740046	0.208934	0.67999
A0A0D9S051	tr|A0A0D9S051|A0A0D9S051_CHLSB Mitochondrial import inner membrane translocase subunit Tim21 OS=Chlorocebus sabaeus OX=60711 GN=TIMM21 PE=3 SV=1	1	-1.66341	-0.0107111	1.11771	0.474404	1.25289	1.1259	0.309438	0.210482	0.676784
A0A0D9QWD2	tr|A0A0D9QWD2|A0A0D9QWD2_CHLSB Uncharacterized protein OS=Chlorocebus sabaeus OX=60711 GN=HSD17B11 PE=3 SV=1	6	-0.0259839	0.407849	-0.596936	0.100036	0.765413	0.603927	0.501805	0.210642	0.676455
A0A0D9RR45	tr|A0A0D9RR45|A0A0D9RR45_CHLSB WD repeat domain 36 OS=Chlorocebus sabaeus OX=60711 GN=WDR36 PE=4 SV=1	6	-1.40794	-1.61046	0.615606	2.19728	0.881051	0.796876	1.57284	0.21067	0.676397
A0A0D9QZM1	tr|A0A0D9QZM1|A0A0D9QZM1_CHLSB SAMM50 sorting and assembly machinery component OS=Chlorocebus sabaeus OX=60711 GN=SAMM50 PE=3 SV=1	8	0.0251744	0.181365	-0.89123	0.416371	0.0170053	0.985561	1.09689	0.211082	0.67555
A0A0D9RNB3	tr|A0A0D9RNB3|A0A0D9RNB3_CHLSB RING-type domain-containing protein OS=Chlorocebus sabaeus OX=60711 GN=VPS8 PE=3 SV=1	1	0.820731	0.591779	-2.22523	0.595119	2.26871	0.980225	0.0360669	0.211124	0.675462
A0A0D9RM70	tr|A0A0D9RM70|A0A0D9RM70_CHLSB Uncharacterized protein OS=Chlorocebus sabaeus OX=60711 GN=TWISTNB PE=3 SV=1	1	0.406966	0.957391	-0.149727	-1.1476	0.550722	0.680113	1.17506	0.21149	0.674709
A0A0D9S1J6	tr|A0A0D9S1J6|A0A0D9S1J6_CHLSB Uncharacterized protein OS=Chlorocebus sabaeus OX=60711 GN=NUP37 PE=4 SV=1	5	1.26029	-0.161377	-0.36816	-0.727764	0.668732	0.673066	1.00023	0.211526	0.674637
A0A0D9R5A8	tr|A0A0D9R5A8|A0A0D9R5A8_CHLSB NUC129 domain-containing protein OS=Chlorocebus sabaeus OX=60711 GN=NOL7 PE=4 SV=1	1	-0.0649542	0.516583	0.106917	-0.441473	0.834507	0.299786	1.15331	0.212038	0.673586
A0A0D9S1W5	tr|A0A0D9S1W5|A0A0D9S1W5_CHLSB General transcription and DNA repair factor IIH helicase subunit XPD OS=Chlorocebus sabaeus OX=60711 GN=ERCC2 PE=3 SV=1	3	0.637307	-0.429089	1.23265	-1.14143	0.709197	1.16698	1.03108	0.212938	0.671746
A0A0D9S903	tr|A0A0D9S903|A0A0D9S903_CHLSB Nucleolar complex protein 2 homolog OS=Chlorocebus sabaeus OX=60711 GN=NOC2L PE=3 SV=1	7	0.314608	-0.214518	1.39839	-1.28491	0.808755	0.913402	1.33851	0.213052	0.671514
A0A0D9RT33	tr|A0A0D9RT33|A0A0D9RT33_CHLSB Histone deacetylase 2 OS=Chlorocebus sabaeus OX=60711 GN=HDAC2 PE=3 SV=1	8	-1.39837	1.35397	0.591092	-0.772356	0.245297	1.33338	0.993603	0.213461	0.670681
A0A0D9QUN8	tr|A0A0D9QUN8|A0A0D9QUN8_CHLSB Uncharacterized protein OS=Chlorocebus sabaeus OX=60711 GN=MRPL42 PE=3 SV=1	2	0.61221	0.433521	0.939037	-1.78043	1.00952	1.27094	0.803427	0.215231	0.667095
A0A0D9R957	tr|A0A0D9R957|A0A0D9R957_CHLSB E3 ubiquitin-protein ligase OS=Chlorocebus sabaeus OX=60711 GN=UBR1 PE=3 SV=1	1	0.546969	1.44817	-0.101266	-1.77271	0.607167	1.47614	1.23692	0.215979	0.665589
A0A0D9RRG7	tr|A0A0D9RRG7|A0A0D9RRG7_CHLSB Tyrosine-protein phosphatase non-receptor type OS=Chlorocebus sabaeus OX=60711 GN=PTPN1 PE=3 SV=1	12	1.15223	-1.21001	-1.41287	1.22112	1.1579	0.810753	0.724191	0.216032	0.665481
A0A0D9RFD7	tr|A0A0D9RFD7|A0A0D9RFD7_CHLSB Protein-glucosylgalactosylhydroxylysine glucosidase OS=Chlorocebus sabaeus OX=60711 GN=PGGHG PE=4 SV=1	1	-1.40163	-0.552309	4.03308	-1.98834	0.20437	2.0481	3.11536	0.216171	0.665202
A0A0D9R775	tr|A0A0D9R775|A0A0D9R775_CHLSB Rab-GAP TBC domain-containing protein OS=Chlorocebus sabaeus OX=60711 GN=EVI5L PE=4 SV=1	2	-0.362535	-1.42292	0.970294	0.800557	0.490283	1.42078	0.616613	0.216935	0.66367
A0A0D9R7G8	tr|A0A0D9R7G8|A0A0D9R7G8_CHLSB Aminotran_1_2 domain-containing protein OS=Chlorocebus sabaeus OX=60711 GN=GPT PE=4 SV=1	1	-2.01266	-0.223404	1.21412	0.823232	1.60132	0.86329	0.5509	0.217126	0.663288
A0A0D9R3D3	tr|A0A0D9R3D3|A0A0D9R3D3_CHLSB Uncharacterized protein OS=Chlorocebus sabaeus OX=60711 GN=CAB39 PE=3 SV=1	7	-0.091385	0.341079	0.163023	-0.44875	0.534725	0.0930237	1.37377	0.21738	0.662781
A0A0D9S7D6	tr|A0A0D9S7D6|A0A0D9S7D6_CHLSB Uncharacterized protein OS=Chlorocebus sabaeus OX=60711 GN=ATPAF1 PE=3 SV=1	3	-0.905942	0.667844	0.511391	-0.244388	0.363996	0.495639	1.38639	0.217459	0.662624
A0A0D9R9W8	tr|A0A0D9R9W8|A0A0D9R9W8_CHLSB Ubiquitin carboxyl-terminal hydrolase 16 OS=Chlorocebus sabaeus OX=60711 GN=USP16 PE=3 SV=1	2	-0.665187	1.19373	-0.725348	-0.0566361	1.71893	1.58869	-0.46513	0.21799	0.661563
A0A0D9QV98	tr|A0A0D9QV98|A0A0D9QV98_CHLSB H/ACA ribonucleoprotein complex subunit OS=Chlorocebus sabaeus OX=60711 GN=GAR1 PE=3 SV=1	3	0.775172	0.0768678	-0.969972	0.0851155	0.252413	0.873361	2.33369	0.217995	0.661554
A0A0D9S020	tr|A0A0D9S020|A0A0D9S020_CHLSB Eukaryotic translation initiation factor 4H OS=Chlorocebus sabaeus OX=60711 PE=4 SV=1	3	-1.66387	0.855927	-1.39463	1.42755	0.109745	1.02635	1.59356	0.218059	0.661427
A0A0D9RY74	tr|A0A0D9RY74|A0A0D9RY74_CHLSB Uncharacterized protein OS=Chlorocebus sabaeus OX=60711 GN=PRKAR1B PE=3 SV=1	1	-1.87568	-0.592828	0.318942	1.80718	1.03316	2.00177	0.0756847	0.218307	0.660933
A0A0D9RAG2	tr|A0A0D9RAG2|A0A0D9RAG2_CHLSB UBX domain-containing protein OS=Chlorocebus sabaeus OX=60711 GN=FAF2 PE=4 SV=1	6	-2.75568	0.00552799	1.1642	1.30155	1.26871	1.19968	0.680815	0.218444	0.660659
A0A0D9R110	tr|A0A0D9R110|A0A0D9R110_CHLSB Palmitoyltransferase OS=Chlorocebus sabaeus OX=60711 GN=ZDHHC5 PE=3 SV=1	1	-0.524446	-0.261367	0.174327	0.605499	1.3241	0.0608027	0.60652	0.21862	0.660311
A0A0D9R0E6	tr|A0A0D9R0E6|A0A0D9R0E6_CHLSB Uncharacterized protein OS=Chlorocebus sabaeus OX=60711 GN=SETD1A PE=4 SV=1	1	-0.452228	-2.3487	-0.288988	2.57065	-0.543521	1.98075	2.77481	0.218899	0.659756
A0A0D9R2N5	tr|A0A0D9R2N5|A0A0D9R2N5_CHLSB VEFS-Box domain-containing protein OS=Chlorocebus sabaeus OX=60711 GN=SUZ12 PE=3 SV=1	2	0.0480299	0.463816	-1.13921	0.392559	0.390106	0.302103	1.53174	0.219066	0.659424
A0A0D9R1B7	tr|A0A0D9R1B7|A0A0D9R1B7_CHLSB Uncharacterized protein OS=Chlorocebus sabaeus OX=60711 GN=AATF PE=3 SV=1	2	0.77194	1.14551	-0.692977	-1.26023	0.88882	1.2574	0.442271	0.219722	0.658125
A0A0D9R4Y1	tr|A0A0D9R4Y1|A0A0D9R4Y1_CHLSB SH3 domain-containing protein OS=Chlorocebus sabaeus OX=60711 GN=DSP PE=4 SV=1	29	-0.0098544	2.99464	-1.77958	-2.22094	1.21424	1.016	1.03611	0.219853	0.657867
A0A0D9RKF6	tr|A0A0D9RKF6|A0A0D9RKF6_CHLSB Uncharacterized protein OS=Chlorocebus sabaeus OX=60711 GN=HMCN1 PE=4 SV=1	1	0.465781	-0.124262	0.0221508	-0.233731	0.717251	0.707153	0.475434	0.219907	0.65776
A0A0D9R4E6	tr|A0A0D9R4E6|A0A0D9R4E6_CHLSB Uncharacterized protein OS=Chlorocebus sabaeus OX=60711 GN=SPATC1L PE=4 SV=1	1	0.289603	-0.82203	0.576717	0.052234	1.81648	0.237021	0.36205	0.220201	0.65718
A0A0D9RL59	tr|A0A0D9RL59|A0A0D9RL59_CHLSB FMR1 autosomal homolog 1 OS=Chlorocebus sabaeus OX=60711 GN=FXR1 PE=3 SV=1	20	-0.782689	-0.0711242	0.508325	0.0916316	0.429034	0.514995	0.781332	0.22036	0.656867
A0A0D9S835	tr|A0A0D9S835|A0A0D9S835_CHLSB Nuclear distribution protein C homolog OS=Chlorocebus sabaeus OX=60711 GN=NUDC PE=3 SV=1	23	0.854657	-0.0700738	-0.440085	-0.645608	0.822433	0.521113	1.02753	0.220852	0.655898
A0A0D9S7G7	tr|A0A0D9S7G7|A0A0D9S7G7_CHLSB Uncharacterized protein OS=Chlorocebus sabaeus OX=60711 GN=EIF2B3 PE=4 SV=1	12	0.180095	-2.03191	1.16941	0.973049	0.468327	1.20081	1.33624	0.220873	0.655857
A0A0D9RB11	tr|A0A0D9RB11|A0A0D9RB11_CHLSB Uncharacterized protein OS=Chlorocebus sabaeus OX=60711 GN=BNIP1 PE=4 SV=1	4	0.499293	0.0556822	-0.730531	0.228496	0.921018	1.1263	0.172215	0.220985	0.655637
A0A0D9S2E7	tr|A0A0D9S2E7|A0A0D9S2E7_CHLSB Thioredoxin-disulfide reductase OS=Chlorocebus sabaeus OX=60711 GN=TXNRD1 PE=3 SV=1	4	1.16133	-0.501239	-0.0568709	-0.382073	-0.330845	1.74697	1.18962	0.22138	0.654861
A0A0D9R676	tr|A0A0D9R676|A0A0D9R676_CHLSB Uncharacterized protein OS=Chlorocebus sabaeus OX=60711 GN=ZNRD2 PE=4 SV=1	1	0.170135	-0.615458	1.2086	-0.627751	0.611636	2.23906	0.276873	0.221584	0.654462
A0A0D9RWJ3	tr|A0A0D9RWJ3|A0A0D9RWJ3_CHLSB 60S ribosomal protein L9 OS=Chlorocebus sabaeus OX=60711 PE=3 SV=1	3	-4.30568	-0.511182	1.72201	2.56211	1.1586	1.48862	2.1513	0.221777	0.654083
A0A0D9RUA8	tr|A0A0D9RUA8|A0A0D9RUA8_CHLSB Nipsnap homolog 2 OS=Chlorocebus sabaeus OX=60711 GN=NIPSNAP2 PE=3 SV=1	1	0.383414	2.05925	-1.6231	-0.952104	0.911164	1.14581	0.792546	0.221981	0.653684
A0A0D9R6A2	tr|A0A0D9R6A2|A0A0D9R6A2_CHLSB ATP-dependent RNA helicase DDX1 OS=Chlorocebus sabaeus OX=60711 GN=DDX1 PE=3 SV=1	22	0.987004	-1.11727	-1.09843	0.292441	0.478178	0.454581	0.661901	0.222532	0.652608
A0A0D9RZR4	tr|A0A0D9RZR4|A0A0D9RZR4_CHLSB Uncharacterized protein OS=Chlorocebus sabaeus OX=60711 GN=MRPS21 PE=3 SV=1	2	0.680706	0.183293	-0.654542	-0.168039	0.606649	1.68712	-0.00414451	0.222856	0.651975
A0A0D9QVK3	tr|A0A0D9QVK3|A0A0D9QVK3_CHLSB KRR1 small subunit processome component OS=Chlorocebus sabaeus OX=60711 GN=KRR1 PE=3 SV=1	5	-0.483947	-1.62709	1.68377	0.484278	0.776882	0.734329	1.38928	0.222969	0.651756
A0A0D9RW41	tr|A0A0D9RW41|A0A0D9RW41_CHLSB VPS37 C-terminal domain-containing protein OS=Chlorocebus sabaeus OX=60711 GN=VPS37A PE=3 SV=1	1	1.02487	0.657013	-0.307175	-1.23839	0.533191	0.702215	1.19822	0.223709	0.650318
A0A0D9R111	tr|A0A0D9R111|A0A0D9R111_CHLSB Adenylosuccinate lyase OS=Chlorocebus sabaeus OX=60711 GN=ADSL PE=4 SV=1	2	0.00243462	0.517513	-0.220699	-0.20019	1.12998	0.573163	0.335109	0.224436	0.648908
A0A0D9QY12	tr|A0A0D9QY12|A0A0D9QY12_CHLSB Serine hydroxymethyltransferase OS=Chlorocebus sabaeus OX=60711 GN=SHMT2 PE=3 SV=1	15	-0.732321	-0.380058	1.4733	-0.17138	0.642955	0.870349	1.22776	0.224702	0.648392
A0A0D9S084	tr|A0A0D9S084|A0A0D9S084_CHLSB C2H2-type domain-containing protein OS=Chlorocebus sabaeus OX=60711 GN=ADNP2 PE=4 SV=1	1	0.20478	-0.455898	1.8091	-1.40131	0.765322	1.14198	0.787711	0.224782	0.648238
A0A0D9RT16	tr|A0A0D9RT16|A0A0D9RT16_CHLSB 26S proteasome regulatory subunit RPN11 OS=Chlorocebus sabaeus OX=60711 GN=PSMD14 PE=4 SV=1	5	-0.614577	-1.36597	1.27133	0.837643	0.721713	0.730159	1.58681	0.224883	0.648044
A0A0D9R9A5	tr|A0A0D9R9A5|A0A0D9R9A5_CHLSB Mitochondrial ribosomal protein L39 OS=Chlorocebus sabaeus OX=60711 GN=MRPL39 PE=4 SV=1	7	0.206547	-0.904532	1.28134	-0.217575	0.6089	0.690312	1.16749	0.225487	0.646878
A0A0D9RXB8	tr|A0A0D9RXB8|A0A0D9RXB8_CHLSB Uncharacterized protein OS=Chlorocebus sabaeus OX=60711 PE=4 SV=1	2	-1.43574	2.20469	-0.953947	-0.11645	1.77047	0.58537	0.527545	0.225969	0.645951
A0A0D9RVG5	tr|A0A0D9RVG5|A0A0D9RVG5_CHLSB Uncharacterized protein OS=Chlorocebus sabaeus OX=60711 GN=TRIM11 PE=4 SV=1	1	0.299487	0.547829	-1.10596	0.239951	0.634729	0.97688	0.713126	0.22675	0.644453
A0A0D9RE37	tr|A0A0D9RE37|A0A0D9RE37_CHLSB Uncharacterized protein OS=Chlorocebus sabaeus OX=60711 GN=CDV3 PE=3 SV=1	9	-0.87585	1.65985	1.13627	-2.00135	0.337169	0.843796	2.33012	0.226889	0.644187
A0A0D9RHU6	tr|A0A0D9RHU6|A0A0D9RHU6_CHLSB 4F5 domain-containing protein OS=Chlorocebus sabaeus OX=60711 GN=ZNF706 PE=4 SV=1	1	0.771925	2.25003	-0.638078	-2.43082	2.07372	0.871441	0.708912	0.227263	0.643471
A0A0D9QYT9	tr|A0A0D9QYT9|A0A0D9QYT9_CHLSB Ankyrin_rpt-contain_dom domain-containing protein OS=Chlorocebus sabaeus OX=60711 GN=RFXANK PE=4 SV=1	1	-1.46515	0.181876	-0.520359	1.54135	1.73965	0.238565	0.655793	0.227308	0.643385
P13647	sp|P13647|K2C5_HUMAN Keratin, type II cytoskeletal 5 OS=Homo sapiens OX=9606 GN=KRT5 PE=1 SV=3	1	-1.55272	3.16567	0.95071	-2.67552	0.843234	3.06424	0.596001	0.227372	0.643264
A0A0D9QVT2	tr|A0A0D9QVT2|A0A0D9QVT2_CHLSB Uncharacterized protein OS=Chlorocebus sabaeus OX=60711 GN=SPINT2 PE=4 SV=1	1	-0.623542	0.770479	-0.290638	0.15121	-0.0261404	0.507655	1.67065	0.228243	0.641602
A0A0D9S9L5	tr|A0A0D9S9L5|A0A0D9S9L5_CHLSB Alba domain-containing protein OS=Chlorocebus sabaeus OX=60711 GN=RPP25L PE=4 SV=1	1	-0.692569	0.717102	-0.899729	0.762222	0.0763877	0.957255	1.16666	0.230279	0.637745
A0A0D9S4Y2	tr|A0A0D9S4Y2|A0A0D9S4Y2_CHLSB Beta-N-acetylhexosaminidase OS=Chlorocebus sabaeus OX=60711 GN=HEXD PE=3 SV=1	1	0.581118	2.11155	-1.58573	-1.24056	2.31433	1.43187	-0.43139	0.230424	0.637471
A0A0D9R8W9	tr|A0A0D9R8W9|A0A0D9R8W9_CHLSB Uncharacterized protein OS=Chlorocebus sabaeus OX=60711 GN=ZNF106 PE=4 SV=1	2	-2.3968	2.02042	3.01522	-5.29549	0.892111	1.8603	1.39742	0.230688	0.636975
A0A0D9RW38	tr|A0A0D9RW38|A0A0D9RW38_CHLSB Natural killer cell triggering receptor OS=Chlorocebus sabaeus OX=60711 GN=NKTR PE=4 SV=1	2	-0.721779	2.80903	-1.29336	-1.14692	1.92573	1.82445	-0.420138	0.231084	0.63623
A0A0D9RWA6	tr|A0A0D9RWA6|A0A0D9RWA6_CHLSB Selenoprotein S OS=Chlorocebus sabaeus OX=60711 GN=SELENOS PE=3 SV=1	1	-0.975496	-0.218558	0.101943	1.00255	0.1162	1.15454	0.751225	0.231383	0.635668
A0A0D9S6X6	tr|A0A0D9S6X6|A0A0D9S6X6_CHLSB J domain-containing protein OS=Chlorocebus sabaeus OX=60711 GN=DNAJB4 PE=4 SV=1	5	-0.516235	-0.641271	-0.0183622	1.05787	0.476817	0.870919	0.7386	0.231842	0.634808
A0A0D9RMA1	tr|A0A0D9RMA1|A0A0D9RMA1_CHLSB Heparosan-N-sulfate-glucuronate 5-epimerase OS=Chlorocebus sabaeus OX=60711 GN=GLCE PE=3 SV=1	1	-0.369822	-0.172732	-0.569251	1.03734	0.178321	0.850381	1.06644	0.232088	0.634347
A0A0D9RJ64	tr|A0A0D9RJ64|A0A0D9RJ64_CHLSB Thioredoxin domain-containing protein 17 OS=Chlorocebus sabaeus OX=60711 GN=TXNDC17 PE=4 SV=1	4	0.525691	2.94396	-2.85467	-1.15257	1.55161	0.925676	1.09563	0.232708	0.633188
A0A0D9RCJ1	tr|A0A0D9RCJ1|A0A0D9RCJ1_CHLSB Uncharacterized protein OS=Chlorocebus sabaeus OX=60711 GN=ASAP1 PE=4 SV=1	1	0.714191	1.74869	-1.19754	-1.29232	1.80784	2.40181	-0.475354	0.233079	0.632496
A0A0D9RJC0	tr|A0A0D9RJC0|A0A0D9RJC0_CHLSB CCT-alpha OS=Chlorocebus sabaeus OX=60711 PE=3 SV=1	24	0.545755	-1.00081	1.30718	0.0777203	0.785591	0.921526	1.25239	0.234204	0.630406
A0A0D9RHW3	tr|A0A0D9RHW3|A0A0D9RHW3_CHLSB 60S ribosomal protein L17 OS=Chlorocebus sabaeus OX=60711 PE=3 SV=1	9	-1.86978	-0.0155263	-0.0252188	1.29482	0.492928	0.460743	2.06931	0.234224	0.630369
A0A0D9S125	tr|A0A0D9S125|A0A0D9S125_CHLSB AD domain-containing protein OS=Chlorocebus sabaeus OX=60711 GN=LSM12 PE=3 SV=1	2	0.124199	-0.156259	-0.611006	0.493757	1.0364	0.384234	0.579352	0.234325	0.630182
A0A0D9S055	tr|A0A0D9S055|A0A0D9S055_CHLSB M20_dimer domain-containing protein OS=Chlorocebus sabaeus OX=60711 GN=CNDP2 PE=3 SV=1	10	1.61028	1.00302	-1.75374	-0.908345	0.716255	0.974811	1.27039	0.234393	0.630055
A0A0D9RKP3	tr|A0A0D9RKP3|A0A0D9RKP3_CHLSB UBC core domain-containing protein OS=Chlorocebus sabaeus OX=60711 PE=3 SV=1	1	0.0616692	-0.578949	-0.376391	0.760553	0.606808	0.145437	1.30614	0.23447	0.629913
A0A0D9RZI3	tr|A0A0D9RZI3|A0A0D9RZI3_CHLSB Phosphatidylinositol-3-phosphate phosphatase OS=Chlorocebus sabaeus OX=60711 GN=MTMR6 PE=3 SV=1	3	1.11625	1.366	-1.28601	-1.30427	0.761834	1.4144	0.537255	0.234471	0.629912
A0A0D9RWK3	tr|A0A0D9RWK3|A0A0D9RWK3_CHLSB IF rod domain-containing protein OS=Chlorocebus sabaeus OX=60711 GN=SYNM PE=3 SV=1	1	0.666127	0.847371	0.264486	-1.63574	1.62419	0.357319	0.545084	0.234762	0.629373
A0A0D9RTR8	tr|A0A0D9RTR8|A0A0D9RTR8_CHLSB Elongator complex protein 3 OS=Chlorocebus sabaeus OX=60711 GN=ELP3 PE=3 SV=1	2	-0.780726	-1.53582	0.451589	1.57849	0.550039	1.17164	1.03358	0.235185	0.628591
A0A0D9R8B5	tr|A0A0D9R8B5|A0A0D9R8B5_CHLSB Calcium uniporter protein OS=Chlorocebus sabaeus OX=60711 GN=MCU PE=3 SV=1	3	-0.87381	1.32478	0.135991	-0.907066	1.50413	1.08887	-0.274046	0.235198	0.628566
A0A0D9S7P0	tr|A0A0D9S7P0|A0A0D9S7P0_CHLSB Polyadenylate-binding protein OS=Chlorocebus sabaeus OX=60711 GN=PABPC4 PE=3 SV=1	15	0.912603	1.11813	-1.09729	-1.0123	0.348026	0.607673	1.51987	0.235288	0.6284
A0A0D9QVA2	tr|A0A0D9QVA2|A0A0D9QVA2_CHLSB SWIB/MDM2 domain-containing protein OS=Chlorocebus sabaeus OX=60711 GN=SMARCD2 PE=3 SV=1	5	1.20224	-1.04821	0.734793	-0.774756	0.835815	0.688527	0.97652	0.235369	0.62825
A0A0D9R2P2	tr|A0A0D9R2P2|A0A0D9R2P2_CHLSB Importin N-terminal domain-containing protein OS=Chlorocebus sabaeus OX=60711 GN=TNPO2 PE=4 SV=1	4	1.14265	-0.495782	0.755106	-2.3587	1.33446	-0.0146309	0.814296	0.237526	0.624288
A0A0D9S481	tr|A0A0D9S481|A0A0D9S481_CHLSB Cytohesin 1 OS=Chlorocebus sabaeus OX=60711 GN=CYTH1 PE=4 SV=1	1	1.30945	-0.10847	0.427302	-1.39324	0.944117	0.950779	0.630517	0.237577	0.624196
A0A0D9RTD7	tr|A0A0D9RTD7|A0A0D9RTD7_CHLSB Checkpoint protein OS=Chlorocebus sabaeus OX=60711 GN=HUS1 PE=3 SV=1	1	2.01496	0.730388	-1.14235	-1.61636	1.1579	1.49272	0.553942	0.237736	0.623905
A0A0D9R303	tr|A0A0D9R303|A0A0D9R303_CHLSB Uncharacterized protein OS=Chlorocebus sabaeus OX=60711 GN=DKC1 PE=3 SV=1	9	0.093752	-1.5333	0.440835	0.942784	0.827358	0.581523	0.882155	0.237817	0.623757
A0A0D9R8S7	tr|A0A0D9R8S7|A0A0D9R8S7_CHLSB Uncharacterized protein OS=Chlorocebus sabaeus OX=60711 GN=CYC1 PE=3 SV=1	5	-0.586775	0.858803	-0.170458	-0.360514	0.0118855	0.544109	1.44133	0.238093	0.623254
A0A0D9RYB2	tr|A0A0D9RYB2|A0A0D9RYB2_CHLSB Uncharacterized protein OS=Chlorocebus sabaeus OX=60711 PE=4 SV=1	1	-0.235134	1.85373	-0.456127	-1.1114	2.89851	1.98813	-1.11444	0.238773	0.622015
A0A0D9RDG4	tr|A0A0D9RDG4|A0A0D9RDG4_CHLSB RING-type E3 ubiquitin transferase OS=Chlorocebus sabaeus OX=60711 GN=UHRF1 PE=4 SV=1	13	0.756291	1.9488	-2.7754	-0.480132	0.703527	1.23993	1.05186	0.239226	0.621192
A0A0D9RC70	tr|A0A0D9RC70|A0A0D9RC70_CHLSB Xpo1 domain-containing protein OS=Chlorocebus sabaeus OX=60711 GN=TNPO3 PE=4 SV=1	5	0.401783	0.144054	0.972781	-1.21292	1.03019	0.97076	0.4953	0.239299	0.621059
A0A0D9RGU0	tr|A0A0D9RGU0|A0A0D9RGU0_CHLSB Uncharacterized protein OS=Chlorocebus sabaeus OX=60711 GN=ZEB1 PE=3 SV=1	1	-0.258021	0.739593	0.621366	-1.11251	0.1939	1.65134	0.523395	0.239882	0.620002
A0A0D9RCS9	tr|A0A0D9RCS9|A0A0D9RCS9_CHLSB Uncharacterized protein OS=Chlorocebus sabaeus OX=60711 GN=TATDN1 PE=3 SV=1	4	-0.282885	0.988441	0.418896	-1.0353	0.208163	1.53769	0.879732	0.240263	0.619312
A0A0D9RQ73	tr|A0A0D9RQ73|A0A0D9RQ73_CHLSB T-complex protein 1 subunit delta OS=Chlorocebus sabaeus OX=60711 GN=CCT4 PE=3 SV=1	24	1.27489	-0.247723	0.168676	-0.753114	0.906028	0.36529	1.37899	0.24045	0.618975
A0A0D9R7W1	tr|A0A0D9R7W1|A0A0D9R7W1_CHLSB Ig-like domain-containing protein OS=Chlorocebus sabaeus OX=60711 GN=VSIR PE=4 SV=1	1	0.595636	0.573966	-0.477067	-0.580615	0.663787	1.4145	0.155595	0.240692	0.618539
A0A0D9S027	tr|A0A0D9S027|A0A0D9S027_CHLSB CAP-Gly domain containing linker protein 2 OS=Chlorocebus sabaeus OX=60711 GN=CLIP2 PE=4 SV=1	2	-0.0636559	-0.819415	0.915374	0.0382106	0.550881	1.52626	0.0719182	0.241006	0.617972
A0A0D9RSS1	tr|A0A0D9RSS1|A0A0D9RSS1_CHLSB Signal recognition particle 54 kDa protein OS=Chlorocebus sabaeus OX=60711 GN=SRP54 PE=3 SV=1	6	-0.812701	-1.70655	0.749352	1.78921	0.972393	0.948509	0.822236	0.241093	0.617815
A0A0D9S9H0	tr|A0A0D9S9H0|A0A0D9S9H0_CHLSB Uncharacterized protein OS=Chlorocebus sabaeus OX=60711 GN=PURA PE=3 SV=1	2	-1.24802	-1.56255	-0.0224753	2.22011	-0.524224	1.17849	2.15958	0.241521	0.617045
A0A0D9SAB7	tr|A0A0D9SAB7|A0A0D9SAB7_CHLSB Ribosomal_L18_c domain-containing protein OS=Chlorocebus sabaeus OX=60711 PE=3 SV=1	23	-0.791072	-1.50692	0.388214	2.0955	0.71983	0.627211	1.7675	0.241696	0.61673
A0A0D9QXF2	tr|A0A0D9QXF2|A0A0D9QXF2_CHLSB Coatomer subunit beta OS=Chlorocebus sabaeus OX=60711 GN=COPB1 PE=4 SV=1	15	-0.00131076	-0.85332	-0.16068	0.574892	0.774113	0.433592	0.837971	0.241698	0.616727
A0A0D9S4B6	tr|A0A0D9S4B6|A0A0D9S4B6_CHLSB Uncharacterized protein OS=Chlorocebus sabaeus OX=60711 GN=CARD14 PE=4 SV=1	1	1.29338	1.92525	-3.29118	-0.436334	1.88563	0.393794	1.27267	0.242041	0.61611
A0A0D9S1Y8	tr|A0A0D9S1Y8|A0A0D9S1Y8_CHLSB Ubiquitin carboxyl-terminal hydrolase OS=Chlorocebus sabaeus OX=60711 GN=USP10 PE=3 SV=1	10	-1.04568	0.798081	-0.0696349	0.884201	0.848957	1.40944	0.606902	0.24222	0.615789
A0A0D9RRU4	tr|A0A0D9RRU4|A0A0D9RRU4_CHLSB NADH dehydrogenase [ubiquinone] 1 alpha subcomplex assembly factor 3 OS=Chlorocebus sabaeus OX=60711 GN=NDUFAF3 PE=4 SV=1	2	0.3638	-0.83949	0.721626	-0.215341	0.261995	0.886928	0.932126	0.242835	0.614688
A0A0D9S7A8	tr|A0A0D9S7A8|A0A0D9S7A8_CHLSB Uncharacterized protein OS=Chlorocebus sabaeus OX=60711 GN=NRDC PE=3 SV=1	15	1.00168	1.35015	-2.16017	-0.574017	0.0462173	1.11033	1.4752	0.24383	0.612913
A0A0D9RV75	tr|A0A0D9RV75|A0A0D9RV75_CHLSB Kinesin family member 15 OS=Chlorocebus sabaeus OX=60711 GN=KIF15 PE=3 SV=1	8	-0.360428	0.747761	-0.974255	1.42705	1.43391	0.529405	1.24048	0.243877	0.612829
A0A0D9S3F8	tr|A0A0D9S3F8|A0A0D9S3F8_CHLSB Proteasome subunit beta OS=Chlorocebus sabaeus OX=60711 GN=PSMB3 PE=3 SV=1	5	-0.659858	0.331492	0.783411	-0.663084	0.488754	0.724961	0.582	0.245022	0.610794
A0A0D9RJ62	tr|A0A0D9RJ62|A0A0D9RJ62_CHLSB RING-type domain-containing protein OS=Chlorocebus sabaeus OX=60711 PE=4 SV=1	4	0.93735	-0.337335	0.540116	-1.05487	0.734731	0.96256	0.562416	0.245629	0.609721
A0A0D9RDJ8	tr|A0A0D9RDJ8|A0A0D9RDJ8_CHLSB Uncharacterized protein OS=Chlorocebus sabaeus OX=60711 GN=JAGN1 PE=3 SV=1	1	0.18595	0.69305	0.424471	-1.15399	-0.0471198	0.963535	1.34278	0.245802	0.609414
A0A0D9RV11	tr|A0A0D9RV11|A0A0D9RV11_CHLSB Mtr4 exosome RNA helicase OS=Chlorocebus sabaeus OX=60711 GN=MTREX PE=4 SV=1	18	-0.0643512	1.05526	-0.104353	-0.841851	0.395528	0.872673	0.792591	0.246128	0.60884
A0A0D9S3E8	tr|A0A0D9S3E8|A0A0D9S3E8_CHLSB 60S ribosomal protein L23 OS=Chlorocebus sabaeus OX=60711 GN=RPL23 PE=3 SV=1	9	-0.885484	-0.939659	1.56225	0.381597	0.849118	0.747784	0.857179	0.246232	0.608656
A0A0D9S0Q0	tr|A0A0D9S0Q0|A0A0D9S0Q0_CHLSB Methionine aminopeptidase 2 OS=Chlorocebus sabaeus OX=60711 GN=METAP2 PE=3 SV=1	7	0.257584	-0.721735	0.556916	-0.0847186	0.870506	0.681703	0.887376	0.246566	0.608066
A0A0D9RNJ1	tr|A0A0D9RNJ1|A0A0D9RNJ1_CHLSB Elongation factor 1-alpha OS=Chlorocebus sabaeus OX=60711 PE=3 SV=1	19	-0.474945	-2.32833	2.21935	1.17548	1.0942	1.01064	2.29002	0.246646	0.607926
A0A0D9S139	tr|A0A0D9S139|A0A0D9S139_CHLSB Uncharacterized protein OS=Chlorocebus sabaeus OX=60711 GN=MPP2 PE=3 SV=1	1	0.589147	1.62687	-0.110028	-2.02803	0.52659	1.43026	0.825837	0.246847	0.607572
A0A0D9S686	tr|A0A0D9S686|A0A0D9S686_CHLSB Pre-mRNA-splicing factor SPF27 OS=Chlorocebus sabaeus OX=60711 GN=BCAS2 PE=3 SV=1	6	-1.13305	-0.200824	-0.462364	1.35321	1.10695	1.35184	-0.261165	0.246995	0.607311
A0A0D9RWY4	tr|A0A0D9RWY4|A0A0D9RWY4_CHLSB Uncharacterized protein OS=Chlorocebus sabaeus OX=60711 GN=PRC1 PE=4 SV=1	6	0.824429	0.547665	-1.87756	0.198201	1.18366	1.00986	0.00118119	0.247129	0.607076
A0A0D9RKT2	tr|A0A0D9RKT2|A0A0D9RKT2_CHLSB Glycoprotein-N-acetylgalactosamine 3-beta-galactosyltransferase 1 OS=Chlorocebus sabaeus OX=60711 GN=C1GALT1 PE=3 SV=1	1	-0.493524	-0.00167568	0.128728	0.385008	0.094057	1.06555	0.954575	0.248241	0.605126
A0A0D9RLZ6	tr|A0A0D9RLZ6|A0A0D9RLZ6_CHLSB W2 domain-containing protein OS=Chlorocebus sabaeus OX=60711 GN=BZW2 PE=3 SV=1	8	0.769849	1.10724	-0.396694	-0.330806	1.11492	0.761586	0.993706	0.248492	0.604687
A0A0D9RMF3	tr|A0A0D9RMF3|A0A0D9RMF3_CHLSB 78 kDa glucose-regulated protein OS=Chlorocebus sabaeus OX=60711 GN=HSPA5 PE=3 SV=1	38	-0.324226	-2.20623	1.4233	1.85401	1.33836	1.10549	1.12022	0.24855	0.604587
A0A0D9RBI9	tr|A0A0D9RBI9|A0A0D9RBI9_CHLSB HEAT repeat-containing protein 1 OS=Chlorocebus sabaeus OX=60711 GN=HEATR1 PE=3 SV=1	13	2.2216	-0.624093	-1.63542	0.0526373	0.396794	1.26341	1.30265	0.249084	0.603654
A0A0D9RS99	tr|A0A0D9RS99|A0A0D9RS99_CHLSB Uncharacterized protein OS=Chlorocebus sabaeus OX=60711 GN=PLEKHA2 PE=4 SV=1	3	-0.241222	0.0777922	0.177673	0.0427536	0.191161	1.31417	0.464908	0.24915	0.603538
A0A0D9R7Q1	tr|A0A0D9R7Q1|A0A0D9R7Q1_CHLSB Calnexin OS=Chlorocebus sabaeus OX=60711 GN=CANX PE=3 SV=1	22	0.894031	-2.88249	-0.0790842	3.06828	1.17213	0.931587	2.5183	0.249698	0.602585
A0A0D9RIR7	tr|A0A0D9RIR7|A0A0D9RIR7_CHLSB Non-specific serine/threonine protein kinase OS=Chlorocebus sabaeus OX=60711 GN=STK3 PE=3 SV=1	2	0.502735	1.19196	-1.05335	-0.778443	0.957561	0.931916	0.506385	0.250246	0.601632
A0A0D9RHM3	tr|A0A0D9RHM3|A0A0D9RHM3_CHLSB Exportin 5 OS=Chlorocebus sabaeus OX=60711 GN=XPO5 PE=4 SV=1	10	0.208721	0.656797	-1.69462	0.267876	1.23437	0.0253467	0.687287	0.25144	0.599565
A0A0D9R8V5	tr|A0A0D9R8V5|A0A0D9R8V5_CHLSB Serine/threonine-protein phosphatase OS=Chlorocebus sabaeus OX=60711 GN=PPP3CB PE=3 SV=1	6	-0.0326555	0.186684	-0.59707	0.289763	0.270466	0.426218	1.1953	0.251675	0.59916
A0A0D9RKF1	tr|A0A0D9RKF1|A0A0D9RKF1_CHLSB Uncharacterized protein OS=Chlorocebus sabaeus OX=60711 GN=PFDN1 PE=3 SV=1	3	1.07399	0.205429	-1.58949	0.196761	1.54918	0.936987	-0.134869	0.251919	0.598739
A0A0D9RQA2	tr|A0A0D9RQA2|A0A0D9RQA2_CHLSB Activating signal cointegrator 1 complex subunit 3 OS=Chlorocebus sabaeus OX=60711 GN=ASCC3 PE=3 SV=1	2	-0.518209	3.26766	-1.26007	-1.7209	1.47156	1.11622	0.976094	0.252366	0.597969
A0A0D9S1Y1	tr|A0A0D9S1Y1|A0A0D9S1Y1_CHLSB Fatty acid hydroxylase domain-containing protein OS=Chlorocebus sabaeus OX=60711 GN=MSMO1 PE=4 SV=1	1	-0.386083	-0.451091	-0.31491	1.07972	0.445955	0.548766	0.852059	0.25242	0.597877
A0A0D9RBN0	tr|A0A0D9RBN0|A0A0D9RBN0_CHLSB Uncharacterized protein OS=Chlorocebus sabaeus OX=60711 GN=LYST PE=4 SV=1	1	-0.200854	0.0623512	0.00565604	0.218234	0.418301	0.387169	0.838287	0.253109	0.596692
A0A0D9SCB8	tr|A0A0D9SCB8|A0A0D9SCB8_CHLSB KOW domain-containing protein OS=Chlorocebus sabaeus OX=60711 PE=3 SV=1	1	0.161426	-3.97075	-0.561426	1.23433	1.30578	0.197016	-0.0563221	0.253147	0.596627
A0A0D9R0U8	tr|A0A0D9R0U8|A0A0D9R0U8_CHLSB Uncharacterized protein OS=Chlorocebus sabaeus OX=60711 GN=C3orf38 PE=4 SV=1	1	-0.620347	1.42156	0.447328	-1.1786	1.76139	1.39762	-0.411601	0.25316	0.596605
A0A0D9RPZ1	tr|A0A0D9RPZ1|A0A0D9RPZ1_CHLSB Uncharacterized protein OS=Chlorocebus sabaeus OX=60711 GN=ACOT8 PE=3 SV=1	3	-0.694752	0.326962	-0.366216	0.560841	0.756486	0.750304	0.32294	0.253456	0.596097
A0A0D9R7H6	tr|A0A0D9R7H6|A0A0D9R7H6_CHLSB General transcription factor IIH subunit 4 OS=Chlorocebus sabaeus OX=60711 GN=GTF2H4 PE=3 SV=1	1	0.531301	-2.35523	0.10186	1.46319	1.71355	0.0120825	0.970337	0.253727	0.595633
A0A0D9R055	tr|A0A0D9R055|A0A0D9R055_CHLSB IF rod domain-containing protein OS=Chlorocebus sabaeus OX=60711 GN=KRT5 PE=3 SV=1	9	-9.6644	20.2256	-2.72334	-16.1065	5.3392	6.15135	4.54764	0.253995	0.595175
A0A0D9RSQ3	tr|A0A0D9RSQ3|A0A0D9RSQ3_CHLSB Sulfatase domain-containing protein OS=Chlorocebus sabaeus OX=60711 GN=ARSF PE=3 SV=1	1	0.448592	2.92222	-2.51552	-1.27243	1.30247	1.71527	0.368006	0.254284	0.594682
A0A0D9RM08	tr|A0A0D9RM08|A0A0D9RM08_CHLSB Uncharacterized protein OS=Chlorocebus sabaeus OX=60711 GN=DNAH1 PE=3 SV=1	1	-1.17367	1.10949	-0.115013	0.112846	1.04067	1.83939	1.83359	0.254726	0.593926
A0A0D9RU81	tr|A0A0D9RU81|A0A0D9RU81_CHLSB Uncharacterized protein OS=Chlorocebus sabaeus OX=60711 GN=MRFAP1 PE=3 SV=1	1	0.0356336	-0.857238	-0.224814	0.966975	0.594435	1.3285	0.71667	0.254906	0.59362
A0A0D9RJP5	tr|A0A0D9RJP5|A0A0D9RJP5_CHLSB Transmembrane 9 superfamily member OS=Chlorocebus sabaeus OX=60711 GN=TM9SF4 PE=3 SV=1	4	-0.215052	-1.49793	-0.858457	2.17793	0.141751	0.515274	1.96831	0.255563	0.592502
A0A0D9RWK6	tr|A0A0D9RWK6|A0A0D9RWK6_CHLSB DNA-(apurinic or apyrimidinic site) lyase OS=Chlorocebus sabaeus OX=60711 GN=NEIL2 PE=4 SV=1	1	-0.381233	-0.463595	2.57297	-1.46982	2.25509	0.96177	0.0776314	0.255577	0.592478
A0A0D9RT39	tr|A0A0D9RT39|A0A0D9RT39_CHLSB CUE domain-containing protein OS=Chlorocebus sabaeus OX=60711 GN=AUP1 PE=4 SV=1	2	1.75702	0.0608214	-0.6766	-0.986061	1.16422	1.65402	-0.130745	0.255785	0.592125
A0A0D9RLF4	tr|A0A0D9RLF4|A0A0D9RLF4_CHLSB Mothers against decapentaplegic homolog OS=Chlorocebus sabaeus OX=60711 GN=SMAD3 PE=3 SV=1	2	-0.0555112	0.926	-0.10169	-0.61342	0.111991	0.963158	1.16499	0.256014	0.591737
A0A0D9RJ21	tr|A0A0D9RJ21|A0A0D9RJ21_CHLSB Pre-mRNA processing factor 4 OS=Chlorocebus sabaeus OX=60711 GN=PRPF4 PE=4 SV=1	4	-1.46584	0.978733	0.677504	0.457643	1.10693	0.745679	0.863404	0.256059	0.59166
A0A0D9QXQ6	tr|A0A0D9QXQ6|A0A0D9QXQ6_CHLSB Methionine--tRNA ligase, cytoplasmic OS=Chlorocebus sabaeus OX=60711 GN=MARS1 PE=3 SV=1	13	0.0228159	-1.13773	2.26355	-0.521036	1.32061	0.75342	1.07783	0.256235	0.591362
A0A0D9QVU4	tr|A0A0D9QVU4|A0A0D9QVU4_CHLSB Uncharacterized protein OS=Chlorocebus sabaeus OX=60711 GN=ARAP1 PE=4 SV=1	1	-0.507013	1.63416	0.618755	-1.68636	1.25375	0.783367	0.561378	0.256802	0.590401
A0A0D9RVA1	tr|A0A0D9RVA1|A0A0D9RVA1_CHLSB Dipeptidyl peptidase like 10 OS=Chlorocebus sabaeus OX=60711 GN=DPP10 PE=4 SV=1	1	-1.35244	2.3592	-0.683011	-0.532378	0.713099	1.20564	0.744435	0.257842	0.588646
A0A0D9RLB0	tr|A0A0D9RLB0|A0A0D9RLB0_CHLSB AT-rich interaction domain 1B OS=Chlorocebus sabaeus OX=60711 GN=ARID1B PE=4 SV=1	1	-0.578432	0.145239	0.719085	-0.188267	0.548508	1.01298	0.289822	0.258404	0.5877
A0A0D9R1X7	tr|A0A0D9R1X7|A0A0D9R1X7_CHLSB Calcium-transporting ATPase OS=Chlorocebus sabaeus OX=60711 GN=ATP2A1 PE=3 SV=1	1	0.387844	0.265612	0.0493659	-0.61836	0.578035	0.889681	0.434196	0.258572	0.587419
A0A0D9S821	tr|A0A0D9S821|A0A0D9S821_CHLSB t-SNARE coiled-coil homology domain-containing protein OS=Chlorocebus sabaeus OX=60711 GN=STX12 PE=3 SV=1	1	2.05898	0.511461	-2.48236	-0.495232	0.644915	0.957676	1.11304	0.260113	0.584839
A0A0D9QYF9	tr|A0A0D9QYF9|A0A0D9QYF9_CHLSB NADH dehydrogenase [ubiquinone] 1 alpha subcomplex subunit 13 OS=Chlorocebus sabaeus OX=60711 GN=NDUFA13 PE=3 SV=1	7	0.628388	-1.41627	-1.82718	-0.00574778	0.0597142	-0.182422	0.470531	0.260368	0.584412
A0A0D9RW73	tr|A0A0D9RW73|A0A0D9RW73_CHLSB Uncharacterized protein OS=Chlorocebus sabaeus OX=60711 PE=4 SV=1	3	-1.26096	1.09343	0.768388	-0.601727	1.18244	0.408922	0.651915	0.261068	0.583246
A0A0D9S1E8	tr|A0A0D9S1E8|A0A0D9S1E8_CHLSB Protein SMG9 OS=Chlorocebus sabaeus OX=60711 GN=SMG9 PE=3 SV=1	1	0.213943	0.757571	-0.570028	-0.337549	1.29181	0.613808	0.0495092	0.261138	0.583129
A0A0D9R6J6	tr|A0A0D9R6J6|A0A0D9R6J6_CHLSB Uncharacterized protein OS=Chlorocebus sabaeus OX=60711 GN=SIPA1 PE=4 SV=1	1	0.717032	-0.672982	-0.0139304	0.0271651	0.185412	1.35019	0.738323	0.261469	0.58258
A0A0D9R419	tr|A0A0D9R419|A0A0D9R419_CHLSB ER membrane protein complex subunit 4 OS=Chlorocebus sabaeus OX=60711 GN=EMC4 PE=3 SV=1	2	-1.41355	0.275507	-0.599326	1.42351	0.586034	0.705486	0.769554	0.262401	0.581034
A0A0D9QZS2	tr|A0A0D9QZS2|A0A0D9QZS2_CHLSB UPF0547 domain-containing protein OS=Chlorocebus sabaeus OX=60711 GN=C16orf87 PE=3 SV=1	1	1.41375	-1.69155	0.993568	-0.65454	0.720648	2.01318	0.136582	0.262404	0.58103
A0A0D9RBL2	tr|A0A0D9RBL2|A0A0D9RBL2_CHLSB Probable E3 ubiquitin-protein ligase makorin-2 OS=Chlorocebus sabaeus OX=60711 GN=MKRN2 PE=4 SV=1	2	0.415439	1.38411	-2.42745	0.372947	0.587401	1.8021	0.238099	0.262482	0.5809
A0A0D9QWM0	tr|A0A0D9QWM0|A0A0D9QWM0_CHLSB Glutaredoxin 3 OS=Chlorocebus sabaeus OX=60711 GN=GLRX3 PE=4 SV=1	12	0.0647863	0.535939	-1.50442	0.0292765	0.751542	0.799464	0.359474	0.262912	0.58019
A0A0D9QYT1	tr|A0A0D9QYT1|A0A0D9QYT1_CHLSB Uncharacterized protein OS=Chlorocebus sabaeus OX=60711 GN=CENPC PE=3 SV=1	1	0.681809	0.913348	-0.513341	-0.980849	0.689756	0.526851	0.865547	0.263484	0.579246
A0A0D9RST6	tr|A0A0D9RST6|A0A0D9RST6_CHLSB Uncharacterized protein OS=Chlorocebus sabaeus OX=60711 GN=RXRA PE=3 SV=1	2	-0.245916	0.242099	0.0161818	0.0768194	0.545161	0.890929	0.251979	0.263813	0.578703
A0A0D9RT60	tr|A0A0D9RT60|A0A0D9RT60_CHLSB Transforming growth factor beta OS=Chlorocebus sabaeus OX=60711 GN=TGFB2 PE=3 SV=1	2	-1.02683	-0.0301517	-1.03649	1.66627	-0.235133	0.293845	2.48026	0.264548	0.577496
A0A0D9R1V5	tr|A0A0D9R1V5|A0A0D9R1V5_CHLSB Myoferlin OS=Chlorocebus sabaeus OX=60711 GN=MYOF PE=3 SV=1	52	1.35265	-0.807211	-0.0986848	0.2671	0.879079	0.746716	1.07401	0.264799	0.577083
A0A0D9RJB8	tr|A0A0D9RJB8|A0A0D9RJB8_CHLSB HELP domain-containing protein OS=Chlorocebus sabaeus OX=60711 GN=EML4 PE=3 SV=1	6	0.285247	1.74462	-2.18453	-1.45847	0.574115	0.62619	0.44981	0.264903	0.576913
A0A0D9RWX7	tr|A0A0D9RWX7|A0A0D9RWX7_CHLSB CNH domain-containing protein OS=Chlorocebus sabaeus OX=60711 GN=TGFBRAP1 PE=4 SV=1	1	0.451254	0.261247	-0.111502	-0.464468	0.860196	0.848933	0.0661514	0.265215	0.576402
A0A0D9R7X0	tr|A0A0D9R7X0|A0A0D9R7X0_CHLSB Uncharacterized protein OS=Chlorocebus sabaeus OX=60711 GN=ITSN2 PE=4 SV=1	1	0.302239	0.0937641	-0.180539	-0.121814	6.99327	-0.632012	-0.823968	0.265316	0.576236
A0A0D9R1Z4	tr|A0A0D9R1Z4|A0A0D9R1Z4_CHLSB Rab GTPase-binding effector protein 2 OS=Chlorocebus sabaeus OX=60711 GN=RABEP2 PE=3 SV=1	1	-1.24611	1.33849	-0.234084	0.0915852	1.23247	0.598736	0.427267	0.26581	0.575429
A0A0D9QXS5	tr|A0A0D9QXS5|A0A0D9QXS5_CHLSB Lipase maturation factor OS=Chlorocebus sabaeus OX=60711 GN=LMF2 PE=3 SV=1	1	-0.273972	0.173226	-0.284978	0.400704	0.874414	-0.0696148	1.19999	0.266288	0.574648
A0A0D9RMM1	tr|A0A0D9RMM1|A0A0D9RMM1_CHLSB Eukaryotic translation initiation factor 4 gamma 1 OS=Chlorocebus sabaeus OX=60711 GN=EIF4G1 PE=3 SV=1	28	2.49336	-0.347885	-0.351703	-0.945102	0.981224	0.795018	1.42825	0.266699	0.573978
A0A0D9RKY9	tr|A0A0D9RKY9|A0A0D9RKY9_CHLSB 75 kDa glucose-regulated protein OS=Chlorocebus sabaeus OX=60711 PE=3 SV=1	40	-2.12328	-2.69562	4.03798	1.69703	1.88982	1.39607	1.95313	0.267241	0.573098
A0A0D9RBT6	tr|A0A0D9RBT6|A0A0D9RBT6_CHLSB Uncharacterized protein OS=Chlorocebus sabaeus OX=60711 GN=EIF2B4 PE=3 SV=1	7	0.494363	0.595493	-0.642449	-0.359285	1.25692	1.04763	0.419606	0.267372	0.572884
A0A0D9S2H0	tr|A0A0D9S2H0|A0A0D9S2H0_CHLSB ADP/ATP translocase OS=Chlorocebus sabaeus OX=60711 GN=SLC25A4 PE=3 SV=1	6	0.209962	-1.04911	0.941747	0.268931	-0.337782	1.15251	1.71056	0.268468	0.571107
A0A0D9S4H7	tr|A0A0D9S4H7|A0A0D9S4H7_CHLSB 60S acidic ribosomal protein P0 OS=Chlorocebus sabaeus OX=60711 PE=3 SV=1	10	3.00832	-1.36838	-0.394106	-1.38455	1.05386	0.941687	1.06445	0.26872	0.570701
A0A0D9RWZ5	tr|A0A0D9RWZ5|A0A0D9RWZ5_CHLSB Protein LTV1 homolog OS=Chlorocebus sabaeus OX=60711 PE=3 SV=1	2	-1.61478	0.76484	1.20617	-0.315664	1.89642	0.145443	0.49913	0.270166	0.56837
A0A0D9RR44	tr|A0A0D9RR44|A0A0D9RR44_CHLSB Glucosamine 6-phosphate N-acetyltransferase OS=Chlorocebus sabaeus OX=60711 GN=GNPNAT1 PE=3 SV=1	1	0.0750488	1.09222	1.34135	-2.37942	0.679249	1.24455	0.924218	0.270181	0.568345
A0A0D9RVW2	tr|A0A0D9RVW2|A0A0D9RVW2_CHLSB Interleukin-1 OS=Chlorocebus sabaeus OX=60711 GN=IL1RN PE=3 SV=1	1	-0.196516	0.395693	1.4872	-1.53369	1.12899	0.694514	0.747661	0.270433	0.56794
A0A0D9S7K7	tr|A0A0D9S7K7|A0A0D9S7K7_CHLSB Y-box binding protein 1 OS=Chlorocebus sabaeus OX=60711 GN=YBX1 PE=4 SV=1	3	1.51621	2.2993	-0.288994	-2.64658	1.46383	1.69006	0.804852	0.270563	0.567731
A0A0D9R5C9	tr|A0A0D9R5C9|A0A0D9R5C9_CHLSB Uncharacterized protein OS=Chlorocebus sabaeus OX=60711 GN=MCUR1 PE=3 SV=1	1	-0.331696	-0.129674	0.668538	-0.0969782	0.779913	0.335538	0.572667	0.271573	0.566114
A0A0D9RSI5	tr|A0A0D9RSI5|A0A0D9RSI5_CHLSB Rae1 protein homolog OS=Chlorocebus sabaeus OX=60711 GN=RAE1 PE=3 SV=1	9	-1.39248	1.23419	1.79579	-1.45253	1.42379	1.32048	0.330115	0.271916	0.565566
A0A0D9R914	tr|A0A0D9R914|A0A0D9R914_CHLSB Poly [ADP-ribose] polymerase OS=Chlorocebus sabaeus OX=60711 GN=PARP10 PE=3 SV=1	1	0.44198	0.199655	-0.432374	-0.140356	1.76764	1.48177	-0.944811	0.273097	0.563683
A0A0D9R8Q7	tr|A0A0D9R8Q7|A0A0D9R8Q7_CHLSB RNA helicase OS=Chlorocebus sabaeus OX=60711 GN=DDX41 PE=3 SV=1	3	0.359435	0.192758	-0.901418	0.272426	0.598668	0.401906	0.662065	0.273374	0.563242
A0A0D9R992	tr|A0A0D9R992|A0A0D9R992_CHLSB FAM83 domain-containing protein OS=Chlorocebus sabaeus OX=60711 GN=FAM83H PE=3 SV=1	2	0.369055	0.636152	-0.926522	-0.0908673	0.936017	0.174168	0.673974	0.273509	0.563029
A0A0D9RSP2	tr|A0A0D9RSP2|A0A0D9RSP2_CHLSB Tyrosine-protein phosphatase non-receptor type OS=Chlorocebus sabaeus OX=60711 GN=PTPN14 PE=3 SV=1	4	0.849825	0.0995377	-0.538052	-0.500404	0.189137	0.828155	0.914751	0.274554	0.561372
A0A0D9R6J2	tr|A0A0D9R6J2|A0A0D9R6J2_CHLSB SH3 domain-containing protein OS=Chlorocebus sabaeus OX=60711 GN=OSTF1 PE=4 SV=1	1	-0.916754	0.026539	0.271558	0.521813	0.144258	0.838649	1.21735	0.274589	0.561317
A0A0D9R1R1	tr|A0A0D9R1R1|A0A0D9R1R1_CHLSB Cyclin-T1 OS=Chlorocebus sabaeus OX=60711 GN=CCNT1 PE=3 SV=1	1	-0.167888	0.331411	-0.264917	0.153596	0.404683	0.545219	0.810601	0.274751	0.561061
A0A0D9RHG3	tr|A0A0D9RHG3|A0A0D9RHG3_CHLSB Phosphoglycerate kinase OS=Chlorocebus sabaeus OX=60711 PE=3 SV=1	1	0.0416875	0.485876	-0.53007	0.0557213	0.644619	0.436975	0.801548	0.275857	0.559316
A0A0D9RCJ9	tr|A0A0D9RCJ9|A0A0D9RCJ9_CHLSB DUF1394 domain-containing protein OS=Chlorocebus sabaeus OX=60711 GN=CYRIB PE=3 SV=1	4	-0.809847	-0.0278438	0.4662	0.172416	0.966246	0.706605	-0.0176154	0.276188	0.558795
A0A0D9S294	tr|A0A0D9S294|A0A0D9S294_CHLSB HATPase_c domain-containing protein OS=Chlorocebus sabaeus OX=60711 GN=HSP90B1 PE=3 SV=1	40	1.87398	-1.4297	1.01372	0.484498	0.929894	1.23978	1.74345	0.276946	0.557605
A0A0D9RH45	tr|A0A0D9RH45|A0A0D9RH45_CHLSB DnaJ homolog subfamily C member 2 OS=Chlorocebus sabaeus OX=60711 GN=DNAJC2 PE=4 SV=1	5	0.487624	0.241812	0.472093	-1.03282	0.515201	0.38483	1.18074	0.277487	0.556758
A0A0D9R5S6	tr|A0A0D9R5S6|A0A0D9R5S6_CHLSB Uncharacterized protein OS=Chlorocebus sabaeus OX=60711 PE=4 SV=1	1	2.2259	0.776738	-0.142934	-2.81579	3.01014	1.70879	-0.778754	0.27769	0.55644
A0A0D9R8V2	tr|A0A0D9R8V2|A0A0D9R8V2_CHLSB Uncharacterized protein OS=Chlorocebus sabaeus OX=60711 GN=ALG1 PE=4 SV=1	1	0.468938	-1.05602	-1.67318	1.90791	1.40116	1.28181	-0.199802	0.277824	0.55623
A0A0D9S7R7	tr|A0A0D9S7R7|A0A0D9S7R7_CHLSB Chromatin modification-related protein MEAF6 OS=Chlorocebus sabaeus OX=60711 GN=MEAF6 PE=3 SV=1	1	-0.496595	-0.168049	-0.0269009	0.354727	1.02776	0.117159	0.453563	0.278032	0.555905
A0A0D9RXM6	tr|A0A0D9RXM6|A0A0D9RXM6_CHLSB Uncharacterized protein OS=Chlorocebus sabaeus OX=60711 GN=MTRR PE=4 SV=1	3	-0.45767	0.597229	0.613324	-0.67779	0.363265	1.63783	-0.0040187	0.279349	0.553853
A0A0D9S5C2	tr|A0A0D9S5C2|A0A0D9S5C2_CHLSB SHC-transforming protein 1 OS=Chlorocebus sabaeus OX=60711 GN=SHC1 PE=4 SV=1	5	0.534727	0.209651	-0.298571	-0.535209	0.080794	0.609344	1.18416	0.279375	0.553813
A0A0D9RHB1	tr|A0A0D9RHB1|A0A0D9RHB1_CHLSB Transmembrane p24 trafficking protein family member 8 OS=Chlorocebus sabaeus OX=60711 GN=TMED8 PE=4 SV=1	1	0.0270798	-0.0131932	0.202585	-0.10614	0.616711	0.130429	0.842867	0.279831	0.553104
A0A0D9RJR1	tr|A0A0D9RJR1|A0A0D9RJR1_CHLSB Translocation protein SEC62 OS=Chlorocebus sabaeus OX=60711 GN=SEC62 PE=3 SV=1	3	0.184119	-1.48012	0.10451	1.23746	0.545594	0.377196	1.3666	0.279944	0.552929
A0A0D9RQ63	tr|A0A0D9RQ63|A0A0D9RQ63_CHLSB Torsin OS=Chlorocebus sabaeus OX=60711 GN=TOR1B PE=3 SV=1	4	-0.930038	-0.986476	-0.706687	2.28743	0.603785	1.04343	1.20771	0.280245	0.552462
A0A0D9RA06	tr|A0A0D9RA06|A0A0D9RA06_CHLSB L51_S25_CI-B8 domain-containing protein OS=Chlorocebus sabaeus OX=60711 GN=MRPS25 PE=3 SV=1	2	-0.65513	-0.497073	-0.659687	1.62395	0.625899	0.795103	0.752533	0.28032	0.552346
A0A0D9RA10	tr|A0A0D9RA10|A0A0D9RA10_CHLSB Phosphoglycerate mutase OS=Chlorocebus sabaeus OX=60711 GN=BPGM PE=3 SV=1	3	0.230859	1.51519	-1.86139	-0.160441	0.565733	1.76863	-0.0203978	0.280924	0.551411
A0A0D9RXX8	tr|A0A0D9RXX8|A0A0D9RXX8_CHLSB Programmed cell death 6 OS=Chlorocebus sabaeus OX=60711 GN=PDCD6 PE=4 SV=1	6	-0.889046	0.0445903	-1.98928	2.02745	-0.36952	1.4522	1.16384	0.281	0.551294
A0A0D9SCU3	tr|A0A0D9SCU3|A0A0D9SCU3_CHLSB CRIB domain-containing protein OS=Chlorocebus sabaeus OX=60711 GN=CDC42EP2 PE=3 SV=1	1	1.24928	0.519382	-1.38468	-0.425697	0.573309	0.264152	1.3636	0.282038	0.549693
A0A0D9RGQ1	tr|A0A0D9RGQ1|A0A0D9RGQ1_CHLSB Uncharacterized protein OS=Chlorocebus sabaeus OX=60711 GN=MRPL40 PE=3 SV=1	5	-0.250084	-0.267992	0.531524	0.133521	0.983143	0.994765	0.166534	0.282638	0.54877
A0A0D9RWC3	tr|A0A0D9RWC3|A0A0D9RWC3_CHLSB RPOL4c domain-containing protein OS=Chlorocebus sabaeus OX=60711 GN=POLR2D PE=4 SV=1	2	-1.23491	0.549149	-1.01092	1.33828	0.916491	0.890782	0.153643	0.282789	0.548537
A0A0D9R6C4	tr|A0A0D9R6C4|A0A0D9R6C4_CHLSB DUF1394 domain-containing protein OS=Chlorocebus sabaeus OX=60711 GN=CYRIA PE=3 SV=1	1	0.461157	0.129808	0.20213	-0.638233	0.319812	0.569817	0.940748	0.282912	0.548348
A0A0D9RMZ2	tr|A0A0D9RMZ2|A0A0D9RMZ2_CHLSB Uncharacterized protein OS=Chlorocebus sabaeus OX=60711 GN=PDLIM4 PE=4 SV=1	6	-0.464672	0.0767399	-1.45536	1.34754	0.455553	0.543921	1.14003	0.282972	0.548256
A0A0D9RLC7	tr|A0A0D9RLC7|A0A0D9RLC7_CHLSB EXPERA domain-containing protein OS=Chlorocebus sabaeus OX=60711 GN=EBP PE=3 SV=1	1	-0.143446	0.00373335	-0.220741	0.379679	0.321746	1.47103	-0.0535285	0.283617	0.547268
A0A0D9SAU7	tr|A0A0D9SAU7|A0A0D9SAU7_CHLSB Histone domain-containing protein OS=Chlorocebus sabaeus OX=60711 PE=3 SV=1	1	-1.30522	0.848787	0.321081	0.112715	3.09634	2.5569	0.70714	0.283945	0.546766
A0A0D9RYB0	tr|A0A0D9RYB0|A0A0D9RYB0_CHLSB DUF3677 domain-containing protein OS=Chlorocebus sabaeus OX=60711 GN=INTS1 PE=4 SV=1	1	-0.969823	1.2583	-0.613573	0.222426	0.645407	1.5122	-0.0946074	0.284927	0.545267
A0A0D9RWC9	tr|A0A0D9RWC9|A0A0D9RWC9_CHLSB Anaphase-promoting complex subunit 1 OS=Chlorocebus sabaeus OX=60711 GN=ANAPC1 PE=3 SV=1	2	-1.67982	-0.929891	1.1438	1.35258	1.67949	0.873908	0.0138974	0.285187	0.544871
A0A0D9RMJ8	tr|A0A0D9RMJ8|A0A0D9RMJ8_CHLSB Dolichyl-diphosphooligosaccharide--protein glycosyltransferase subunit 2 OS=Chlorocebus sabaeus OX=60711 GN=RPN2 PE=3 SV=1	7	0.590349	-1.88982	-0.475119	0.48335	-0.157736	0.139996	1.69537	0.285202	0.544847
A0A0D9S6Y1	tr|A0A0D9S6Y1|A0A0D9S6Y1_CHLSB Uncharacterized protein OS=Chlorocebus sabaeus OX=60711 GN=ZZZ3 PE=4 SV=1	1	0.86316	0.264864	0.512531	-1.44828	1.38709	0.838338	0.101186	0.285255	0.544767
A0A0D9QXQ3	tr|A0A0D9QXQ3|A0A0D9QXQ3_CHLSB KH domain-containing protein OS=Chlorocebus sabaeus OX=60711 GN=ANKRD17 PE=4 SV=1	6	0.168667	0.346847	0.039936	-0.519924	0.317158	0.710578	0.658253	0.28586	0.543846
A0A0D9RDT9	tr|A0A0D9RDT9|A0A0D9RDT9_CHLSB 60S acidic ribosomal protein P2 OS=Chlorocebus sabaeus OX=60711 GN=RPLP2 PE=3 SV=1	7	1.52151	3.13529	-3.9857	-1.06239	1.07718	1.84237	1.25976	0.286132	0.543434
A0A0D9QWJ6	tr|A0A0D9QWJ6|A0A0D9QWJ6_CHLSB Uncharacterized protein OS=Chlorocebus sabaeus OX=60711 GN=LLPH PE=4 SV=1	2	-1.25399	0.156029	0.497198	0.655795	0.136559	0.674282	1.26215	0.286176	0.543366
A0A0D9RG01	tr|A0A0D9RG01|A0A0D9RG01_CHLSB RING-type E3 ubiquitin transferase OS=Chlorocebus sabaeus OX=60711 GN=CBLL1 PE=4 SV=1	1	0.214862	-0.625207	0.283307	0.247555	0.362745	0.418829	0.889358	0.28628	0.54321
A0A0D9RQ33	tr|A0A0D9RQ33|A0A0D9RQ33_CHLSB TATA-box binding protein like 2 OS=Chlorocebus sabaeus OX=60711 GN=TBPL2 PE=3 SV=1	1	-0.127874	0.0542461	-0.188072	0.318066	0.512422	0.330189	1.78872	0.286614	0.542703
A0A0D9R0E9	tr|A0A0D9R0E9|A0A0D9R0E9_CHLSB Ribonucloprotein OS=Chlorocebus sabaeus OX=60711 PE=3 SV=1	6	-0.754159	-1.25567	0.228121	1.49228	0.416701	0.422981	1.5966	0.28703	0.542073
A0A0D9RB50	tr|A0A0D9RB50|A0A0D9RB50_CHLSB Trafficking protein particle complex 9 OS=Chlorocebus sabaeus OX=60711 GN=TRAPPC9 PE=3 SV=1	1	2.09331	0.213809	-1.40706	-0.964792	1.03666	1.16699	0.415429	0.287228	0.541773
A0A0D9RP60	tr|A0A0D9RP60|A0A0D9RP60_CHLSB TLC domain containing 3A OS=Chlorocebus sabaeus OX=60711 GN=TLCD3A PE=4 SV=1	1	-0.807391	1.71475	-0.373773	-0.55032	0.617365	0.988519	0.656676	0.287303	0.54166
A0A0D9RZ68	tr|A0A0D9RZ68|A0A0D9RZ68_CHLSB Uncharacterized protein OS=Chlorocebus sabaeus OX=60711 PE=4 SV=1	2	0.206732	1.30223	0.0366074	-1.41381	0.426054	1.44985	0.3723	0.28791	0.540744
A0A0D9R8X3	tr|A0A0D9R8X3|A0A0D9R8X3_CHLSB CCR4-NOT transcription complex subunit 9 OS=Chlorocebus sabaeus OX=60711 GN=CNOT9 PE=3 SV=1	5	0.752309	-1.83211	-0.156589	1.1785	0.387987	0.934311	0.890112	0.288801	0.539401
A0A0D9QVB4	tr|A0A0D9QVB4|A0A0D9QVB4_CHLSB SEC24 homolog B, COPII coat complex component OS=Chlorocebus sabaeus OX=60711 GN=SEC24B PE=3 SV=1	3	-1.50105	1.57442	1.01347	-1.17202	1.16507	0.620166	0.588882	0.289285	0.538674
A0A0D9R3U8	tr|A0A0D9R3U8|A0A0D9R3U8_CHLSB Uncharacterized protein OS=Chlorocebus sabaeus OX=60711 GN=NUFIP2 PE=4 SV=1	10	-0.757824	-0.724173	1.62176	-0.00159294	0.798602	0.771825	1.38736	0.290167	0.537353
A0A0D9S1T4	tr|A0A0D9S1T4|A0A0D9S1T4_CHLSB Baculoviral IAP repeat containing 2 OS=Chlorocebus sabaeus OX=60711 GN=BIRC2 PE=3 SV=1	1	-3.67403	0.709286	0.811131	1.48768	0.929801	0.672332	1.27261	0.290434	0.536953
A0A0D9RUK2	tr|A0A0D9RUK2|A0A0D9RUK2_CHLSB Uncharacterized protein OS=Chlorocebus sabaeus OX=60711 GN=GID8 PE=4 SV=1	2	-1.68143	1.39382	0.0416385	0.0478591	0.409273	0.982174	0.642255	0.290538	0.536798
A0A0D9RTK1	tr|A0A0D9RTK1|A0A0D9RTK1_CHLSB Uncharacterized protein OS=Chlorocebus sabaeus OX=60711 GN=HTT PE=3 SV=1	3	0.220535	0.0521102	0.237069	-0.522015	0.352595	0.72258	0.48203	0.290573	0.536745
A0A0D9S4Y8	tr|A0A0D9S4Y8|A0A0D9S4Y8_CHLSB Forkhead box K2 OS=Chlorocebus sabaeus OX=60711 GN=FOXK2 PE=4 SV=1	1	-0.325048	0.199271	1.55141	-1.2841	-0.156331	1.85463	1.07987	0.291105	0.535951
A0A0D9R976	tr|A0A0D9R976|A0A0D9R976_CHLSB Cyclin-D1-binding protein 1 OS=Chlorocebus sabaeus OX=60711 GN=CCNDBP1 PE=3 SV=1	1	0.0615285	2.92255	0.559565	-3.75898	1.36953	1.69938	4.00378	0.291502	0.535358
A0A0D9RTG8	tr|A0A0D9RTG8|A0A0D9RTG8_CHLSB Cell division protein kinase 7 OS=Chlorocebus sabaeus OX=60711 GN=CDK7 PE=3 SV=1	1	0.675157	-1.54034	0.622452	0.23475	0.652787	0.898083	0.434339	0.291632	0.535165
A0A0D9R7J7	tr|A0A0D9R7J7|A0A0D9R7J7_CHLSB SH3 domain-containing protein OS=Chlorocebus sabaeus OX=60711 GN=EPS8 PE=3 SV=1	5	-1.52922	0.852757	0.469533	0.0746594	0.87688	0.429268	0.588501	0.291681	0.535091
A0A0D9R821	tr|A0A0D9R821|A0A0D9R821_CHLSB Epithelial membrane protein 2 OS=Chlorocebus sabaeus OX=60711 GN=EMP2 PE=3 SV=1	1	-1.16828	-0.193841	0.975407	0.385595	0.335528	-0.179111	2.07178	0.291745	0.534996
A0A0D9RDT3	tr|A0A0D9RDT3|A0A0D9RDT3_CHLSB Condensin complex subunit 1 OS=Chlorocebus sabaeus OX=60711 GN=NCAPD2 PE=3 SV=1	21	-0.112952	0.352792	-1.24615	0.42409	0.506947	0.235871	0.93151	0.292728	0.533535
A0A0D9RAP8	tr|A0A0D9RAP8|A0A0D9RAP8_CHLSB Helicase ATP-binding domain-containing protein OS=Chlorocebus sabaeus OX=60711 GN=DDX11 PE=3 SV=1	1	0.244473	-0.846158	0.147048	0.499678	0.834098	1.17591	0.0967539	0.293424	0.532504
A0A0D9R626	tr|A0A0D9R626|A0A0D9R626_CHLSB Phenylalanyl-tRNA synthetase beta subunit OS=Chlorocebus sabaeus OX=60711 GN=FARSB PE=3 SV=1	12	0.0124564	-1.10496	0.455651	0.672796	0.543331	0.568928	0.871118	0.294236	0.531303
A0A0D9R6I2	tr|A0A0D9R6I2|A0A0D9R6I2_CHLSB Uncharacterized protein OS=Chlorocebus sabaeus OX=60711 GN=RRP1B PE=3 SV=1	9	-0.0680555	-0.554659	1.49733	0.526367	0.728136	1.10382	1.0125	0.294611	0.53075
A0A0D9S525	tr|A0A0D9S525|A0A0D9S525_CHLSB Acid phosphatase 4 OS=Chlorocebus sabaeus OX=60711 GN=ACP4 PE=4 SV=1	1	1.91349	0.495919	-1.1943	-1.19147	0.965988	0.550386	0.990113	0.295235	0.529832
A0A0D9RD76	tr|A0A0D9RD76|A0A0D9RD76_CHLSB ER membrane protein complex subunit 3 OS=Chlorocebus sabaeus OX=60711 GN=EMC3 PE=3 SV=1	2	1.36998	0.965177	-0.574147	-1.619	1.31517	1.22757	0.799537	0.2957	0.529149
A0A0D9R8B1	tr|A0A0D9R8B1|A0A0D9R8B1_CHLSB RuvB-like helicase OS=Chlorocebus sabaeus OX=60711 GN=RUVBL1 PE=3 SV=1	15	-0.129257	-1.94781	1.81853	0.601684	0.531488	0.795558	1.52407	0.295715	0.529127
A0A0D9R409	tr|A0A0D9R409|A0A0D9R409_CHLSB ER membrane protein complex subunit 7 OS=Chlorocebus sabaeus OX=60711 GN=EMC7 PE=3 SV=1	3	0.534262	-2.18333	0.576061	1.10552	0.014404	0.95185	1.5395	0.296218	0.528389
A0A0D9QVQ1	tr|A0A0D9QVQ1|A0A0D9QVQ1_CHLSB Ras-related protein Rab-21 OS=Chlorocebus sabaeus OX=60711 GN=RAB21 PE=3 SV=1	3	-0.274397	1.32923	-1.94458	1.21621	1.00681	0.845854	0.876695	0.296619	0.527801
A0A0D9R8X9	tr|A0A0D9R8X9|A0A0D9R8X9_CHLSB Heat shock 70 kDa protein 13 OS=Chlorocebus sabaeus OX=60711 GN=HSPA13 PE=3 SV=1	1	1.88442	0.230097	-1.06488	-1.05874	1.1241	0.66524	0.49266	0.296652	0.527752
A0A0D9RUP5	tr|A0A0D9RUP5|A0A0D9RUP5_CHLSB Uncharacterized protein OS=Chlorocebus sabaeus OX=60711 GN=PTCD3 PE=3 SV=1	8	-0.880216	0.519629	1.32766	-0.955606	0.577192	0.825279	1.13485	0.297453	0.526582
A0A0D9S080	tr|A0A0D9S080|A0A0D9S080_CHLSB Thioredoxin like 4A OS=Chlorocebus sabaeus OX=60711 GN=TXNL4A PE=3 SV=1	1	-1.40248	-0.026225	1.42061	0.0441135	1.44026	0.975984	-0.195242	0.297468	0.526559
A0A0D9QWZ1	tr|A0A0D9QWZ1|A0A0D9QWZ1_CHLSB Uncharacterized protein OS=Chlorocebus sabaeus OX=60711 GN=BUB3 PE=4 SV=1	9	-0.100182	0.300161	-1.50019	0.75161	0.433366	0.845959	0.576545	0.298002	0.52578
A0A0D9RES5	tr|A0A0D9RES5|A0A0D9RES5_CHLSB SCD domain-containing protein OS=Chlorocebus sabaeus OX=60711 GN=STAG1 PE=3 SV=1	1	-0.560222	-0.700301	0.720101	0.551585	1.00111	0.51225	0.490076	0.298275	0.525383
A0A0D9R5Y9	tr|A0A0D9R5Y9|A0A0D9R5Y9_CHLSB 5'-tyrosyl-DNA phosphodiesterase OS=Chlorocebus sabaeus OX=60711 GN=TDP2 PE=4 SV=1	1	0.903303	0.220631	0.161308	-1.111	1.42397	0.756096	0.564527	0.298986	0.524349
A0A0D9S9U1	tr|A0A0D9S9U1|A0A0D9S9U1_CHLSB 60S ribosomal protein L7a OS=Chlorocebus sabaeus OX=60711 PE=3 SV=1	17	1.27193	-2.70046	1.20082	0.764297	0.820106	0.75008	1.71791	0.299075	0.52422
A0A0D9RS93	tr|A0A0D9RS93|A0A0D9RS93_CHLSB Uncharacterized protein OS=Chlorocebus sabaeus OX=60711 GN=PRKAR2A PE=3 SV=1	7	-0.29629	-0.0360912	-0.606521	0.504149	-0.0026467	0.853026	1.12154	0.299176	0.524073
A0A0D9S8S3	tr|A0A0D9S8S3|A0A0D9S8S3_CHLSB CLP1_P domain-containing protein OS=Chlorocebus sabaeus OX=60711 GN=NOL9 PE=4 SV=1	2	-0.0249815	-2.52503	1.08652	1.31496	0.0401847	0.679979	2.42768	0.299914	0.523003
A0A0D9RQJ2	tr|A0A0D9RQJ2|A0A0D9RQJ2_CHLSB Isocitrate dehydrogenase [NAD] subunit, mitochondrial OS=Chlorocebus sabaeus OX=60711 GN=IDH3A PE=3 SV=1	9	-1.0977	-0.837781	0.917434	1.04583	0.540262	0.634964	0.911006	0.299993	0.522889
A0A0D9S915	tr|A0A0D9S915|A0A0D9S915_CHLSB DUF4683 domain-containing protein OS=Chlorocebus sabaeus OX=60711 GN=AHDC1 PE=4 SV=1	1	-0.489485	2.68532	-0.0689078	-2.23193	1.41363	2.01748	-0.268044	0.300546	0.522089
A0A0D9R3E5	tr|A0A0D9R3E5|A0A0D9R3E5_CHLSB Phospholipase A and acyltransferase 3 OS=Chlorocebus sabaeus OX=60711 GN=PLAAT3 PE=4 SV=1	1	0.262662	0.0837921	0.555581	-0.784225	0.481634	0.508877	0.674582	0.300799	0.521724
A0A0D9R911	tr|A0A0D9R911|A0A0D9R911_CHLSB Uncharacterized protein OS=Chlorocebus sabaeus OX=60711 GN=EHMT2 PE=4 SV=1	3	-0.960491	1.41006	1.53526	-1.83241	1.38708	1.74909	-0.272761	0.300825	0.521686
A0A0D9RJG6	tr|A0A0D9RJG6|A0A0D9RJG6_CHLSB Uncharacterized protein OS=Chlorocebus sabaeus OX=60711 GN=TDRD6 PE=4 SV=1	1	2.05632	1.85768	-1.01694	-5.32646	1.48453	0.35644	0.957031	0.301176	0.521179
A0A0D9RX45	tr|A0A0D9RX45|A0A0D9RX45_CHLSB Ras-related protein Rab OS=Chlorocebus sabaeus OX=60711 PE=3 SV=1	3	-0.225393	0.967599	0.874424	-1.46623	1.03104	0.809936	0.375245	0.301482	0.520738
A0A0D9RBA7	tr|A0A0D9RBA7|A0A0D9RBA7_CHLSB Inositol 1,4,5-trisphosphate receptor OS=Chlorocebus sabaeus OX=60711 GN=ITPR3 PE=3 SV=1	6	0.0937201	0.410297	-0.437336	-0.0140422	0.946301	0.466715	0.219628	0.301797	0.520284
A0A0D9RSZ9	tr|A0A0D9RSZ9|A0A0D9RSZ9_CHLSB Leucine zipper-EF-hand-containing transmembrane protein 1 OS=Chlorocebus sabaeus OX=60711 GN=LETM1 PE=3 SV=1	17	0.755538	-1.31331	-1.0162	0.983318	0.765376	0.662581	0.540761	0.302562	0.519185
A0A0D9R3H1	tr|A0A0D9R3H1|A0A0D9R3H1_CHLSB PDZ domain-containing protein OS=Chlorocebus sabaeus OX=60711 GN=PDZD4 PE=4 SV=1	1	-1.20753	2.49219	1.34476	-2.77755	2.12712	1.46823	-0.175114	0.302918	0.518675
A0A0D9S6D9	tr|A0A0D9S6D9|A0A0D9S6D9_CHLSB Ribosomal_S7 domain-containing protein OS=Chlorocebus sabaeus OX=60711 GN=RPS5 PE=3 SV=1	2	1.68983	0.439083	-2.439	-0.292022	-0.842118	2.45018	1.63767	0.303017	0.518533
A0A0D9S6Q6	tr|A0A0D9S6Q6|A0A0D9S6Q6_CHLSB Fcf2 domain-containing protein OS=Chlorocebus sabaeus OX=60711 GN=DNTTIP2 PE=4 SV=1	7	-0.423003	0.194688	0.818018	-0.47459	1.14653	0.558882	0.118938	0.303023	0.518525
A0A0D9R2E0	tr|A0A0D9R2E0|A0A0D9R2E0_CHLSB Syntaxin 10 OS=Chlorocebus sabaeus OX=60711 GN=STX10 PE=3 SV=1	1	-3.24181	0.200406	1.32243	1.29286	0.238311	0.689767	1.96911	0.303089	0.51843
A0A0D9QUJ7	tr|A0A0D9QUJ7|A0A0D9QUJ7_CHLSB Lysine--tRNA ligase OS=Chlorocebus sabaeus OX=60711 GN=KARS1 PE=3 SV=1	20	1.10361	-0.870995	-0.651821	0.561047	0.430066	0.793564	0.775146	0.303277	0.518161
A0A0D9RYX1	tr|A0A0D9RYX1|A0A0D9RYX1_CHLSB Oxysterol-binding protein OS=Chlorocebus sabaeus OX=60711 GN=OSBPL1A PE=3 SV=1	2	-2.43952	1.23217	0.63323	0.354349	1.52748	1.04105	-0.152337	0.303438	0.517931
A0A0D9R011	tr|A0A0D9R011|A0A0D9R011_CHLSB NADH-cytochrome b5 reductase OS=Chlorocebus sabaeus OX=60711 GN=CYB5R3 PE=3 SV=1	10	-1.6183	0.184061	-1.84287	1.7933	0.0175349	0.855867	0.776551	0.303928	0.517229
A0A0D9RUI6	tr|A0A0D9RUI6|A0A0D9RUI6_CHLSB Uncharacterized protein OS=Chlorocebus sabaeus OX=60711 GN=ARHGAP15 PE=4 SV=1	1	-0.161416	0.745649	-0.615029	0.0510941	0.0246864	0.982835	0.809334	0.304261	0.516754
A0A0D9RMI8	tr|A0A0D9RMI8|A0A0D9RMI8_CHLSB Heat shock 70 kDa protein 4 OS=Chlorocebus sabaeus OX=60711 GN=HSPA4 PE=3 SV=1	39	0.242666	-0.302664	1.88742	-0.860593	0.793731	0.905257	1.07208	0.304593	0.516281
A0A0D9REG1	tr|A0A0D9REG1|A0A0D9REG1_CHLSB Poly(A)-specific ribonuclease OS=Chlorocebus sabaeus OX=60711 GN=CNOT8 PE=3 SV=1	2	-0.904124	0.676086	-0.43679	0.523534	1.27983	0.998767	-0.418252	0.30473	0.516084
A0A0D9RHX0	tr|A0A0D9RHX0|A0A0D9RHX0_CHLSB Glutamine amidotransferase OS=Chlorocebus sabaeus OX=60711 GN=GMPS PE=4 SV=1	26	-2.31438	1.44605	0.549932	-0.595624	0.256266	0.548575	1.07087	0.304751	0.516054
P02538	sp|P02538|K2C6A_HUMAN Keratin, type II cytoskeletal 6A OS=Homo sapiens OX=9606 GN=KRT6A PE=1 SV=3	5	-6.30721	14.1574	-2.16866	-11.6997	2.16341	5.95197	1.83651	0.305852	0.514488
A0A0D9R6R1	tr|A0A0D9R6R1|A0A0D9R6R1_CHLSB Uncharacterized protein OS=Chlorocebus sabaeus OX=60711 GN=MYH11 PE=3 SV=1	1	0.273871	-0.228093	-0.0843534	0.149034	0.655073	0.762417	0.195351	0.307766	0.511779
A0A0D9RD54	tr|A0A0D9RD54|A0A0D9RD54_CHLSB Cysteine desulfurase, mitochondrial OS=Chlorocebus sabaeus OX=60711 GN=NFS1 PE=3 SV=1	1	-1.34672	-0.428174	-0.662738	2.08252	0.0782316	0.968028	1.05604	0.30806	0.511364
A0A0D9QW51	tr|A0A0D9QW51|A0A0D9QW51_CHLSB Nuclear pore complex protein Nup96 OS=Chlorocebus sabaeus OX=60711 GN=NUP98 PE=4 SV=1	12	0.227461	0.4384	-0.405977	-0.404879	0.312057	0.533113	0.593138	0.308244	0.511105
A0A0D9R304	tr|A0A0D9R304|A0A0D9R304_CHLSB RPAP3_C domain-containing protein OS=Chlorocebus sabaeus OX=60711 GN=RPAP3 PE=4 SV=1	17	0.217814	-0.434529	0.342968	0.13276	0.794776	0.28542	1.0685	0.309	0.510041
A0A0D9RQR3	tr|A0A0D9RQR3|A0A0D9RQR3_CHLSB GOLD domain-containing protein OS=Chlorocebus sabaeus OX=60711 GN=TMED7 PE=3 SV=1	3	0.187716	-1.78519	0.0490387	1.44792	0.368523	0.244167	1.68113	0.309453	0.509405
A0A0D9RY42	tr|A0A0D9RY42|A0A0D9RY42_CHLSB Transmembrane 9 superfamily member OS=Chlorocebus sabaeus OX=60711 GN=TM9SF2 PE=3 SV=1	2	-0.223001	-1.27559	0.109605	1.31633	0.63456	0.676086	0.522032	0.309503	0.509335
A0A0D9S7H2	tr|A0A0D9S7H2|A0A0D9S7H2_CHLSB 40S ribosomal protein S8 OS=Chlorocebus sabaeus OX=60711 GN=RPS8 PE=3 SV=1	7	1.03603	-1.60388	-0.673687	1.90918	0.985116	0.833257	1.28471	0.309941	0.508722
A0A0D9QZR4	tr|A0A0D9QZR4|A0A0D9QZR4_CHLSB Sidoreflexin OS=Chlorocebus sabaeus OX=60711 GN=SFXN3 PE=3 SV=1	4	-1.78695	-0.123833	-0.0226752	1.60827	0.847331	0.788344	0.411666	0.310911	0.507365
A0A0D9RF02	tr|A0A0D9RF02|A0A0D9RF02_CHLSB Isocitrate dehydrogenase [NAD] subunit, mitochondrial OS=Chlorocebus sabaeus OX=60711 GN=IDH3B PE=3 SV=1	6	1.76285	-2.3049	-0.319534	1.00598	1.10785	0.818183	0.740671	0.312249	0.505499
A0A0D9S7K4	tr|A0A0D9S7K4|A0A0D9S7K4_CHLSB Uncharacterized protein OS=Chlorocebus sabaeus OX=60711 GN=C1orf50 PE=4 SV=1	1	0.0180708	1.23896	-1.53847	0.14025	-0.0478602	1.21655	0.766072	0.312963	0.504507
A0A0D9R3E2	tr|A0A0D9R3E2|A0A0D9R3E2_CHLSB SP100 nuclear antigen OS=Chlorocebus sabaeus OX=60711 GN=SP100 PE=4 SV=1	1	0.280955	1.03449	-0.904228	-0.398163	-0.615882	1.2109	1.48267	0.313794	0.503356
A0A0D9RMZ5	tr|A0A0D9RMZ5|A0A0D9RMZ5_CHLSB Translocating chain-associated membrane protein OS=Chlorocebus sabaeus OX=60711 GN=TRAM1 PE=3 SV=1	1	0.606177	1.20635	-0.580051	-1.1655	0.256971	1.81309	0.560663	0.314808	0.501954
A0A0D9QZH6	tr|A0A0D9QZH6|A0A0D9QZH6_CHLSB Homeobox domain-containing protein OS=Chlorocebus sabaeus OX=60711 GN=HOXC10 PE=4 SV=1	1	1.06888	-2.43301	0.958919	0.342768	0.617151	0.943817	0.994127	0.314838	0.501913
A0A0D9QVW2	tr|A0A0D9QVW2|A0A0D9QVW2_CHLSB Uncharacterized protein OS=Chlorocebus sabaeus OX=60711 PE=4 SV=1	2	-0.415805	0.625806	-1.51556	1.10894	0.904131	0.301301	0.718235	0.315854	0.500514
A0A0D9RTM9	tr|A0A0D9RTM9|A0A0D9RTM9_CHLSB MIA SH3 domain ER export factor 3 OS=Chlorocebus sabaeus OX=60711 GN=MIA3 PE=4 SV=1	12	-1.01191	1.16106	-0.618486	0.0185655	1.18378	0.847707	0.032667	0.315863	0.500501
A0A0D9RTQ2	tr|A0A0D9RTQ2|A0A0D9RTQ2_CHLSB Uncharacterized protein OS=Chlorocebus sabaeus OX=60711 GN=DHRS1 PE=4 SV=1	1	1.88441	-0.51474	0.263474	-1.46627	1.35846	0.662983	0.326078	0.315864	0.500499
A0A0D9RJP4	tr|A0A0D9RJP4|A0A0D9RJP4_CHLSB Histidine--tRNA ligase OS=Chlorocebus sabaeus OX=60711 GN=HARS2 PE=3 SV=1	8	-0.22918	-0.26349	1.20932	-0.463381	0.533509	0.716672	0.575445	0.31602	0.500286
A0A0D9RY55	tr|A0A0D9RY55|A0A0D9RY55_CHLSB Dedicator of cytokinesis 9 OS=Chlorocebus sabaeus OX=60711 GN=DOCK9 PE=3 SV=1	2	0.481311	-0.111085	0.0484749	-0.252086	0.0826088	1.21794	0.519382	0.316292	0.499912
A0A0D9S559	tr|A0A0D9S559|A0A0D9S559_CHLSB Dynein axonemal heavy chain 10 OS=Chlorocebus sabaeus OX=60711 GN=DNAH10 PE=3 SV=1	1	-0.782229	-1.73612	2.21221	0.176234	2.30938	1.61999	0.233351	0.316398	0.499766
A0A0D9R3T9	tr|A0A0D9R3T9|A0A0D9R3T9_CHLSB Peptidylprolyl isomerase OS=Chlorocebus sabaeus OX=60711 PE=4 SV=1	4	-1.56467	0.433994	0.491382	0.518395	0.59919	0.607928	0.733638	0.316438	0.499711
A0A0D9QV93	tr|A0A0D9QV93|A0A0D9QV93_CHLSB 40S ribosomal protein S3 OS=Chlorocebus sabaeus OX=60711 GN=RPS3 PE=3 SV=1	20	0.540641	-1.1529	1.22988	0.320079	0.970936	0.511488	1.10753	0.31713	0.498763
A0A0D9RIF8	tr|A0A0D9RIF8|A0A0D9RIF8_CHLSB Uncharacterized protein OS=Chlorocebus sabaeus OX=60711 GN=FLNB PE=3 SV=1	86	0.0116701	-1.63395	1.25248	1.10921	1.14503	0.610428	1.12555	0.317682	0.498007
A0A0D9RGI4	tr|A0A0D9RGI4|A0A0D9RGI4_CHLSB Uncharacterized protein OS=Chlorocebus sabaeus OX=60711 GN=SLC30A6 PE=3 SV=1	1	0.372686	0.68333	-0.947122	-0.0931559	-0.0414606	1.09317	1.3837	0.317725	0.497948
A0A0D9RMB4	tr|A0A0D9RMB4|A0A0D9RMB4_CHLSB Uncharacterized protein OS=Chlorocebus sabaeus OX=60711 PE=3 SV=1	4	1.3018	-0.132584	-1.48175	0.587889	0.898415	0.254463	1.12827	0.318325	0.49713
A0A0D9RLM4	tr|A0A0D9RLM4|A0A0D9RLM4_CHLSB S1 motif domain-containing protein OS=Chlorocebus sabaeus OX=60711 GN=SRBD1 PE=4 SV=1	10	0.0332115	1.42947	-0.28916	-1.09334	0.592053	0.702415	0.642337	0.318632	0.496711
A0A0D9S9P3	tr|A0A0D9S9P3|A0A0D9S9P3_CHLSB Sas10 domain-containing protein OS=Chlorocebus sabaeus OX=60711 GN=UTP3 PE=3 SV=1	3	-0.532226	0.583153	1.78908	-1.66784	0.267907	1.40666	0.902543	0.319049	0.496142
A0A0D9S338	tr|A0A0D9S338|A0A0D9S338_CHLSB RuvB-like helicase OS=Chlorocebus sabaeus OX=60711 GN=RUVBL2 PE=3 SV=1	19	0.0223389	-0.612488	0.495934	0.272057	0.711228	0.286308	0.632506	0.320177	0.49461
A0A0D9RUC1	tr|A0A0D9RUC1|A0A0D9RUC1_CHLSB Phosphodiesterase OS=Chlorocebus sabaeus OX=60711 GN=PDE4D PE=3 SV=1	3	-0.591649	-1.08289	0.208599	1.36125	0.431174	0.471125	0.876857	0.320246	0.494516
A0A0D9QX21	tr|A0A0D9QX21|A0A0D9QX21_CHLSB Uncharacterized protein OS=Chlorocebus sabaeus OX=60711 PE=3 SV=1	8	1.50346	-0.166391	0.363132	-1.33713	0.365896	0.87206	1.22461	0.320557	0.494095
A0A0D9S958	tr|A0A0D9S958|A0A0D9S958_CHLSB Uncharacterized protein OS=Chlorocebus sabaeus OX=60711 PE=3 SV=1	1	1.10297	-2.7635	-1.0731	2.19414	2.00575	0.875415	-0.0482699	0.320708	0.49389
A0A0D9S6D4	tr|A0A0D9S6D4|A0A0D9S6D4_CHLSB Uncharacterized protein OS=Chlorocebus sabaeus OX=60711 GN=RHOC PE=4 SV=1	1	-0.0919555	0.130381	-0.968443	0.647443	-0.135653	1.39704	1.30161	0.322591	0.491347
A0A0D9RS60	tr|A0A0D9RS60|A0A0D9RS60_CHLSB Uncharacterized protein OS=Chlorocebus sabaeus OX=60711 GN=GAK PE=3 SV=1	5	-0.164713	-0.61776	-0.380199	1.133	0.90432	0.548691	0.23118	0.322855	0.490993
A0A0D9RPV5	tr|A0A0D9RPV5|A0A0D9RPV5_CHLSB Cyclic AMP-dependent transcription factor ATF-2 OS=Chlorocebus sabaeus OX=60711 GN=ATF2 PE=3 SV=1	2	-1.42292	0.420104	-0.571375	1.38483	2.20558	0.104764	-0.135292	0.3232	0.490528
A0A0D9S602	tr|A0A0D9S602|A0A0D9S602_CHLSB 60S ribosomal protein L28 OS=Chlorocebus sabaeus OX=60711 PE=3 SV=1	4	0.291329	-1.87021	0.806161	0.962777	1.40032	0.0497783	1.07258	0.323309	0.490383
A0A0D9QYD3	tr|A0A0D9QYD3|A0A0D9QYD3_CHLSB UBC core domain-containing protein OS=Chlorocebus sabaeus OX=60711 GN=UBE2O PE=4 SV=1	6	-1.81633	0.228299	-0.186538	1.47641	0.729573	0.583681	0.825571	0.324246	0.489126
A0A0D9R2H3	tr|A0A0D9R2H3|A0A0D9R2H3_CHLSB UV excision repair protein RAD23 OS=Chlorocebus sabaeus OX=60711 GN=RAD23A PE=3 SV=1	2	-1.36051	0.139912	-0.738506	1.65308	0.56193	0.295161	1.09654	0.324855	0.48831
A0A0D9RGV5	tr|A0A0D9RGV5|A0A0D9RGV5_CHLSB NEDD8-activating enzyme E1 catalytic subunit OS=Chlorocebus sabaeus OX=60711 GN=UBA3 PE=3 SV=1	4	0.251205	0.454131	0.213238	-0.71815	0.806657	1.07039	0.275328	0.325081	0.488009
A0A0D9RXM9	tr|A0A0D9RXM9|A0A0D9RXM9_CHLSB mRNA-capping enzyme OS=Chlorocebus sabaeus OX=60711 GN=RNGTT PE=3 SV=1	1	1.19167	0.388264	-1.39901	-0.216658	1.61082	-0.0674067	0.844775	0.3259	0.486916
A0A0D9RY64	tr|A0A0D9RY64|A0A0D9RY64_CHLSB Uncharacterized protein OS=Chlorocebus sabaeus OX=60711 GN=UGGT2 PE=3 SV=1	3	0.632367	0.557808	0.735758	-1.70165	0.972517	0.611829	0.534503	0.326653	0.485913
A0A0D9RDV8	tr|A0A0D9RDV8|A0A0D9RDV8_CHLSB Component of oligomeric Golgi complex 2 OS=Chlorocebus sabaeus OX=60711 GN=COG2 PE=3 SV=1	1	0.314697	0.0960194	-1.99598	1.11979	1.86735	0.683494	-0.279423	0.327755	0.48445
A0A0D9RV93	tr|A0A0D9RV93|A0A0D9RV93_CHLSB Uncharacterized protein OS=Chlorocebus sabaeus OX=60711 GN=METTL3 PE=3 SV=1	4	0.723367	-0.00376461	-0.544358	-0.179696	0.915711	0.281731	0.308805	0.328945	0.482877
A0A0D9S7R1	tr|A0A0D9S7R1|A0A0D9S7R1_CHLSB Nbl1_Borealin_N domain-containing protein OS=Chlorocebus sabaeus OX=60711 GN=CDCA8 PE=3 SV=1	3	-0.137241	1.34036	0.183657	-1.36137	0.545599	1.00987	0.389251	0.329119	0.482648
A0A0D9R0K2	tr|A0A0D9R0K2|A0A0D9R0K2_CHLSB Uncharacterized protein OS=Chlorocebus sabaeus OX=60711 GN=TRIM37 PE=4 SV=1	1	0.606104	1.52093	-1.75669	-0.499	0.954115	1.55017	-0.172205	0.330254	0.481152
A0A0D9RDB0	tr|A0A0D9RDB0|A0A0D9RDB0_CHLSB Uncharacterized protein OS=Chlorocebus sabaeus OX=60711 PE=3 SV=1	1	2.14835	2.66644	-1.91675	-3.29023	1.58126	1.42362	0.91465	0.330386	0.480978
A0A0D9RZI9	tr|A0A0D9RZI9|A0A0D9RZI9_CHLSB Immediate early response 3-interacting protein 1 OS=Chlorocebus sabaeus OX=60711 PE=3 SV=1	1	0.129414	1.51894	-2.16666	0.15734	0.984732	0.692986	0.379977	0.330743	0.480509
A0A0D9QZF2	tr|A0A0D9QZF2|A0A0D9QZF2_CHLSB Dihydrolipoamide acetyltransferase component of pyruvate dehydrogenase complex OS=Chlorocebus sabaeus OX=60711 GN=PDHX PE=3 SV=1	1	0.0147153	-0.391061	-0.661696	0.981137	-0.0805763	0.431509	1.2921	0.331122	0.480012
A0A0D9RRV8	tr|A0A0D9RRV8|A0A0D9RRV8_CHLSB Bile salt export pump OS=Chlorocebus sabaeus OX=60711 GN=ABCB11 PE=4 SV=1	1	3.72347	1.59019	-1.58116	-4.25346	2.10358	2.09608	1.96219	0.331377	0.479677
A0A0D9RUH6	tr|A0A0D9RUH6|A0A0D9RUH6_CHLSB Uncharacterized protein OS=Chlorocebus sabaeus OX=60711 GN=NVL PE=4 SV=1	4	2.01226	-2.81641	0.354087	0.372214	1.03956	1.0779	0.75998	0.331383	0.47967
A0A0D9QWP1	tr|A0A0D9QWP1|A0A0D9QWP1_CHLSB FHA domain-containing protein OS=Chlorocebus sabaeus OX=60711 GN=MKI67 PE=4 SV=1	61	-0.0406692	-0.250618	1.55617	-0.670792	0.643616	0.631186	0.926363	0.332085	0.478751
A0A0D9RQZ1	tr|A0A0D9RQZ1|A0A0D9RQZ1_CHLSB 40S ribosomal protein S23 OS=Chlorocebus sabaeus OX=60711 PE=3 SV=1	2	0.862304	-0.535524	-3.72901	2.39648	0.954055	0.763438	0.983156	0.332602	0.478076
A0A0D9S2K6	tr|A0A0D9S2K6|A0A0D9S2K6_CHLSB IF rod domain-containing protein OS=Chlorocebus sabaeus OX=60711 GN=KRT32 PE=3 SV=1	1	0.135269	0.313	0.9655	-1.23014	8.89001	-0.971184	-1.85974	0.333425	0.477002
A0A0D9RUW4	tr|A0A0D9RUW4|A0A0D9RUW4_CHLSB Leucyl-tRNA synthetase OS=Chlorocebus sabaeus OX=60711 GN=LARS2 PE=3 SV=1	2	-0.617456	-0.197966	-0.900357	1.44588	1.07828	0.482547	0.155425	0.334125	0.476091
A0A0D9QW56	tr|A0A0D9QW56|A0A0D9QW56_CHLSB Dihydroorotate dehydrogenase (quinone), mitochondrial OS=Chlorocebus sabaeus OX=60711 GN=DHODH PE=3 SV=1	1	-1.99886	1.07769	0.789572	0.0714881	0.532817	0.357013	1.18103	0.334221	0.475966
A0A0D9RWW0	tr|A0A0D9RWW0|A0A0D9RWW0_CHLSB Uncharacterized protein OS=Chlorocebus sabaeus OX=60711 GN=ADGRG6 PE=3 SV=1	4	0.463913	0.605593	0.0585104	-1.12346	1.26636	0.84601	0.0984296	0.334982	0.474979
A0A0D9S172	tr|A0A0D9S172|A0A0D9S172_CHLSB ATP binding cassette subfamily E member 1 OS=Chlorocebus sabaeus OX=60711 GN=ABCE1 PE=4 SV=1	6	1.47212	0.0682569	-0.198591	-1.09138	0.559514	0.13845	1.38232	0.334999	0.474956
A0A0D9RY65	tr|A0A0D9RY65|A0A0D9RY65_CHLSB J domain-containing protein OS=Chlorocebus sabaeus OX=60711 GN=DNAJC3 PE=4 SV=1	9	1.16714	-0.385852	1.20298	-1.37506	0.805879	1.32283	0.545831	0.336002	0.473658
A0A0D9RWT4	tr|A0A0D9RWT4|A0A0D9RWT4_CHLSB F-box domain-containing protein OS=Chlorocebus sabaeus OX=60711 GN=SKP2 PE=4 SV=1	1	0.440248	1.00868	-2.50452	0.724448	1.39176	0.260968	0.726362	0.33601	0.473647
A0A0D9R3B0	tr|A0A0D9R3B0|A0A0D9R3B0_CHLSB Bleomycin hydrolase OS=Chlorocebus sabaeus OX=60711 GN=BLMH PE=3 SV=1	9	-0.407628	0.615819	-0.250234	-0.22402	0.248957	0.204007	1.0976	0.33611	0.473518
A0A0D9S995	tr|A0A0D9S995|A0A0D9S995_CHLSB Non-specific serine/threonine protein kinase OS=Chlorocebus sabaeus OX=60711 GN=HASPIN PE=4 SV=1	1	-1.43007	-1.18503	0.965825	1.42502	0.562587	0.229979	1.18892	0.338283	0.47072
A0A0D9RB97	tr|A0A0D9RB97|A0A0D9RB97_CHLSB Uncharacterized protein OS=Chlorocebus sabaeus OX=60711 GN=CFAP298 PE=3 SV=1	1	-0.753408	-0.248646	-0.536823	1.38135	0.644983	0.454405	0.485355	0.338302	0.470696
A0A0D9RGN3	tr|A0A0D9RGN3|A0A0D9RGN3_CHLSB Ribosomal_L2_C domain-containing protein OS=Chlorocebus sabaeus OX=60711 GN=MRPL2 PE=4 SV=1	2	-0.26033	0.916818	-1.43336	0.376083	1.43192	0.2559	-0.113442	0.338783	0.470079
A0A0D9QZK8	tr|A0A0D9QZK8|A0A0D9QZK8_CHLSB Uncharacterized protein OS=Chlorocebus sabaeus OX=60711 PE=4 SV=1	1	0.472916	1.09039	0.281166	-1.95668	-0.248646	2.04277	0.412568	0.339075	0.469704
A0A0D9SBM5	tr|A0A0D9SBM5|A0A0D9SBM5_CHLSB Small nuclear ribonucleoprotein E OS=Chlorocebus sabaeus OX=60711 PE=3 SV=1	2	-0.595227	1.93855	-1.49093	-0.350755	0.325298	0.652807	0.854192	0.339483	0.469181
A0A0D9S532	tr|A0A0D9S532|A0A0D9S532_CHLSB Strawberry notch homolog 1 OS=Chlorocebus sabaeus OX=60711 GN=SBNO1 PE=3 SV=1	1	0.974696	1.14514	-2.95819	0.356216	0.401521	1.52896	0.358548	0.341755	0.466285
A0A0D9QZM4	tr|A0A0D9QZM4|A0A0D9QZM4_CHLSB MYG1 exonuclease OS=Chlorocebus sabaeus OX=60711 GN=MYG1 PE=3 SV=1	6	0.759403	-0.00433537	0.37757	-0.811655	1.06317	1.1601	-0.161057	0.342028	0.465939
A0A0D9SAL0	tr|A0A0D9SAL0|A0A0D9SAL0_CHLSB ZFP42 zinc finger protein OS=Chlorocebus sabaeus OX=60711 GN=ZFP42 PE=4 SV=1	1	-0.256089	0.375919	0.379786	-0.375984	-0.174692	0.679611	1.04901	0.342791	0.464971
A0A0D9RBE4	tr|A0A0D9RBE4|A0A0D9RBE4_CHLSB Aspartate carbamoyltransferase OS=Chlorocebus sabaeus OX=60711 GN=CAD PE=3 SV=1	26	-0.873946	-0.565524	0.679709	0.537563	0.506011	0.640159	0.345894	0.343024	0.464675
A0A0D9RBC3	tr|A0A0D9RBC3|A0A0D9RBC3_CHLSB Mitochondrial nucleoid factor 1 OS=Chlorocebus sabaeus OX=60711 GN=UQCC2 PE=4 SV=1	3	-0.385271	-1.61423	1.66458	0.521244	0.796023	0.506778	0.90063	0.343032	0.464666
A0A0D9RCR2	tr|A0A0D9RCR2|A0A0D9RCR2_CHLSB Uncharacterized protein OS=Chlorocebus sabaeus OX=60711 GN=RBM28 PE=4 SV=1	8	-0.941338	-0.351048	0.791716	0.467124	0.408149	0.82022	0.544955	0.343983	0.463463
A0A0D9S768	tr|A0A0D9S768|A0A0D9S768_CHLSB Wheel domain-containing protein OS=Chlorocebus sabaeus OX=60711 GN=TTC4 PE=3 SV=1	1	0.111229	-1.01587	-0.0631515	0.926815	0.623106	-0.324471	1.42922	0.346573	0.460205
A0A0D9S711	tr|A0A0D9S711|A0A0D9S711_CHLSB Guanine nucleotide-binding protein subunit gamma OS=Chlorocebus sabaeus OX=60711 GN=GNG12 PE=3 SV=1	2	0.199329	0.469881	-0.649842	-0.00219491	1.25593	0.0853825	0.192059	0.347014	0.459653
A0A0D9RDI6	tr|A0A0D9RDI6|A0A0D9RDI6_CHLSB Eukaryotic translation initiation factor 6 OS=Chlorocebus sabaeus OX=60711 GN=EIF6 PE=3 SV=1	9	-1.91913	-1.45462	3.99781	0.231609	0.955964	1.73091	1.63618	0.347495	0.459052
A0A0D9R7D4	tr|A0A0D9R7D4|A0A0D9R7D4_CHLSB Uncharacterized protein OS=Chlorocebus sabaeus OX=60711 GN=ZFAND5 PE=4 SV=1	1	-0.468971	0.507364	-0.647814	0.39344	0.387744	0.247444	0.98088	0.347564	0.458965
A0A0D9R2L4	tr|A0A0D9R2L4|A0A0D9R2L4_CHLSB Uncharacterized protein OS=Chlorocebus sabaeus OX=60711 GN=TMEM106C PE=3 SV=1	1	-0.400188	-0.319252	0.637212	0.15776	0.397905	1.55074	0.116507	0.34773	0.458758
A0A0D9RAF8	tr|A0A0D9RAF8|A0A0D9RAF8_CHLSB Uncharacterized protein OS=Chlorocebus sabaeus OX=60711 GN=PPFIA1 PE=3 SV=1	7	0.275204	0.974816	-0.525707	-0.831695	1.12256	1.35059	-0.572138	0.347903	0.458542
A0A0D9RZT4	tr|A0A0D9RZT4|A0A0D9RZT4_CHLSB Methyl-CpG binding domain protein 2 OS=Chlorocebus sabaeus OX=60711 GN=MBD2 PE=4 SV=1	3	-0.636205	0.290563	0.921346	-0.411327	0.808595	1.64576	-0.491156	0.348736	0.457503
A0A0D9RSI2	tr|A0A0D9RSI2|A0A0D9RSI2_CHLSB U6 snRNA-associated Sm-like protein LSm1 OS=Chlorocebus sabaeus OX=60711 GN=LSM1 PE=3 SV=1	2	-1.32014	1.49987	-0.593655	0.23741	-0.176715	1.49539	0.732165	0.349165	0.456969
A0A0D9R2E3	tr|A0A0D9R2E3|A0A0D9R2E3_CHLSB Uncharacterized protein OS=Chlorocebus sabaeus OX=60711 GN=NACC1 PE=4 SV=1	3	0.886116	0.830892	-1.33816	-0.518782	1.03626	0.85185	0.0473496	0.350184	0.455704
A0A0D9RZV6	tr|A0A0D9RZV6|A0A0D9RZV6_CHLSB Uncharacterized protein OS=Chlorocebus sabaeus OX=60711 PE=3 SV=1	1	1.50634	-1.55881	-1.49884	1.27318	-0.641489	1.16564	2.07482	0.350422	0.455409
A0A0D9RML3	tr|A0A0D9RML3|A0A0D9RML3_CHLSB Complex III subunit 8 OS=Chlorocebus sabaeus OX=60711 GN=UQCRQ PE=3 SV=1	1	-0.294082	-0.841938	0.75917	0.415062	-0.635118	1.03206	1.46941	0.350505	0.455305
A0A0D9R6U4	tr|A0A0D9R6U4|A0A0D9R6U4_CHLSB Uncharacterized protein OS=Chlorocebus sabaeus OX=60711 GN=GABBR1 PE=3 SV=1	1	-0.457482	0.418278	1.59568	-1.41676	0.671579	0.291758	1.14377	0.350614	0.455171
A0A0D9R314	tr|A0A0D9R314|A0A0D9R314_CHLSB DNA-directed RNA polymerase II subunit RPB7 OS=Chlorocebus sabaeus OX=60711 GN=POLR2G PE=3 SV=1	4	0.945858	-0.312598	-0.878055	0.308127	-0.433755	0.818491	1.59576	0.350761	0.454989
A0A0D9RRQ6	tr|A0A0D9RRQ6|A0A0D9RRQ6_CHLSB Glutaminyl-tRNA synthetase OS=Chlorocebus sabaeus OX=60711 GN=QARS1 PE=3 SV=1	25	1.22442	0.104223	-1.14993	0.66769	0.821525	0.632718	0.944112	0.352299	0.453089
A0A0D9R881	tr|A0A0D9R881|A0A0D9R881_CHLSB G protein-coupled receptor class C group 5 member A OS=Chlorocebus sabaeus OX=60711 GN=GPRC5A PE=4 SV=1	1	1.03429	0.695534	-2.28591	0.339987	0.619807	0.615585	1.05965	0.352421	0.452939
A0A0D9RYG1	tr|A0A0D9RYG1|A0A0D9RYG1_CHLSB Uncharacterized protein OS=Chlorocebus sabaeus OX=60711 GN=GNA12 PE=3 SV=1	2	0.424217	0.0786045	-0.0879462	-0.265056	0.82382	0.209808	0.493196	0.352585	0.452736
A0A0D9R984	tr|A0A0D9R984|A0A0D9R984_CHLSB Uncharacterized protein OS=Chlorocebus sabaeus OX=60711 GN=KIAA2026 PE=4 SV=1	1	-0.322719	1.98385	0.0443541	-1.68574	0.269722	1.96127	0.205233	0.352643	0.452664
A0A0D9RYV9	tr|A0A0D9RYV9|A0A0D9RYV9_CHLSB General transcription factor IIF subunit 2 OS=Chlorocebus sabaeus OX=60711 GN=GTF2F2 PE=3 SV=1	4	-1.2992	-1.0212	0.701965	1.39307	1.20691	0.872302	0.443671	0.352817	0.45245
A0A0D9RVI4	tr|A0A0D9RVI4|A0A0D9RVI4_CHLSB Uncharacterized protein OS=Chlorocebus sabaeus OX=60711 GN=STEAP3 PE=3 SV=1	1	0.137015	0.137319	-0.222403	0.032462	1.63433	0.556668	-0.340249	0.354254	0.450686
A0A0D9RXS9	tr|A0A0D9RXS9|A0A0D9RXS9_CHLSB Malic enzyme OS=Chlorocebus sabaeus OX=60711 GN=ME1 PE=3 SV=1	3	-3.73101	0.958308	1.91237	0.633725	0.930651	1.29677	0.682062	0.35566	0.448964
A0A0D9R854	tr|A0A0D9R854|A0A0D9R854_CHLSB BPL/LPL catalytic domain-containing protein OS=Chlorocebus sabaeus OX=60711 GN=HLCS PE=3 SV=1	3	1.51521	0.342206	-2.57794	0.363574	0.61982	0.737949	0.7352	0.356236	0.448262
A0A0D9R7V8	tr|A0A0D9R7V8|A0A0D9R7V8_CHLSB 60S ribosomal protein L35a OS=Chlorocebus sabaeus OX=60711 PE=3 SV=1	2	0.452857	-1.95149	1.71853	0.0322089	0.426406	0.167726	1.97881	0.356237	0.448261
A0A0D9RZY7	tr|A0A0D9RZY7|A0A0D9RZY7_CHLSB Uncharacterized protein OS=Chlorocebus sabaeus OX=60711 GN=ALPK2 PE=4 SV=1	2	-0.956321	-0.118187	-1.03336	1.82052	0.455133	0.332007	1.54476	0.357004	0.447327
A0A0D9S783	tr|A0A0D9S783|A0A0D9S783_CHLSB Nucleoporin NDC1 OS=Chlorocebus sabaeus OX=60711 GN=NDC1 PE=3 SV=1	3	-3.10955	0.507048	1.65966	0.640204	0.189024	1.34859	1.11331	0.357121	0.447184
A0A0D9REQ6	tr|A0A0D9REQ6|A0A0D9REQ6_CHLSB Uncharacterized protein OS=Chlorocebus sabaeus OX=60711 GN=G3BP1 PE=4 SV=1	8	1.4176	-0.128018	0.0162374	-0.405013	0.276938	0.929022	1.06622	0.357682	0.446503
A0A0D9RNC6	tr|A0A0D9RNC6|A0A0D9RNC6_CHLSB Pitrilysin metalloproteinase 1 OS=Chlorocebus sabaeus OX=60711 GN=PITRM1 PE=3 SV=1	18	1.18418	-0.0910801	0.893467	-0.828475	0.761512	0.794676	1.42475	0.358605	0.445383
A0A0D9RTG7	tr|A0A0D9RTG7|A0A0D9RTG7_CHLSB Uridine phosphorylase OS=Chlorocebus sabaeus OX=60711 GN=UPP1 PE=3 SV=1	2	1.65518	-1.17597	-1.39114	0.787753	0.656743	1.54374	0.0706244	0.358869	0.445064
A0A0D9S6Z6	tr|A0A0D9S6Z6|A0A0D9S6Z6_CHLSB Uncharacterized protein OS=Chlorocebus sabaeus OX=60711 GN=LRRC53 PE=4 SV=1	1	1.16097	2.9529	-1.93564	-2.40138	2.00676	0.868945	1.45855	0.359215	0.444645
A0A0D9QZQ3	tr|A0A0D9QZQ3|A0A0D9QZQ3_CHLSB Uncharacterized protein OS=Chlorocebus sabaeus OX=60711 GN=TOM1L1 PE=3 SV=1	1	1.95775	0.677696	-2.62809	-0.369299	2.19092	0.578215	-0.0694186	0.35997	0.443734
A0A0D9RP15	tr|A0A0D9RP15|A0A0D9RP15_CHLSB Uncharacterized protein OS=Chlorocebus sabaeus OX=60711 PE=4 SV=1	1	-0.709536	0.616398	1.37152	-1.16241	0.185341	1.34871	0.410349	0.360041	0.443648
A0A0D9RZ04	tr|A0A0D9RZ04|A0A0D9RZ04_CHLSB Uncharacterized protein OS=Chlorocebus sabaeus OX=60711 GN=DSC3 PE=4 SV=1	2	1.79946	2.01959	0.0208183	-3.81382	1.47654	1.48593	0.374489	0.360293	0.443344
A0A0D9R7J5	tr|A0A0D9R7J5|A0A0D9R7J5_CHLSB Uncharacterized protein OS=Chlorocebus sabaeus OX=60711 GN=DRG2 PE=4 SV=1	5	0.562889	-0.0300523	0.318574	-0.66017	0.560959	0.967715	0.0404802	0.360381	0.443238
A0A0D9RFF5	tr|A0A0D9RFF5|A0A0D9RFF5_CHLSB TP53 induced glycolysis regulatory phosphatase OS=Chlorocebus sabaeus OX=60711 GN=TIGAR PE=4 SV=1	5	0.913053	0.388083	0.30738	-1.54933	0.242476	0.879733	0.91838	0.361198	0.442255
A0A0D9RMX2	tr|A0A0D9RMX2|A0A0D9RMX2_CHLSB C-1-tetrahydrofolate synthase, cytoplasmic OS=Chlorocebus sabaeus OX=60711 GN=MTHFD1 PE=3 SV=1	36	0.239697	0.0646583	0.739583	-0.37314	0.478284	0.503326	0.863964	0.361671	0.441687
A0A0D9RJ12	tr|A0A0D9RJ12|A0A0D9RJ12_CHLSB Solute carrier family 35 member B2 OS=Chlorocebus sabaeus OX=60711 GN=SLC35B2 PE=3 SV=1	2	0.195848	-0.183201	0.323838	-0.248732	0.159866	0.219639	1.07262	0.362033	0.441252
A0A0D9RFF7	tr|A0A0D9RFF7|A0A0D9RFF7_CHLSB 40S ribosomal protein S4 OS=Chlorocebus sabaeus OX=60711 PE=3 SV=1	12	2.21267	-1.96004	-0.668053	0.824351	0.393209	0.490249	1.91063	0.362168	0.44109
A0A0D9R947	tr|A0A0D9R947|A0A0D9R947_CHLSB Uncharacterized protein OS=Chlorocebus sabaeus OX=60711 GN=PLGRKT PE=4 SV=1	1	-4.1176	2.35957	0.180402	0.761539	1.01688	0.496974	1.192	0.36218	0.441075
A0A0D9S7N0	tr|A0A0D9S7N0|A0A0D9S7N0_CHLSB CAAX prenyl protease OS=Chlorocebus sabaeus OX=60711 GN=ZMPSTE24 PE=3 SV=1	7	-0.558249	-1.70653	2.60334	0.111284	1.12641	0.536723	1.05998	0.362999	0.440094
A0A0D9S8U6	tr|A0A0D9S8U6|A0A0D9S8U6_CHLSB HSac2 domain-containing protein OS=Chlorocebus sabaeus OX=60711 GN=TPRG1L PE=3 SV=1	2	-1.49596	0.0410609	1.32881	-0.0219348	0.741271	0.766533	0.265776	0.363829	0.439103
A0A0D9RQH6	tr|A0A0D9RQH6|A0A0D9RQH6_CHLSB Uncharacterized protein OS=Chlorocebus sabaeus OX=60711 GN=CETN3 PE=4 SV=1	1	-0.339545	0.933539	-0.913091	0.273339	0.299544	1.12464	0.133786	0.364232	0.438622
A0A0D9R899	tr|A0A0D9R899|A0A0D9R899_CHLSB SEC61 translocon subunit alpha 1 OS=Chlorocebus sabaeus OX=60711 GN=SEC61A1 PE=3 SV=1	2	0.337506	-1.31389	0.0657747	0.962016	0.640614	0.635759	0.359253	0.364426	0.438391
A0A0D9SA62	tr|A0A0D9SA62|A0A0D9SA62_CHLSB Peptidyl-prolyl cis-trans isomerase OS=Chlorocebus sabaeus OX=60711 PE=3 SV=1	12	1.56602	-2.07489	0.593407	0.777168	0.83045	0.588994	1.39187	0.364581	0.438206
A0A0D9R6L7	tr|A0A0D9R6L7|A0A0D9R6L7_CHLSB Uncharacterized protein OS=Chlorocebus sabaeus OX=60711 PE=4 SV=1	6	-3.17655	-1.51953	1.5068	2.94144	-0.0648698	0.905058	2.63523	0.364651	0.438123
A0A0D9RLG0	tr|A0A0D9RLG0|A0A0D9RLG0_CHLSB Nudix hydrolase 5 OS=Chlorocebus sabaeus OX=60711 GN=NUDT5 PE=3 SV=1	4	-0.540694	-1.55081	0.795556	1.2243	0.840883	0.749707	0.288097	0.365068	0.437627
A0A0D9R6Y9	tr|A0A0D9R6Y9|A0A0D9R6Y9_CHLSB Uncharacterized protein OS=Chlorocebus sabaeus OX=60711 GN=C3orf22 PE=4 SV=1	1	0.865939	-0.630448	0.0569457	-0.220027	0.723347	0.168109	0.682977	0.365828	0.436722
A0A0D9RHR4	tr|A0A0D9RHR4|A0A0D9RHR4_CHLSB 26S proteasome non-ATPase regulatory subunit 6 OS=Chlorocebus sabaeus OX=60711 GN=PSMD6 PE=3 SV=1	10	-0.622892	-0.552303	1.33022	0.00434315	0.84866	0.630635	0.54012	0.366107	0.436392
A0A0D9RFJ5	tr|A0A0D9RFJ5|A0A0D9RFJ5_CHLSB Deoxyhypusine hydroxylase OS=Chlorocebus sabaeus OX=60711 GN=DOHH PE=3 SV=1	2	-2.09199	1.74627	-0.227951	0.373978	1.0387	0.733139	0.223303	0.366283	0.436183
A0A0D9RIV8	tr|A0A0D9RIV8|A0A0D9RIV8_CHLSB Uncharacterized protein OS=Chlorocebus sabaeus OX=60711 GN=SOS1 PE=4 SV=1	1	-0.355217	-0.0577381	0.29561	0.195967	0.84839	0.704194	-0.146786	0.366516	0.435907
A0A0D9S799	tr|A0A0D9S799|A0A0D9S799_CHLSB Uncharacterized protein OS=Chlorocebus sabaeus OX=60711 GN=TUT4 PE=4 SV=1	2	-0.22116	-0.290156	0.931218	-0.310218	0.0524784	0.275967	1.27267	0.366969	0.435371
A0A0D9RQ95	tr|A0A0D9RQ95|A0A0D9RQ95_CHLSB Chromosome 9 open reading frame 78 OS=Chlorocebus sabaeus OX=60711 GN=C9orf78 PE=3 SV=1	2	1.15377	2.53333	-2.95735	-1.10363	0.802033	1.42815	0.43088	0.367143	0.435165
A0A0D9RCP6	tr|A0A0D9RCP6|A0A0D9RCP6_CHLSB Stress-activated protein kinase JNK OS=Chlorocebus sabaeus OX=60711 GN=MAPK8 PE=3 SV=1	2	-0.217014	1.37571	-2.35702	0.882428	0.581186	1.40682	0.288356	0.367976	0.434181
A0A0D9S4K4	tr|A0A0D9S4K4|A0A0D9S4K4_CHLSB Ribonuclease P/MRP protein subunit POP5 OS=Chlorocebus sabaeus OX=60711 GN=POP5 PE=3 SV=1	1	0.402385	0.466113	-0.884253	0.0277605	0.819258	-0.0686639	0.873053	0.36842	0.433657
A0A0D9R0T4	tr|A0A0D9R0T4|A0A0D9R0T4_CHLSB BRCA1 interacting protein C-terminal helicase 1 OS=Chlorocebus sabaeus OX=60711 GN=BRIP1 PE=4 SV=1	1	0.605108	-0.780791	0.911648	-0.542464	-0.332206	0.88644	1.59999	0.368651	0.433385
A0A0D9QZ90	tr|A0A0D9QZ90|A0A0D9QZ90_CHLSB Uncharacterized protein OS=Chlorocebus sabaeus OX=60711 GN=FBXO3 PE=4 SV=1	2	2.55879	-2.95177	-1.15231	-0.663121	0.432442	0.136073	0.505683	0.36885	0.43315
A0A0D9R7K5	tr|A0A0D9R7K5|A0A0D9R7K5_CHLSB Uncharacterized protein OS=Chlorocebus sabaeus OX=60711 GN=SQSTM1 PE=4 SV=1	4	0.840855	2.59764	-2.24518	-1.61669	0.515078	1.26036	1.0909	0.368899	0.433092
A0A0D9RFM7	tr|A0A0D9RFM7|A0A0D9RFM7_CHLSB 40S ribosomal protein S2 OS=Chlorocebus sabaeus OX=60711 PE=3 SV=1	16	0.46171	-2.84014	1.33053	1.71674	0.871353	0.990397	1.41715	0.369249	0.432681
A0A0D9QYI8	tr|A0A0D9QYI8|A0A0D9QYI8_CHLSB Calponin-homology (CH) domain-containing protein OS=Chlorocebus sabaeus OX=60711 GN=NAV2 PE=3 SV=1	1	-0.699553	-0.799729	0.73793	0.742359	1.45646	0.823722	0.241599	0.369284	0.43264
A0A0D9S2L9	tr|A0A0D9S2L9|A0A0D9S2L9_CHLSB Ribosome biogenesis protein NOP53 OS=Chlorocebus sabaeus OX=60711 GN=NOP53 PE=3 SV=1	2	-0.235538	1.63693	-0.102495	-1.20291	1.18369	1.10636	-0.120087	0.369383	0.432523
A0A0D9R442	tr|A0A0D9R442|A0A0D9R442_CHLSB Uncharacterized protein OS=Chlorocebus sabaeus OX=60711 GN=ASAP2 PE=4 SV=1	2	0.0384456	-0.729147	-0.216228	0.813461	-0.0322255	1.13252	0.52424	0.370431	0.431292
A0A0D9R3I0	tr|A0A0D9R3I0|A0A0D9R3I0_CHLSB Isocitrate dehydrogenase [NAD] subunit, mitochondrial OS=Chlorocebus sabaeus OX=60711 GN=IDH3G PE=3 SV=1	5	-2.11534	2.12221	-0.929339	0.254728	0.223345	0.794267	0.974645	0.370585	0.431112
A0A0D9RA03	tr|A0A0D9RA03|A0A0D9RA03_CHLSB DnaJ heat shock protein family (Hsp40) member A3 OS=Chlorocebus sabaeus OX=60711 GN=DNAJA3 PE=4 SV=1	5	0.0362721	-0.178993	1.51494	-1.10139	0.744271	0.793736	0.341646	0.371391	0.430169
A0A0D9RU51	tr|A0A0D9RU51|A0A0D9RU51_CHLSB Uncharacterized protein OS=Chlorocebus sabaeus OX=60711 GN=LANCL2 PE=3 SV=1	6	0.241346	0.578897	-0.668484	-0.274139	0.1228	0.942639	0.296233	0.371405	0.430153
A0A0D9RUQ9	tr|A0A0D9RUQ9|A0A0D9RUQ9_CHLSB WH1 domain-containing protein OS=Chlorocebus sabaeus OX=60711 GN=ENAH PE=3 SV=1	12	0.066411	-0.110309	0.279354	-0.0656004	0.672736	0.686415	0.272016	0.372355	0.429042
A0A0D9RLR2	tr|A0A0D9RLR2|A0A0D9RLR2_CHLSB Transmembrane protein 230 OS=Chlorocebus sabaeus OX=60711 GN=TMEM230 PE=3 SV=1	1	-0.424659	0.355519	0.607513	-0.421691	0.846749	0.489079	0.170093	0.372367	0.429028
A0A0D9QX55	tr|A0A0D9QX55|A0A0D9QX55_CHLSB tRNA (guanine-N(7)-)-methyltransferase OS=Chlorocebus sabaeus OX=60711 GN=METTL1 PE=3 SV=1	1	-0.510365	-0.467599	-0.41357	1.24245	0.194335	0.791901	0.657613	0.372624	0.428729
A0A0D9RNF5	tr|A0A0D9RNF5|A0A0D9RNF5_CHLSB ATPase H(+)-transporting lysosomal accessory protein 2 OS=Chlorocebus sabaeus OX=60711 GN=ATP6AP2 PE=4 SV=1	1	-0.406029	1.09965	-0.950725	0.191879	0.894825	-0.061959	0.724989	0.372629	0.428723
A0A0D9RTJ3	tr|A0A0D9RTJ3|A0A0D9RTJ3_CHLSB GCFC domain-containing protein OS=Chlorocebus sabaeus OX=60711 GN=GCFC2 PE=3 SV=1	1	-0.818537	0.23289	1.65082	-0.980732	0.665182	0.258557	0.902324	0.373564	0.427635
A0A0D9RJ40	tr|A0A0D9RJ40|A0A0D9RJ40_CHLSB Alanine--tRNA ligase OS=Chlorocebus sabaeus OX=60711 GN=AARS2 PE=3 SV=1	8	0.10456	0.00833006	-0.926605	0.62372	0.681971	0.834349	0.0820887	0.3746	0.426432
A0A0D9RXD9	tr|A0A0D9RXD9|A0A0D9RXD9_CHLSB Signal peptidase complex catalytic subunit SEC11 OS=Chlorocebus sabaeus OX=60711 GN=SEC11A PE=3 SV=1	2	-0.27809	0.534384	0.0453828	-0.19656	0.592615	0.534732	0.279771	0.374991	0.425979
A0A0D9R5C3	tr|A0A0D9R5C3|A0A0D9R5C3_CHLSB RAN binding protein 9 OS=Chlorocebus sabaeus OX=60711 GN=RANBP9 PE=3 SV=1	3	-1.32507	1.25334	0.659879	-0.562106	-0.00903563	1.15489	0.661401	0.375812	0.425029
A0A0D9RAN5	tr|A0A0D9RAN5|A0A0D9RAN5_CHLSB Proteasome subunit beta OS=Chlorocebus sabaeus OX=60711 GN=PSMB9 PE=3 SV=1	1	-0.261993	-0.757486	0.0145136	0.970288	0.47949	0.659884	0.30322	0.375839	0.424999
A0A0D9RWX8	tr|A0A0D9RWX8|A0A0D9RWX8_CHLSB Amyloid beta precursor protein binding family B member 2 OS=Chlorocebus sabaeus OX=60711 GN=APBB2 PE=4 SV=1	2	-1.26157	1.1043	0.859969	-0.651382	0.674363	0.10045	1.1529	0.375891	0.424938
A0A0D9RR51	tr|A0A0D9RR51|A0A0D9RR51_CHLSB AAA domain-containing protein OS=Chlorocebus sabaeus OX=60711 GN=PSMC6 PE=3 SV=1	18	0.56887	-0.260737	1.36649	-0.994499	0.991025	0.784345	0.38508	0.376752	0.423944
A0A0D9RC38	tr|A0A0D9RC38|A0A0D9RC38_CHLSB Uncharacterized protein OS=Chlorocebus sabaeus OX=60711 GN=MRPS6 PE=3 SV=1	2	1.06156	0.487199	0.843583	-2.15486	0.680772	0.975879	0.609945	0.376974	0.423688
A0A0D9S0H4	tr|A0A0D9S0H4|A0A0D9S0H4_CHLSB STING ER exit protein OS=Chlorocebus sabaeus OX=60711 GN=CXorf56 PE=3 SV=1	2	-1.5377	-0.645622	-0.13629	2.00858	0.176378	0.629279	1.00451	0.378303	0.42216
A0A0D9RHD1	tr|A0A0D9RHD1|A0A0D9RHD1_CHLSB eIF-5a domain-containing protein OS=Chlorocebus sabaeus OX=60711 PE=3 SV=1	13	-0.0837803	-0.844873	-0.0301061	1.42371	0.69234	0.354713	1.2862	0.380429	0.419726
A0A0D9RA18	tr|A0A0D9RA18|A0A0D9RA18_CHLSB Pescadillo homolog OS=Chlorocebus sabaeus OX=60711 GN=PES1 PE=3 SV=1	4	0.827169	0.238072	-0.533686	-0.363795	0.802803	0.458819	0.242438	0.380653	0.41947
A0A0D9RY92	tr|A0A0D9RY92|A0A0D9RY92_CHLSB Uncharacterized protein OS=Chlorocebus sabaeus OX=60711 GN=RAB31 PE=4 SV=1	1	-0.691633	1.66761	0.191028	-1.14174	0.69506	0.511761	0.572836	0.380987	0.41909
A0A0D9RY83	tr|A0A0D9RY83|A0A0D9RY83_CHLSB Uncharacterized protein OS=Chlorocebus sabaeus OX=60711 GN=GET4 PE=3 SV=1	1	0.336713	0.11183	-1.06056	0.569059	0.569134	0.711513	0.106875	0.380999	0.419076
A0A0D9RIB8	tr|A0A0D9RIB8|A0A0D9RIB8_CHLSB WH2 domain-containing protein OS=Chlorocebus sabaeus OX=60711 GN=WASHC1 PE=3 SV=1	3	0.401946	1.25407	0.342577	-1.86232	1.01043	0.00717315	0.973536	0.381355	0.418671
A0A0D9RCS0	tr|A0A0D9RCS0|A0A0D9RCS0_CHLSB Calpain catalytic domain-containing protein OS=Chlorocebus sabaeus OX=60711 GN=CAPN7 PE=3 SV=1	1	1.12919	1.31077	-2.00025	-0.572071	0.903902	1.47727	0.0695007	0.381498	0.418507
A0A0D9R1A3	tr|A0A0D9R1A3|A0A0D9R1A3_CHLSB PB1 domain-containing protein OS=Chlorocebus sabaeus OX=60711 GN=TFG PE=4 SV=1	4	-0.119315	2.1332	-0.0476844	-0.897308	1.22226	1.06429	0.347337	0.381697	0.418281
A0A0D9R4X4	tr|A0A0D9R4X4|A0A0D9R4X4_CHLSB Serine/threonine-protein kinase RIO1 OS=Chlorocebus sabaeus OX=60711 GN=RIOK1 PE=3 SV=1	1	-1.2142	-0.0096637	0.365939	0.777198	0.307315	0.563375	0.717269	0.382438	0.417439
A0A0D9RY99	tr|A0A0D9RY99|A0A0D9RY99_CHLSB Uncharacterized protein OS=Chlorocebus sabaeus OX=60711 GN=MICALL2 PE=4 SV=1	1	0.491296	-0.340074	0.665381	-0.672395	1.43324	0.434771	-0.195105	0.382794	0.417035
A0A0D9RFH4	tr|A0A0D9RFH4|A0A0D9RFH4_CHLSB Testis expressed 10 OS=Chlorocebus sabaeus OX=60711 GN=TEX10 PE=4 SV=1	2	0.89439	1.23645	-1.74892	-0.456457	1.16863	1.03587	-0.214086	0.382927	0.416884
A0A0D9R4X7	tr|A0A0D9R4X7|A0A0D9R4X7_CHLSB Uncharacterized protein OS=Chlorocebus sabaeus OX=60711 GN=EHD1 PE=4 SV=1	20	1.02419	-0.514892	-0.454235	0.0174782	0.791595	0.34176	0.56594	0.383149	0.416632
A0A0D9RIS4	tr|A0A0D9RIS4|A0A0D9RIS4_CHLSB Uncharacterized protein OS=Chlorocebus sabaeus OX=60711 GN=RAB8B PE=4 SV=1	2	-0.829055	1.12721	-0.993512	0.466907	0.565933	0.422236	0.588749	0.383183	0.416593
A0A0D9RQK7	tr|A0A0D9RQK7|A0A0D9RQK7_CHLSB Cyclin-H OS=Chlorocebus sabaeus OX=60711 GN=CCNH PE=3 SV=1	5	0.157288	-1.55282	0.832222	0.529583	0.367075	1.0618	0.463561	0.383698	0.416011
A0A0D9RDI2	tr|A0A0D9RDI2|A0A0D9RDI2_CHLSB Uncharacterized protein OS=Chlorocebus sabaeus OX=60711 GN=CCDC85C PE=3 SV=1	2	0.773938	0.229376	-1.16101	0.138311	0.169242	1.16874	0.172378	0.384497	0.415107
Q9NSB4	sp|Q9NSB4|KRT82_HUMAN Keratin, type II cuticular Hb2 OS=Homo sapiens OX=9606 GN=KRT82 PE=3 SV=3	2	5.3354	-5.16544	2.21625	-2.77478	42.1887	-0.562583	-16.0886	0.385396	0.414093
A0A0D9RFZ2	tr|A0A0D9RFZ2|A0A0D9RFZ2_CHLSB Thyroid hormone receptor interactor 11 OS=Chlorocebus sabaeus OX=60711 GN=TRIP11 PE=4 SV=1	2	0.495358	1.06819	-2.33804	0.463034	1.02373	1.29833	-0.291185	0.385984	0.413431
A0A0D9R306	tr|A0A0D9R306|A0A0D9R306_CHLSB Uncharacterized protein OS=Chlorocebus sabaeus OX=60711 GN=TTC9C PE=4 SV=1	1	-0.851388	-2.95165	1.65884	1.69592	2.23523	-0.350627	0.847891	0.386438	0.41292
A0A0D9RWY2	tr|A0A0D9RWY2|A0A0D9RWY2_CHLSB AICAR transformylase OS=Chlorocebus sabaeus OX=60711 PE=3 SV=1	12	-1.89125	0.663963	1.14343	-0.226263	-0.344881	0.305017	2.00153	0.386867	0.412439
A0A0D9R949	tr|A0A0D9R949|A0A0D9R949_CHLSB 60 kDa poly(U)-binding-splicing factor OS=Chlorocebus sabaeus OX=60711 GN=PUF60 PE=3 SV=1	12	0.274323	-0.541192	0.404611	-0.941214	0.163901	0.357049	0.402733	0.387315	0.411935
A0A0D9REU0	tr|A0A0D9REU0|A0A0D9REU0_CHLSB NOP56 ribonucleoprotein OS=Chlorocebus sabaeus OX=60711 GN=NOP56 PE=3 SV=1	19	0.502021	-1.53928	0.254371	1.06105	0.736679	0.738852	0.478404	0.389976	0.408962
A0A0D9S6N2	tr|A0A0D9S6N2|A0A0D9S6N2_CHLSB Spindle assembly abnormal protein 6 homolog OS=Chlorocebus sabaeus OX=60711 GN=SASS6 PE=4 SV=1	1	0.871744	-0.137304	-0.0663236	-0.538115	0.498294	1.92735	-0.493392	0.390052	0.408877
F6KXZ0	tr|F6KXZ0|F6KXZ0_CHLSB MHC class IA antigen OS=Chlorocebus sabaeus OX=60711 GN=Chsa-A PE=2 SV=1	6	0.581043	-0.0376796	-3.35981	1.80642	0.3159	0.489471	1.02494	0.390234	0.408675
A0A0D9SBL4	tr|A0A0D9SBL4|A0A0D9SBL4_CHLSB S10_plectin domain-containing protein OS=Chlorocebus sabaeus OX=60711 PE=3 SV=1	5	1.63113	-0.247843	-0.229928	-0.952655	0.913029	1.00393	-0.0443731	0.390304	0.408597
A0A0D9RZ21	tr|A0A0D9RZ21|A0A0D9RZ21_CHLSB ETS domain-containing protein OS=Chlorocebus sabaeus OX=60711 GN=ELF1 PE=3 SV=1	1	1.31758	0.137976	-0.786812	-0.715288	1.77017	0.639032	1.75781	0.39104	0.407779
A0A0D9RYD8	tr|A0A0D9RYD8|A0A0D9RYD8_CHLSB COMM domain-containing protein OS=Chlorocebus sabaeus OX=60711 GN=COMMD6 PE=4 SV=1	2	-1.54697	-0.10408	0.254713	1.14625	0.21616	1.23974	0.109812	0.39127	0.407523
A0A0D9RP64	tr|A0A0D9RP64|A0A0D9RP64_CHLSB Armadillo repeat-containing protein 1 OS=Chlorocebus sabaeus OX=60711 GN=ARMC1 PE=4 SV=1	2	0.644179	0.785679	-0.456926	-0.861232	0.393787	0.973746	0.174662	0.39196	0.406759
A0A0D9R507	tr|A0A0D9R507|A0A0D9R507_CHLSB Uncharacterized protein OS=Chlorocebus sabaeus OX=60711 GN=GOLM1 PE=3 SV=1	4	0.572992	1.67893	-0.983564	-1.25752	1.79147	0.910824	-0.395144	0.393264	0.405316
A0A0D9R4E4	tr|A0A0D9R4E4|A0A0D9R4E4_CHLSB Ribosomal protein S6 kinase OS=Chlorocebus sabaeus OX=60711 GN=RPS6KA4 PE=3 SV=1	3	0.89875	0.0374535	0.0319035	-0.882578	1.25314	0.118476	0.341103	0.393346	0.405225
A0A0D9R843	tr|A0A0D9R843|A0A0D9R843_CHLSB Tim44 domain-containing protein OS=Chlorocebus sabaeus OX=60711 PE=4 SV=1	4	-0.387579	0.505291	-0.134969	-0.18225	-0.0113416	0.65053	0.720146	0.393419	0.405145
A0A0D9R9A6	tr|A0A0D9R9A6|A0A0D9R9A6_CHLSB Zinc finger SWIM-type containing 8 OS=Chlorocebus sabaeus OX=60711 GN=ZSWIM8 PE=4 SV=1	1	-1.61289	0.597759	0.721311	0.227875	0.0654903	0.20553	1.38895	0.393429	0.405133
A0A0D9RH50	tr|A0A0D9RH50|A0A0D9RH50_CHLSB RRM domain-containing protein OS=Chlorocebus sabaeus OX=60711 GN=SLIRP PE=4 SV=1	4	0.885727	-0.404382	-0.986504	0.506216	-0.204497	0.255388	1.57245	0.393849	0.40467
A0A0D9RK94	tr|A0A0D9RK94|A0A0D9RK94_CHLSB Coiled-coil domain-containing protein 22 OS=Chlorocebus sabaeus OX=60711 GN=CCDC22 PE=3 SV=1	7	0.264543	1.4672	-1.80545	-0.121786	0.0797994	0.561744	1.03799	0.39398	0.404526
A0A0D9RLR3	tr|A0A0D9RLR3|A0A0D9RLR3_CHLSB Ubiquitin carboxyl-terminal hydrolase OS=Chlorocebus sabaeus OX=60711 GN=UCHL5 PE=3 SV=1	6	0.164023	0.197496	0.950043	-1.08154	0.898326	0.247791	0.540447	0.394778	0.403647
A0A0D9QVS5	tr|A0A0D9QVS5|A0A0D9QVS5_CHLSB Uncharacterized protein OS=Chlorocebus sabaeus OX=60711 GN=ADH7 PE=3 SV=1	1	-0.69256	1.24397	-0.821635	0.202001	1.1003	0.451783	0.323899	0.395126	0.403264
A0A0D9R977	tr|A0A0D9R977|A0A0D9R977_CHLSB Uncharacterized protein OS=Chlorocebus sabaeus OX=60711 PE=3 SV=1	7	-0.0749505	1.36178	-2.27025	-0.931424	0.573482	0.804995	-0.371604	0.395247	0.403131
A0A0D9S120	tr|A0A0D9S120|A0A0D9S120_CHLSB PRA1 family protein OS=Chlorocebus sabaeus OX=60711 GN=RABAC1 PE=3 SV=1	2	0.0648064	0.743146	-0.936715	0.154294	-0.0204417	1.3655	0.470021	0.39543	0.402931
A0A0D9SCH7	tr|A0A0D9SCH7|A0A0D9SCH7_CHLSB 60S ribosomal protein L13a OS=Chlorocebus sabaeus OX=60711 PE=3 SV=1	10	2.05488	-1.5193	-0.833121	0.631407	0.560632	0.299142	1.44303	0.395856	0.402463
A0A0D9RXL9	tr|A0A0D9RXL9|A0A0D9RXL9_CHLSB CCT-epsilon OS=Chlorocebus sabaeus OX=60711 GN=CCT5 PE=3 SV=1	33	0.436978	-1.26946	1.3678	0.557402	0.739491	0.494499	1.2468	0.396754	0.401478
A0A0D9RH98	tr|A0A0D9RH98|A0A0D9RH98_CHLSB BTB domain-containing protein OS=Chlorocebus sabaeus OX=60711 GN=KLHL20 PE=4 SV=1	1	0.813605	-0.566466	-0.136062	-0.0151306	0.550972	0.205593	0.699928	0.396942	0.401273
A0A0D9R8K1	tr|A0A0D9R8K1|A0A0D9R8K1_CHLSB Chloride intracellular channel protein OS=Chlorocebus sabaeus OX=60711 GN=CLIC1 PE=3 SV=1	6	-0.549626	0.422428	0.593952	-0.459983	0.78326	-0.0161875	0.682111	0.397078	0.401124
A0A0D9S5M7	tr|A0A0D9S5M7|A0A0D9S5M7_CHLSB CBF domain-containing protein OS=Chlorocebus sabaeus OX=60711 GN=NOC4L PE=3 SV=1	3	0.488739	-2.56745	0.435299	1.49865	0.0141091	0.94722	1.07958	0.397545	0.400613
A0A0D9RR06	tr|A0A0D9RR06|A0A0D9RR06_CHLSB Eukaryotic translation initiation factor 2D OS=Chlorocebus sabaeus OX=60711 GN=EIF2D PE=3 SV=1	4	1.21538	-0.270163	-2.99122	1.32029	0.638036	1.14612	0.368943	0.397704	0.40044
A0A0D9RBA3	tr|A0A0D9RBA3|A0A0D9RBA3_CHLSB Podocalyxin OS=Chlorocebus sabaeus OX=60711 GN=PODXL PE=3 SV=1	1	0.970499	1.22795	-1.45163	-0.763052	0.69816	0.308134	0.807201	0.397942	0.40018
A0A0D9RW61	tr|A0A0D9RW61|A0A0D9RW61_CHLSB Poly [ADP-ribose] polymerase OS=Chlorocebus sabaeus OX=60711 GN=PARP2 PE=3 SV=1	1	-0.368759	1.18599	-1.45715	0.490018	0.578632	0.456315	0.606687	0.398312	0.399776
A0A0D9RFG6	tr|A0A0D9RFG6|A0A0D9RFG6_CHLSB Uncharacterized protein OS=Chlorocebus sabaeus OX=60711 GN=MRPS22 PE=4 SV=1	8	-0.934132	-0.360253	0.0878782	0.954699	-0.754894	0.756383	1.52255	0.398377	0.399706
A0A0D9RUI8	tr|A0A0D9RUI8|A0A0D9RUI8_CHLSB WD repeat domain 26 OS=Chlorocebus sabaeus OX=60711 GN=WDR26 PE=4 SV=1	7	-1.84511	0.608863	0.43157	0.6314	0.0334013	0.824033	0.777166	0.398415	0.399664
A0A0D9R7M5	tr|A0A0D9R7M5|A0A0D9R7M5_CHLSB Uncharacterized protein OS=Chlorocebus sabaeus OX=60711 GN=XAB2 PE=4 SV=1	6	-0.967343	-0.811212	0.7415	1.01735	0.109988	1.60262	0.107272	0.39843	0.399648
A0A0D9R9G1	tr|A0A0D9R9G1|A0A0D9R9G1_CHLSB Eukaryotic translation elongation factor 1 delta OS=Chlorocebus sabaeus OX=60711 GN=EEF1D PE=3 SV=1	10	-2.31634	-0.632816	1.00337	0.881104	0.500407	0.241539	0.470406	0.398564	0.399502
A0A0D9S4N8	tr|A0A0D9S4N8|A0A0D9S4N8_CHLSB Anaphase-promoting complex subunit 5 OS=Chlorocebus sabaeus OX=60711 GN=ANAPC5 PE=3 SV=1	1	0.0125253	0.386053	-0.0554081	-0.256139	0.512054	0.545259	0.193122	0.398605	0.399458
A0A0D9QYG4	tr|A0A0D9QYG4|A0A0D9QYG4_CHLSB Uncharacterized protein OS=Chlorocebus sabaeus OX=60711 GN=CCDC186 PE=4 SV=1	1	0.683994	0.191433	0.845215	-1.51739	1.06956	1.07484	0.0621497	0.398724	0.399327
A0A0D9RR24	tr|A0A0D9RR24|A0A0D9RR24_CHLSB SEC7 domain-containing protein OS=Chlorocebus sabaeus OX=60711 GN=ARFGEF2 PE=4 SV=1	1	-2.10497	-1.10779	1.45825	1.28945	-0.505145	2.12273	0.39817	0.399325	0.398673
A0A0D9RPU7	tr|A0A0D9RPU7|A0A0D9RPU7_CHLSB N-alpha-acetyltransferase 30, NatC catalytic subunit OS=Chlorocebus sabaeus OX=60711 GN=NAA30 PE=3 SV=1	2	-1.52385	1.45424	1.01901	-0.870966	0.422993	0.86831	0.732714	0.399755	0.398206
A0A0D9R6T6	tr|A0A0D9R6T6|A0A0D9R6T6_CHLSB Uncharacterized protein OS=Chlorocebus sabaeus OX=60711 GN=C11orf68 PE=3 SV=1	1	-1.27222	1.15058	0.576753	-0.396463	0.720624	1.02082	0.0556833	0.399952	0.397992
A0A0D9R426	tr|A0A0D9R426|A0A0D9R426_CHLSB Disco interacting protein 2 homolog A OS=Chlorocebus sabaeus OX=60711 GN=DIP2A PE=3 SV=1	1	-1.1119	1.22944	-0.690594	0.412682	1.07802	0.259274	0.146514	0.400954	0.396906
A0A0D9RCD1	tr|A0A0D9RCD1|A0A0D9RCD1_CHLSB Bis(5'-nucleosyl)-tetraphosphatase [asymmetrical] OS=Chlorocebus sabaeus OX=60711 PE=4 SV=1	1	1.02574	-0.349348	1.68257	-2.15152	3.29971	0.396785	-0.856758	0.401004	0.396851
A0A0D9R533	tr|A0A0D9R533|A0A0D9R533_CHLSB Importin N-terminal domain-containing protein OS=Chlorocebus sabaeus OX=60711 GN=IPO8 PE=4 SV=1	2	1.24581	1.81716	-0.904919	-2.10312	0.955145	0.958664	0.360856	0.401857	0.395928
A0A0D9QX84	tr|A0A0D9QX84|A0A0D9QX84_CHLSB Arginyl-tRNA--protein transferase 1 OS=Chlorocebus sabaeus OX=60711 GN=ATE1 PE=3 SV=1	2	-0.715383	0.695961	-0.225863	0.153345	0.00144543	0.59398	0.696787	0.402296	0.395455
A0A0D9RRA2	tr|A0A0D9RRA2|A0A0D9RRA2_CHLSB DNA polymerase OS=Chlorocebus sabaeus OX=60711 GN=POLB PE=3 SV=1	2	-0.638954	1.2137	0.986153	-1.40263	0.906121	0.98745	-0.0365785	0.402939	0.39476
A0A0D9RJQ8	tr|A0A0D9RJQ8|A0A0D9RJQ8_CHLSB Histidine--tRNA ligase, cytoplasmic OS=Chlorocebus sabaeus OX=60711 GN=HARS1 PE=3 SV=1	21	0.689733	1.0571	-1.25475	-0.817257	0.18507	0.516372	0.69614	0.402973	0.394725
A0A0D9RPU1	tr|A0A0D9RPU1|A0A0D9RPU1_CHLSB RING-type domain-containing protein OS=Chlorocebus sabaeus OX=60711 GN=ZNRF2 PE=4 SV=1	1	-0.707776	1.21269	-0.318301	-0.197148	1.11722	0.0241829	0.351495	0.403303	0.394368
A0A0D9R9Q8	tr|A0A0D9R9Q8|A0A0D9R9Q8_CHLSB Uncharacterized protein OS=Chlorocebus sabaeus OX=60711 GN=CNOT4 PE=4 SV=1	2	2.03178	3.20171	-3.41727	-2.35723	1.40734	1.67438	0.788113	0.403337	0.394331
A0A0D9R7C9	tr|A0A0D9R7C9|A0A0D9R7C9_CHLSB ILEI domain-containing protein OS=Chlorocebus sabaeus OX=60711 GN=FAM3B PE=3 SV=1	1	1.16903	0.553187	-0.218427	-1.35451	2.05757	1.01298	-0.948146	0.403466	0.394193
A0A0D9RNP7	tr|A0A0D9RNP7|A0A0D9RNP7_CHLSB Uncharacterized protein OS=Chlorocebus sabaeus OX=60711 GN=PML PE=4 SV=1	4	-0.640902	0.3143	-0.903953	0.997162	0.162139	0.346265	0.743598	0.403556	0.394096
A0A0D9RIF7	tr|A0A0D9RIF7|A0A0D9RIF7_CHLSB Ribosomal_L19e domain-containing protein OS=Chlorocebus sabaeus OX=60711 PE=4 SV=1	2	-0.814645	0.0850304	1.84395	-0.393102	0.322765	0.865408	1.01724	0.40443	0.393157
A0A0D9R417	tr|A0A0D9R417|A0A0D9R417_CHLSB Uncharacterized protein OS=Chlorocebus sabaeus OX=60711 GN=KIDINS220 PE=4 SV=1	1	0.0553341	-0.505679	0.193613	0.322739	0.406493	0.325218	0.622217	0.404711	0.392855
A0A0D9RJZ8	tr|A0A0D9RJZ8|A0A0D9RJZ8_CHLSB Apoptosis regulator Bcl-X OS=Chlorocebus sabaeus OX=60711 GN=BCL2L1 PE=3 SV=1	1	-0.302841	0.4209	-0.488971	0.369013	0.29097	0.326087	0.754528	0.404935	0.392614
A0A0D9S4H3	tr|A0A0D9S4H3|A0A0D9S4H3_CHLSB TOG domain-containing protein OS=Chlorocebus sabaeus OX=60711 GN=GCN1 PE=3 SV=1	50	1.59579	-0.348892	-1.31072	0.251096	0.274601	0.680675	0.851377	0.405133	0.392402
A0A0D9SA63	tr|A0A0D9SA63|A0A0D9SA63_CHLSB 60S ribosomal protein L35 OS=Chlorocebus sabaeus OX=60711 PE=3 SV=1	3	0.792883	-1.37206	0.714787	0.12512	0.438207	0.370861	0.911374	0.405831	0.391655
A0A0D9RW97	tr|A0A0D9RW97|A0A0D9RW97_CHLSB Uncharacterized protein OS=Chlorocebus sabaeus OX=60711 GN=MROH2B PE=4 SV=1	1	0.286462	-0.00705653	-1.81995	1.30504	0.363618	0.44984	0.717496	0.408021	0.389317
A0A0D9QX50	tr|A0A0D9QX50|A0A0D9QX50_CHLSB FeS_assembly_P domain-containing protein OS=Chlorocebus sabaeus OX=60711 GN=CIAO2B PE=3 SV=1	3	0.527472	1.82691	-0.469696	-1.76467	1.53382	0.629108	-0.00217184	0.4081	0.389233
A0A0D9S141	tr|A0A0D9S141|A0A0D9S141_CHLSB [Tau protein] kinase OS=Chlorocebus sabaeus OX=60711 GN=GSK3A PE=3 SV=1	5	-1.22682	0.58579	-1.79323	1.81005	0.752058	1.1422	0.0475518	0.4084	0.388914
A0A0D9RQX5	tr|A0A0D9RQX5|A0A0D9RQX5_CHLSB Farnesyltransferase, CAAX box, alpha OS=Chlorocebus sabaeus OX=60711 GN=FNTA PE=3 SV=1	3	-0.235286	0.761206	0.51955	-0.917013	0.62104	0.284556	0.563016	0.408427	0.388886
A0A0D9RV19	tr|A0A0D9RV19|A0A0D9RV19_CHLSB Uncharacterized protein OS=Chlorocebus sabaeus OX=60711 GN=PDLIM2 PE=4 SV=1	6	1.07638	-1.16634	0.481042	-0.374072	0.470769	0.230926	0.786336	0.409038	0.388236
A0A0D9S422	tr|A0A0D9S422|A0A0D9S422_CHLSB Mediator complex subunit 25 OS=Chlorocebus sabaeus OX=60711 GN=MED25 PE=3 SV=1	2	-0.360767	0.63959	-1.23166	0.789962	0.442606	0.442684	0.55528	0.409116	0.388153
A0A0D9RXQ8	tr|A0A0D9RXQ8|A0A0D9RXQ8_CHLSB Uncharacterized protein OS=Chlorocebus sabaeus OX=60711 GN=LPCAT1 PE=4 SV=1	3	-0.0401892	0.0925812	-0.626246	0.504268	0.131359	0.482059	0.664427	0.409568	0.387674
A0A0D9R8T8	tr|A0A0D9R8T8|A0A0D9R8T8_CHLSB Uncharacterized protein OS=Chlorocebus sabaeus OX=60711 PE=3 SV=1	4	2.62391	-0.507395	0.630184	-1.15181	0.805283	0.713053	1.73187	0.409634	0.387604
A0A0D9R259	tr|A0A0D9R259|A0A0D9R259_CHLSB C2 domain-containing protein OS=Chlorocebus sabaeus OX=60711 GN=CC2D1A PE=3 SV=1	5	-0.209696	1.10804	-1.94622	-1.01313	0.73399	0.532317	-0.793075	0.410023	0.387192
A0A0D9S663	tr|A0A0D9S663|A0A0D9S663_CHLSB Uncharacterized protein OS=Chlorocebus sabaeus OX=60711 PE=4 SV=1	1	-0.324715	0.231332	-0.293616	0.259949	2.1413	0.180335	-0.494606	0.410179	0.387027
A0A0D9RNI4	tr|A0A0D9RNI4|A0A0D9RNI4_CHLSB Protein MTO1 homolog, mitochondrial OS=Chlorocebus sabaeus OX=60711 GN=MTO1 PE=3 SV=1	1	-0.31783	3.9497	-0.850975	-2.87802	2.81154	1.95139	-1.27922	0.410323	0.386875
A0A0D9S7H3	tr|A0A0D9S7H3|A0A0D9S7H3_CHLSB Kinesin-like protein OS=Chlorocebus sabaeus OX=60711 GN=KIF2C PE=3 SV=1	10	1.36185	1.1098	-1.06986	-1.44527	0.644782	1.19854	0.172648	0.410841	0.386326
A0A0D9RR64	tr|A0A0D9RR64|A0A0D9RR64_CHLSB AP2 associated kinase 1 OS=Chlorocebus sabaeus OX=60711 GN=AAK1 PE=4 SV=1	4	0.432451	0.231757	-0.00504765	-0.525991	0.526045	0.576291	0.324409	0.41122	0.385926
A0A0D9RKN3	tr|A0A0D9RKN3|A0A0D9RKN3_CHLSB Uncharacterized protein OS=Chlorocebus sabaeus OX=60711 GN=GNB4 PE=3 SV=1	1	1.14488	0.479602	-1.4425	-0.251057	1.00484	1.29895	-0.390799	0.411724	0.385394
A0A0D9RPQ9	tr|A0A0D9RPQ9|A0A0D9RPQ9_CHLSB E3 UFM1-protein ligase 1 OS=Chlorocebus sabaeus OX=60711 GN=UFL1 PE=3 SV=1	6	-0.962055	-1.09674	0.223687	1.50165	1.01204	0.123278	0.262966	0.412687	0.38438
A0A0D9RGB7	tr|A0A0D9RGB7|A0A0D9RGB7_CHLSB Kinesin associated protein 3 OS=Chlorocebus sabaeus OX=60711 GN=KIFAP3 PE=4 SV=1	2	0.516613	0.275264	-1.30025	0.465514	0.235282	0.902928	0.256051	0.416258	0.380637
A0A0D9QZ74	tr|A0A0D9QZ74|A0A0D9QZ74_CHLSB Uncharacterized protein OS=Chlorocebus sabaeus OX=60711 GN=ATP5MD PE=4 SV=1	1	0.716743	0.128366	-1.66729	0.524236	-1.01762	1.06328	1.87147	0.416447	0.38044
A0A0D9RE27	tr|A0A0D9RE27|A0A0D9RE27_CHLSB Serine/threonine-protein phosphatase OS=Chlorocebus sabaeus OX=60711 GN=PPP1CB PE=3 SV=1	11	-1.29936	-0.968501	-0.00321333	1.65815	-0.25639	0.200979	1.53132	0.417032	0.379831
A0A0D9S3R1	tr|A0A0D9S3R1|A0A0D9S3R1_CHLSB Uncharacterized protein OS=Chlorocebus sabaeus OX=60711 GN=HYOU1 PE=3 SV=1	22	0.67751	-1.52612	-0.576168	1.42078	0.489912	0.492032	0.672841	0.417517	0.379326
A0A0D9RDP7	tr|A0A0D9RDP7|A0A0D9RDP7_CHLSB Formylglycinamide ribonucleotide amidotransferase OS=Chlorocebus sabaeus OX=60711 GN=PFAS PE=3 SV=1	12	-0.253733	1.52045	1.13849	-2.28812	0.512912	0.86242	0.791764	0.417575	0.379266
P08779	sp|P08779|K1C16_HUMAN Keratin, type I cytoskeletal 16 OS=Homo sapiens OX=9606 GN=KRT16 PE=1 SV=4	2	-5.94672	11.9049	-2.41586	-7.35113	2.04069	3.15895	0.696903	0.417905	0.378923
A0A0D9RH02	tr|A0A0D9RH02|A0A0D9RH02_CHLSB Dynein axonemal heavy chain 7 OS=Chlorocebus sabaeus OX=60711 GN=DNAH7 PE=3 SV=1	1	0.424631	0.277168	-0.924293	0.241346	0.405001	-0.0789285	1.04298	0.418111	0.378708
A0A0D9S009	tr|A0A0D9S009|A0A0D9S009_CHLSB AB hydrolase-1 domain-containing protein OS=Chlorocebus sabaeus OX=60711 GN=ABHD11 PE=4 SV=1	1	-0.415544	-0.211678	0.354479	0.349172	-0.701317	1.30545	0.863195	0.419474	0.377295
A0A0D9RCP9	tr|A0A0D9RCP9|A0A0D9RCP9_CHLSB WASH complex subunit 5 OS=Chlorocebus sabaeus OX=60711 GN=WASHC5 PE=3 SV=1	6	-0.687106	1.30016	-0.0110749	-0.586451	0.557939	1.10634	0.0448794	0.419699	0.377062
A0A0D9QYI1	tr|A0A0D9QYI1|A0A0D9QYI1_CHLSB Uncharacterized protein OS=Chlorocebus sabaeus OX=60711 PE=4 SV=1	2	-0.391168	0.388551	0.267581	-0.334187	0.684888	0.758854	-0.215352	0.420023	0.376727
A0A0D9RUG7	tr|A0A0D9RUG7|A0A0D9RUG7_CHLSB Degenerative spermatocyte homolog 1 OS=Chlorocebus sabaeus OX=60711 GN=DEGS1 PE=3 SV=1	2	-0.49109	-0.855982	0.996238	0.385323	0.164929	0.651693	0.608698	0.421171	0.375542
A0A0D9RIT2	tr|A0A0D9RIT2|A0A0D9RIT2_CHLSB DNA-directed RNA polymerase II subunit E OS=Chlorocebus sabaeus OX=60711 GN=POLR2E PE=3 SV=1	4	-0.838402	-0.011325	0.989321	-0.152316	0.895857	0.655082	-0.0172435	0.421306	0.375403
A0A0D9S3K2	tr|A0A0D9S3K2|A0A0D9S3K2_CHLSB Importin N-terminal domain-containing protein OS=Chlorocebus sabaeus OX=60711 GN=KPNB1 PE=3 SV=1	21	-1.49729	1.19158	0.143128	-0.0527137	0.555631	0.298846	0.497386	0.422184	0.374498
A0A0D9RMV4	tr|A0A0D9RMV4|A0A0D9RMV4_CHLSB Bms1-type G domain-containing protein OS=Chlorocebus sabaeus OX=60711 GN=TSR1 PE=4 SV=1	10	1.99931	-0.210341	-1.08812	-0.660854	0.815777	0.577933	0.730655	0.423278	0.373374
A0A0D9RST5	tr|A0A0D9RST5|A0A0D9RST5_CHLSB E3 ubiquitin-protein transferase MAEA OS=Chlorocebus sabaeus OX=60711 GN=MAEA PE=4 SV=1	1	0.314679	-0.132309	-0.0516079	-0.0237544	0.822439	0.136556	0.277954	0.423314	0.373337
A0A0D9QVS7	tr|A0A0D9QVS7|A0A0D9QVS7_CHLSB Protein kinase C OS=Chlorocebus sabaeus OX=60711 GN=PRKCA PE=3 SV=1	8	0.670475	0.773466	-2.82764	0.916383	0.572435	0.492052	0.670325	0.424192	0.372437
A0A0D9RAM9	tr|A0A0D9RAM9|A0A0D9RAM9_CHLSB Uncharacterized protein OS=Chlorocebus sabaeus OX=60711 GN=DHCR7 PE=3 SV=1	2	0.382073	-1.50523	-0.0621388	1.14009	0.513651	0.127139	0.865553	0.424357	0.372269
A0A0D9S8M7	tr|A0A0D9S8M7|A0A0D9S8M7_CHLSB Serine/threonine-protein kinase mTOR OS=Chlorocebus sabaeus OX=60711 GN=MTOR PE=3 SV=1	8	-2.16537	0.929894	0.74475	0.345905	1.48632	0.67643	-0.39215	0.425295	0.371309
A0A0D9QXE3	tr|A0A0D9QXE3|A0A0D9QXE3_CHLSB Uncharacterized protein OS=Chlorocebus sabaeus OX=60711 PE=3 SV=1	4	1.15875	2.47168	-2.60925	-1.16046	1.05578	1.14687	0.178124	0.42592	0.370672
A0A0D9RQ91	tr|A0A0D9RQ91|A0A0D9RQ91_CHLSB Dystonia 1 protein OS=Chlorocebus sabaeus OX=60711 GN=TOR1A PE=3 SV=1	1	4.37838	4.04434	-5.19848	-5.39846	2.06433	1.55723	1.1615	0.426687	0.369891
A0A0D9R4A7	tr|A0A0D9R4A7|A0A0D9R4A7_CHLSB Exocyst complex component 2 OS=Chlorocebus sabaeus OX=60711 GN=EXOC2 PE=3 SV=1	2	-0.296855	-0.690969	0.728951	0.247395	0.558027	0.619675	0.179415	0.427464	0.3691
A0A0D9RI50	tr|A0A0D9RI50|A0A0D9RI50_CHLSB O-acyltransferase OS=Chlorocebus sabaeus OX=60711 GN=SOAT1 PE=3 SV=1	1	0.0960016	-1.43932	-0.295756	1.45388	0.784409	-0.014779	0.678273	0.427502	0.369062
A0A0D9RXI5	tr|A0A0D9RXI5|A0A0D9RXI5_CHLSB Midasin OS=Chlorocebus sabaeus OX=60711 PE=3 SV=1	2	-0.140951	0.434558	-2.49693	1.69899	0.591214	0.789109	0.579512	0.427618	0.368944
A0A0D9S2P7	tr|A0A0D9S2P7|A0A0D9S2P7_CHLSB Uncharacterized protein OS=Chlorocebus sabaeus OX=60711 GN=FRG1 PE=3 SV=1	2	0.806445	0.109356	0.0980302	-1.04418	0.485861	0.941074	0.184568	0.429024	0.367518
A0A0D9RIV4	tr|A0A0D9RIV4|A0A0D9RIV4_CHLSB Sorting nexin-30 OS=Chlorocebus sabaeus OX=60711 GN=SNX30 PE=3 SV=1	2	2.33559	-3.2519	-1.68105	1.80741	1.56021	0.770655	-0.0736185	0.429073	0.367469
A0A0D9RKR9	tr|A0A0D9RKR9|A0A0D9RKR9_CHLSB Proteasome subunit beta OS=Chlorocebus sabaeus OX=60711 GN=PSMB6 PE=3 SV=1	3	-0.675105	0.0620792	1.27105	-0.445562	0.245237	0.548109	0.714435	0.429802	0.366732
A0A0D9RDN5	tr|A0A0D9RDN5|A0A0D9RDN5_CHLSB Mitochondrial import inner membrane translocase subunit TIM23 OS=Chlorocebus sabaeus OX=60711 GN=TIMM23 PE=3 SV=1	1	-2.81434	-1.66033	0.326575	3.17995	1.40823	0.176113	0.547574	0.429844	0.366689
A0A0D9RSW1	tr|A0A0D9RSW1|A0A0D9RSW1_CHLSB Mitochondrial ribosomal protein L53 OS=Chlorocebus sabaeus OX=60711 GN=MRPL53 PE=3 SV=1	2	-1.31455	-1.13587	0.563513	1.65395	0.78572	0.643919	0.169642	0.43013	0.3664
A0A0D9RNA2	tr|A0A0D9RNA2|A0A0D9RNA2_CHLSB RNA helicase OS=Chlorocebus sabaeus OX=60711 GN=DDX3X PE=3 SV=1	1	-0.752166	-0.0151741	0.758774	0.114664	0.480092	-0.131718	1.02667	0.430745	0.36578
A0A0D9S8W1	tr|A0A0D9S8W1|A0A0D9S8W1_CHLSB Protein kinase C OS=Chlorocebus sabaeus OX=60711 GN=PRKCZ PE=3 SV=1	1	0.265123	1.41327	-1.1318	-0.575741	1.14645	2.33637	-1.30567	0.430988	0.365535
A0A0D9R5Q7	tr|A0A0D9R5Q7|A0A0D9R5Q7_CHLSB Dehydrogenase/reductase 7B OS=Chlorocebus sabaeus OX=60711 GN=DHRS7B PE=3 SV=1	1	-0.412605	-0.983416	1.26026	0.180763	0.634085	0.402837	0.372741	0.431605	0.364914
A0A0D9RLF8	tr|A0A0D9RLF8|A0A0D9RLF8_CHLSB Uncharacterized protein OS=Chlorocebus sabaeus OX=60711 GN=PI4KA PE=3 SV=1	1	-0.4088	-0.043454	-0.15591	0.613551	0.493033	0.6356	0.0641584	0.43277	0.363743
A0A0D9R115	tr|A0A0D9R115|A0A0D9R115_CHLSB Thioredoxin domain-containing protein 14 OS=Chlorocebus sabaeus OX=60711 PE=4 SV=1	2	0.523489	0.979537	-0.975883	-0.614353	0.636039	0.266396	0.449109	0.433277	0.363235
A0A0D9RLJ6	tr|A0A0D9RLJ6|A0A0D9RLJ6_CHLSB Uncharacterized protein OS=Chlorocebus sabaeus OX=60711 GN=MRPS26 PE=3 SV=1	2	0.359257	0.322078	0.180813	-0.706148	0.822421	0.519786	-0.0145993	0.433663	0.362847
A0A0D9RYL6	tr|A0A0D9RYL6|A0A0D9RYL6_CHLSB Serine/threonine-protein kinase RIO3 OS=Chlorocebus sabaeus OX=60711 GN=RIOK3 PE=3 SV=1	1	-0.173091	1.04058	0.127739	-0.835206	0.748127	0.20644	0.517784	0.433772	0.362738
A0A0D9R8K2	tr|A0A0D9R8K2|A0A0D9R8K2_CHLSB Protein HGH1 homolog OS=Chlorocebus sabaeus OX=60711 GN=HGH1 PE=3 SV=1	2	1.63702	1.34541	-1.1667	-1.83238	1.72192	1.04948	-0.648834	0.434238	0.362273
A0A0D9SE18	tr|A0A0D9SE18|A0A0D9SE18_CHLSB Uncharacterized protein OS=Chlorocebus sabaeus OX=60711 PE=3 SV=1	8	1.45742	-1.88714	-0.242662	1.03215	0.214397	0.570031	1.83155	0.434408	0.362102
A0A0D9QYL8	tr|A0A0D9QYL8|A0A0D9QYL8_CHLSB SURP and G-patch domain containing 1 OS=Chlorocebus sabaeus OX=60711 GN=SUGP1 PE=4 SV=1	5	-0.172341	0.713419	-0.141154	-0.465643	0.870706	0.938322	-0.535209	0.434451	0.362059
A0A0D9R1R2	tr|A0A0D9R1R2|A0A0D9R1R2_CHLSB Uncharacterized protein OS=Chlorocebus sabaeus OX=60711 GN=TMEM109 PE=4 SV=1	1	-1.33448	1.74586	1.14057	-1.47938	0.189681	1.12799	0.63299	0.434759	0.361752
A0A0D9S7P4	tr|A0A0D9S7P4|A0A0D9S7P4_CHLSB Peptidyl-prolyl cis-trans isomerase E OS=Chlorocebus sabaeus OX=60711 GN=PPIE PE=3 SV=1	10	-1.88906	1.21582	0.61348	-0.111906	0.192509	0.489874	0.819632	0.435087	0.361424
A0A0D9S558	tr|A0A0D9S558|A0A0D9S558_CHLSB Protein misato homolog 1 OS=Chlorocebus sabaeus OX=60711 PE=3 SV=1	3	2.14155	-0.0629461	-0.478075	-1.47822	1.15229	0.394434	0.76196	0.435406	0.361105
A0A0D9REJ1	tr|A0A0D9REJ1|A0A0D9REJ1_CHLSB Ribosomal RNA-processing protein 40 OS=Chlorocebus sabaeus OX=60711 GN=EXOSC3 PE=3 SV=1	2	-1.82551	-0.0124867	0.470213	1.06979	-0.612064	1.28083	0.822501	0.437353	0.359168
A0A0D9RR91	tr|A0A0D9RR91|A0A0D9RR91_CHLSB PH domain-containing protein OS=Chlorocebus sabaeus OX=60711 GN=ANLN PE=4 SV=1	5	0.808502	0.0994814	0.259955	-1.00426	0.594566	0.901644	0.18212	0.437542	0.35898
A0A0D9SDY5	tr|A0A0D9SDY5|A0A0D9SDY5_CHLSB Uncharacterized protein OS=Chlorocebus sabaeus OX=60711 PE=3 SV=1	3	2.46339	-0.466972	-1.34354	-0.710598	0.0208649	0.990502	0.844814	0.437921	0.358604
A0A0D9RRD6	tr|A0A0D9RRD6|A0A0D9RRD6_CHLSB TMEM189-UBE2V1 readthrough OS=Chlorocebus sabaeus OX=60711 GN=TMEM189-UBE2V1 PE=3 SV=1	7	1.29608	0.763333	0.0347457	-1.84545	0.814506	0.459612	0.673044	0.43835	0.358179
A0A0D9RZ91	tr|A0A0D9RZ91|A0A0D9RZ91_CHLSB Polypeptide N-acetylgalactosaminyltransferase OS=Chlorocebus sabaeus OX=60711 GN=GALNT1 PE=3 SV=1	1	1.08499	0.245099	-0.186098	-1.03808	0.273467	0.947143	0.37197	0.438401	0.358128
A0A0D9R033	tr|A0A0D9R033|A0A0D9R033_CHLSB Inhibitor of nuclear factor kappa-B kinase subunit alpha OS=Chlorocebus sabaeus OX=60711 GN=CHUK PE=4 SV=1	1	0.266696	1.08308	0.551149	-1.7238	0.521415	0.957357	0.552579	0.4385	0.35803
A0A0D9S123	tr|A0A0D9S123|A0A0D9S123_CHLSB Glucose-6-phosphatase OS=Chlorocebus sabaeus OX=60711 GN=G6PC3 PE=3 SV=1	1	-1.04509	1.39416	-0.870448	0.334863	0.60411	0.478933	0.242836	0.439186	0.357351
A0A0D9RFQ2	tr|A0A0D9RFQ2|A0A0D9RFQ2_CHLSB Tetraspanin OS=Chlorocebus sabaeus OX=60711 GN=TSPAN9 PE=3 SV=1	1	0.779112	1.22725	-0.234212	-1.66831	0.00925347	1.17739	0.516027	0.439188	0.357349
A0A0D9S109	tr|A0A0D9S109|A0A0D9S109_CHLSB 40S ribosomal protein S19 OS=Chlorocebus sabaeus OX=60711 GN=RPS19 PE=3 SV=1	7	1.01359	0.0962212	1.01187	-1.58887	0.392231	0.108073	1.55143	0.439881	0.356665
A0A0D9S6M6	tr|A0A0D9S6M6|A0A0D9S6M6_CHLSB Uncharacterized protein OS=Chlorocebus sabaeus OX=60711 GN=VCAM1 PE=4 SV=1	1	-0.606809	-0.156418	-0.556566	1.19523	-0.00444878	0.617738	0.914739	0.440375	0.356178
A0A0D9RRQ2	tr|A0A0D9RRQ2|A0A0D9RRQ2_CHLSB Uncharacterized protein OS=Chlorocebus sabaeus OX=60711 GN=ABO PE=3 SV=1	1	0.780782	1.01805	-0.74692	-0.974095	1.28356	1.15965	-0.524046	0.440518	0.356036
A0A0D9S122	tr|A0A0D9S122|A0A0D9S122_CHLSB BTB domain-containing protein OS=Chlorocebus sabaeus OX=60711 GN=GAN PE=4 SV=1	1	1.11146	-0.6394	-1.89249	1.15294	-0.428992	1.63521	0.515204	0.440565	0.35599
A0A0D9S4R1	tr|A0A0D9S4R1|A0A0D9S4R1_CHLSB [Histone H3]-lysine(4) N-trimethyltransferase OS=Chlorocebus sabaeus OX=60711 GN=SETD1B PE=4 SV=1	1	1.56439	-0.0064888	-2.28393	0.521125	1.3783	0.304512	0.0912843	0.44087	0.35569
A0A0D9RD23	tr|A0A0D9RD23|A0A0D9RD23_CHLSB Uncharacterized protein OS=Chlorocebus sabaeus OX=60711 GN=TSNAX PE=3 SV=1	8	-1.17238	1.19319	-0.439861	0.181088	0.955378	0.795762	-0.137145	0.441699	0.354874
A0A0D9QYL5	tr|A0A0D9QYL5|A0A0D9QYL5_CHLSB Palmitoyltransferase OS=Chlorocebus sabaeus OX=60711 GN=ZDHHC6 PE=3 SV=1	1	1.21835	-0.133806	-0.654771	-0.386587	1.18784	0.0591747	0.363077	0.441721	0.354852
A0A0D9RMW9	tr|A0A0D9RMW9|A0A0D9RMW9_CHLSB Protein kinase domain-containing protein OS=Chlorocebus sabaeus OX=60711 GN=CDK9 PE=3 SV=1	4	-0.345805	0.358667	-0.105276	0.0705902	0.15096	0.371354	0.552734	0.441838	0.354737
A0A0D9RIL0	tr|A0A0D9RIL0|A0A0D9RIL0_CHLSB GB1/RHD3-type G domain-containing protein OS=Chlorocebus sabaeus OX=60711 GN=ATL2 PE=3 SV=1	2	1.34393	0.186654	-1.58572	0.0114289	0.288341	0.295754	1.03364	0.442007	0.354571
A0A0D9RL47	tr|A0A0D9RL47|A0A0D9RL47_CHLSB Glutamate--cysteine ligase OS=Chlorocebus sabaeus OX=60711 GN=GCLC PE=3 SV=1	4	-0.004179	2.32544	-1.3441	-1.32677	0.274202	0.941964	0.511809	0.442379	0.354206
A0A0D9SCE0	tr|A0A0D9SCE0|A0A0D9SCE0_CHLSB 60S ribosomal protein L21 OS=Chlorocebus sabaeus OX=60711 PE=3 SV=1	6	2.23999	-1.13907	0.164984	-1.16963	0.361878	0.655024	1.03525	0.44299	0.353606
A0A0D9R8Y2	tr|A0A0D9R8Y2|A0A0D9R8Y2_CHLSB Uncharacterized protein OS=Chlorocebus sabaeus OX=60711 GN=OPLAH PE=3 SV=1	2	0.637123	1.21853	-0.994977	-0.793553	0.303008	0.923964	0.271569	0.44332	0.353283
A0A0D9RKZ7	tr|A0A0D9RKZ7|A0A0D9RKZ7_CHLSB PRP18 homolog OS=Chlorocebus sabaeus OX=60711 GN=PRPF18 PE=3 SV=1	2	-0.559698	0.0648422	-0.619251	1.01236	1.32074	-0.107223	0.0948919	0.443369	0.353235
A0A0D9R738	tr|A0A0D9R738|A0A0D9R738_CHLSB LLGL domain-containing protein OS=Chlorocebus sabaeus OX=60711 GN=LLGL1 PE=3 SV=1	6	-1.70866	0.357333	-0.767031	1.50524	0.624124	0.906444	-0.0977	0.44524	0.351405
A0A0D9S5R5	tr|A0A0D9S5R5|A0A0D9S5R5_CHLSB LEM domain-containing protein OS=Chlorocebus sabaeus OX=60711 GN=ANKLE2 PE=3 SV=1	1	-0.194667	1.12505	-0.938326	-0.0227036	1.12264	0.490199	-0.0773275	0.445804	0.350856
A0A0D9R4T4	tr|A0A0D9R4T4|A0A0D9R4T4_CHLSB DNA polymerase delta interacting protein 2 OS=Chlorocebus sabaeus OX=60711 GN=POLDIP2 PE=4 SV=1	5	0.407943	0.703773	-0.352174	-0.733449	-0.0923897	0.72299	0.648684	0.446357	0.350317
A0A0D9R023	tr|A0A0D9R023|A0A0D9R023_CHLSB Uncharacterized protein OS=Chlorocebus sabaeus OX=60711 GN=NR2F6 PE=3 SV=1	1	-0.662079	2.3082	-1.50645	-0.383834	0.931751	0.088054	0.901332	0.446376	0.350299
A0A0D9R974	tr|A0A0D9R974|A0A0D9R974_CHLSB Endoplasmic reticulum metallopeptidase 1 OS=Chlorocebus sabaeus OX=60711 GN=ERMP1 PE=4 SV=1	4	-1.37499	-2.20096	-3.12291	0.660004	-1.15947	-1.04553	-0.36069	0.446473	0.350205
A0A0D9R112	tr|A0A0D9R112|A0A0D9R112_CHLSB Rac GTPase activating protein 1 OS=Chlorocebus sabaeus OX=60711 GN=RACGAP1 PE=4 SV=1	6	2.16748	1.13589	-0.987991	-2.21289	0.7838	0.235551	1.17542	0.446476	0.350202
A0A0D9QV43	tr|A0A0D9QV43|A0A0D9QV43_CHLSB Angiotensin-converting enzyme OS=Chlorocebus sabaeus OX=60711 GN=ACE PE=3 SV=1	4	-1.97535	-0.870898	0.380751	2.02225	-0.00153804	0.376337	1.20806	0.446565	0.350116
A0A0D9RB69	tr|A0A0D9RB69|A0A0D9RB69_CHLSB Uncharacterized protein OS=Chlorocebus sabaeus OX=60711 GN=BAK1 PE=3 SV=1	1	0.325013	1.52619	-1.50802	-0.452441	0.295494	0.865437	0.377813	0.446684	0.349999
A0A0D9R1I6	tr|A0A0D9R1I6|A0A0D9R1I6_CHLSB [Histone H3]-lysine(4) N-trimethyltransferase OS=Chlorocebus sabaeus OX=60711 GN=KMT2D PE=4 SV=1	2	-0.330606	0.0639921	-0.105103	0.42137	-0.198347	0.91899	0.620084	0.447992	0.34873
A0A0D9R3M7	tr|A0A0D9R3M7|A0A0D9R3M7_CHLSB EARP and GARP complex-interacting protein 1 OS=Chlorocebus sabaeus OX=60711 GN=EIPR1 PE=3 SV=1	1	-1.79222	0.934417	1.35367	-0.557907	0.856002	0.230457	1.11142	0.448109	0.348616
A0A0D9RZQ0	tr|A0A0D9RZQ0|A0A0D9RZQ0_CHLSB ADP/ATP translocase OS=Chlorocebus sabaeus OX=60711 GN=SLC25A6 PE=3 SV=1	1	0.908073	-2.90336	0.00175672	1.62823	1.66047	0.284821	-0.0064632	0.448193	0.348535
A0A0D9RF78	tr|A0A0D9RF78|A0A0D9RF78_CHLSB TIP41-like protein OS=Chlorocebus sabaeus OX=60711 GN=TIPRL PE=3 SV=1	4	0.100441	-0.325162	1.08054	-0.708861	-0.713956	0.618751	1.73191	0.448384	0.34835
A0A0D9QXH9	tr|A0A0D9QXH9|A0A0D9QXH9_CHLSB INSC_LBD domain-containing protein OS=Chlorocebus sabaeus OX=60711 GN=INSC PE=4 SV=1	1	-0.535347	-0.33342	0.828162	0.11137	0.830258	0.407675	0.0559233	0.448412	0.348323
A0A0D9RLX7	tr|A0A0D9RLX7|A0A0D9RLX7_CHLSB Kin17 DNA and RNA binding protein OS=Chlorocebus sabaeus OX=60711 GN=KIN PE=3 SV=1	1	0.0446812	-0.736936	1.6649	-0.800806	1.03724	1.26378	-0.348151	0.449073	0.347683
A0A0D9RP99	tr|A0A0D9RP99|A0A0D9RP99_CHLSB Vacuolar protein sorting-associated protein 53 homolog OS=Chlorocebus sabaeus OX=60711 GN=VPS53 PE=3 SV=1	1	-0.303572	0.119674	-0.0732424	0.298249	-0.808699	1.06394	1.17559	0.4491	0.347657
A0A0D9R9R1	tr|A0A0D9R9R1|A0A0D9R9R1_CHLSB AT-hook containing transcription factor 1 OS=Chlorocebus sabaeus OX=60711 GN=AHCTF1 PE=4 SV=1	5	-1.07797	0.59973	-0.819331	0.809794	0.693946	0.0750606	0.310871	0.449454	0.347315
A0A0D9S3N0	tr|A0A0D9S3N0|A0A0D9S3N0_CHLSB Uncharacterized protein OS=Chlorocebus sabaeus OX=60711 GN=MRPL10 PE=3 SV=1	3	-0.64276	-0.981653	1.17126	0.518274	0.559524	0.038258	0.966694	0.450202	0.346593
A0A0D9RHX3	tr|A0A0D9RHX3|A0A0D9RHX3_CHLSB Cyclin N-terminal domain-containing protein OS=Chlorocebus sabaeus OX=60711 GN=CCNB2 PE=3 SV=1	3	0.358898	0.973993	0.0580147	-1.30877	1.47911	0.704253	-0.4976	0.450243	0.346553
A0A0D9RZN2	tr|A0A0D9RZN2|A0A0D9RZN2_CHLSB Dynein light chain Tctex-type 3 OS=Chlorocebus sabaeus OX=60711 GN=DYNLT3 PE=3 SV=1	1	2.08315	2.84998	-1.35478	-3.75933	1.97023	0.733115	0.38866	0.450707	0.346106
A0A0D9R7X3	tr|A0A0D9R7X3|A0A0D9R7X3_CHLSB Nucleotide binding protein 1 OS=Chlorocebus sabaeus OX=60711 GN=NUBP1 PE=3 SV=1	3	-1.44903	1.79103	-0.701557	-0.00983486	0.0719878	1.57738	-0.118483	0.450748	0.346067
A0A0D9RT52	tr|A0A0D9RT52|A0A0D9RT52_CHLSB Potassium sodium-activated channel subfamily T member 1 OS=Chlorocebus sabaeus OX=60711 GN=KCNT1 PE=4 SV=1	1	-2.19276	-0.284037	0.713349	1.4639	-0.211027	0.356058	1.46419	0.45132	0.345515
A0A0D9R3P2	tr|A0A0D9R3P2|A0A0D9R3P2_CHLSB 40S ribosomal protein S7 OS=Chlorocebus sabaeus OX=60711 GN=RPS7 PE=3 SV=1	3	0.532352	-1.75363	0.173358	1.056	0.526256	-0.0241221	1.09427	0.451575	0.34527
A0A0D9R2Z2	tr|A0A0D9R2Z2|A0A0D9R2Z2_CHLSB Uncharacterized protein OS=Chlorocebus sabaeus OX=60711 GN=RPP30 PE=3 SV=1	3	-0.00132141	-0.340733	-0.500168	0.800475	0.612305	0.498941	0.0620493	0.451608	0.345238
A0A0D9SA88	tr|A0A0D9SA88|A0A0D9SA88_CHLSB G_PROTEIN_RECEP_F1_2 domain-containing protein OS=Chlorocebus sabaeus OX=60711 GN=GPR183 PE=3 SV=1	1	-0.137423	0.872009	-0.534518	-0.160808	0.731135	0.590715	-0.0351977	0.451917	0.344942
A0A0D9QWT5	tr|A0A0D9QWT5|A0A0D9QWT5_CHLSB Pyruvate dehydrogenase phosphatase regulatory subunit OS=Chlorocebus sabaeus OX=60711 GN=PDPR PE=3 SV=1	4	0.542221	2.62428	-1.60035	-1.84483	1.18599	0.242123	0.885431	0.451945	0.344914
A0A0D9RQS0	tr|A0A0D9RQS0|A0A0D9RQS0_CHLSB BAT2_N domain-containing protein OS=Chlorocebus sabaeus OX=60711 GN=PRRC2B PE=4 SV=1	2	0.269309	3.34312	-2.67007	-1.30365	-0.408007	1.88854	1.05277	0.452019	0.344843
A0A0D9SBF3	tr|A0A0D9SBF3|A0A0D9SBF3_CHLSB RING-type E3 ubiquitin transferase OS=Chlorocebus sabaeus OX=60711 PE=4 SV=1	1	1.48002	2.10275	-2.6546	-1.32041	1.4802	-0.146539	0.71777	0.452266	0.344606
A0A0D9RP35	tr|A0A0D9RP35|A0A0D9RP35_CHLSB Succinate dehydrogenase [ubiquinone] cytochrome b small subunit OS=Chlorocebus sabaeus OX=60711 PE=3 SV=1	1	0.619485	-0.573165	-0.990918	0.879193	-0.00755746	0.445849	0.856892	0.452373	0.344503
A0A0D9RDB8	tr|A0A0D9RDB8|A0A0D9RDB8_CHLSB Uncharacterized protein OS=Chlorocebus sabaeus OX=60711 GN=MTCH1 PE=3 SV=1	1	0.484509	0.646278	-0.0705341	-0.913408	0.0669664	0.980089	0.749925	0.452397	0.344481
A0A0D9SAY1	tr|A0A0D9SAY1|A0A0D9SAY1_CHLSB Uncharacterized protein OS=Chlorocebus sabaeus OX=60711 PE=4 SV=1	3	-0.88366	1.28612	0.486345	-0.864058	0.842187	0.793164	-0.182108	0.452424	0.344455
A0A0D9RND8	tr|A0A0D9RND8|A0A0D9RND8_CHLSB SEC7 domain-containing protein OS=Chlorocebus sabaeus OX=60711 GN=ARFGEF1 PE=4 SV=1	2	0.363082	-1.63882	-0.478784	1.54234	-0.39448	0.552206	1.39335	0.452454	0.344426
A0A0D9SDZ5	tr|A0A0D9SDZ5|A0A0D9SDZ5_CHLSB Uncharacterized protein OS=Chlorocebus sabaeus OX=60711 GN=ANKRD9 PE=4 SV=1	1	-0.34102	-0.970513	-0.121218	1.24824	0.0530532	1.07753	0.156516	0.453014	0.343888
A0A0D9S207	tr|A0A0D9S207|A0A0D9S207_CHLSB MPN domain-containing protein OS=Chlorocebus sabaeus OX=60711 GN=EMC8 PE=3 SV=1	2	0.285602	0.456683	-0.76785	0.0506147	0.232358	0.464359	0.488608	0.453159	0.34375
A0A0D9SB34	tr|A0A0D9SB34|A0A0D9SB34_CHLSB Uncharacterized protein OS=Chlorocebus sabaeus OX=60711 PE=3 SV=1	1	0.255825	0.918603	-0.943607	-0.205576	0.117184	1.75544	-0.328293	0.45324	0.343672
A0A0D9RTT7	tr|A0A0D9RTT7|A0A0D9RTT7_CHLSB Uncharacterized protein OS=Chlorocebus sabaeus OX=60711 GN=NGDN PE=4 SV=1	1	0.220604	-0.0779421	1.47092	-1.43174	-0.208123	0.696696	1.3665	0.453332	0.343584
A0A0D9R4X1	tr|A0A0D9R4X1|A0A0D9R4X1_CHLSB Importin subunit alpha OS=Chlorocebus sabaeus OX=60711 GN=KPNA1 PE=3 SV=1	2	1.17662	0.0507427	1.33304	-2.28197	0.946073	-0.00302939	1.09209	0.453575	0.34335
A0A0D9R0F6	tr|A0A0D9R0F6|A0A0D9R0F6_CHLSB Uncharacterized protein OS=Chlorocebus sabaeus OX=60711 GN=CELF1 PE=3 SV=1	6	0.670342	-0.325632	0.151781	-0.369283	-0.245662	0.873682	0.742932	0.453738	0.343195
A0A0D9R104	tr|A0A0D9R104|A0A0D9R104_CHLSB Protein yippee-like OS=Chlorocebus sabaeus OX=60711 GN=YPEL4 PE=3 SV=1	1	0.656264	-1.01581	1.09838	-0.625218	0.354507	1.54672	-0.27274	0.453849	0.343089
A0A0D9R830	tr|A0A0D9R830|A0A0D9R830_CHLSB Uncharacterized protein OS=Chlorocebus sabaeus OX=60711 GN=SSH3 PE=3 SV=1	2	-0.766067	1.36817	-1.25492	0.494615	0.616872	0.910224	-0.132075	0.454396	0.342565
A0A0D9RTK9	tr|A0A0D9RTK9|A0A0D9RTK9_CHLSB Myb/SANT DNA binding domain containing 1 OS=Chlorocebus sabaeus OX=60711 GN=MSANTD1 PE=4 SV=1	1	0.771151	-0.469083	0.415343	-0.557854	0.603054	0.493382	0.224972	0.454473	0.342492
A0A0D9RQS1	tr|A0A0D9RQS1|A0A0D9RQS1_CHLSB Glutamyl-tRNA(Gln) amidotransferase subunit A, mitochondrial OS=Chlorocebus sabaeus OX=60711 GN=QRSL1 PE=3 SV=1	1	-1.31241	0.729908	0.448579	0.0758755	0.759624	-0.0550563	0.62594	0.454534	0.342434
A0A0D9S1V3	tr|A0A0D9S1V3|A0A0D9S1V3_CHLSB Cyclic nucleotide ras GEF OS=Chlorocebus sabaeus OX=60711 GN=RAPGEF2 PE=3 SV=1	1	-2.0964	0.118467	0.565541	1.14994	0.727937	0.0914529	0.695438	0.455104	0.341889
A0A0D9QVY1	tr|A0A0D9QVY1|A0A0D9QVY1_CHLSB PCI domain-containing protein OS=Chlorocebus sabaeus OX=60711 GN=PSMD12 PE=3 SV=1	17	-0.0479861	-1.69209	0.215053	1.59768	0.337006	0.443523	0.867657	0.456057	0.340981
A0A0D9R3P9	tr|A0A0D9R3P9|A0A0D9R3P9_CHLSB Protein kinase domain-containing protein OS=Chlorocebus sabaeus OX=60711 PE=4 SV=1	2	1.44404	0.832953	-1.09057	-1.28253	0.961936	1.09364	0.349983	0.456305	0.340745
A0A0D9RQH8	tr|A0A0D9RQH8|A0A0D9RQH8_CHLSB Uncharacterized protein OS=Chlorocebus sabaeus OX=60711 GN=FUBP3 PE=4 SV=1	10	-1.06272	-1.37147	0.0575221	2.41726	0.707522	0.684244	0.477338	0.456378	0.340675
A0A0D9RGE3	tr|A0A0D9RGE3|A0A0D9RGE3_CHLSB Thimet oligopeptidase 1 OS=Chlorocebus sabaeus OX=60711 GN=THOP1 PE=3 SV=1	5	-0.237859	-0.0242871	-0.725541	0.793604	-0.489099	0.60569	1.11672	0.456746	0.340325
A0A0D9S5C6	tr|A0A0D9S5C6|A0A0D9S5C6_CHLSB BRI3 binding protein OS=Chlorocebus sabaeus OX=60711 GN=BRI3BP PE=4 SV=1	1	0.626406	-1.33823	-0.603944	1.11856	1.30154	0.607602	-0.492344	0.458476	0.338684
A0A0D9RNJ2	tr|A0A0D9RNJ2|A0A0D9RNJ2_CHLSB Inositol-polyphosphate 5-phosphatase OS=Chlorocebus sabaeus OX=60711 GN=INPP5K PE=3 SV=1	3	-1.72538	0.722304	-0.293552	1.06259	0.271056	0.779773	0.439251	0.459685	0.33754
A0A0D9RG10	tr|A0A0D9RG10|A0A0D9RG10_CHLSB RNA polymerase-associated protein LEO1 OS=Chlorocebus sabaeus OX=60711 GN=LEO1 PE=3 SV=1	2	0.145199	0.485679	-0.123926	-0.360709	0.0229926	0.508363	0.714222	0.459717	0.33751
A0A0D9RGL5	tr|A0A0D9RGL5|A0A0D9RGL5_CHLSB rRNA biogenesis protein RRP36 OS=Chlorocebus sabaeus OX=60711 GN=RRP36 PE=3 SV=1	1	0.49782	-1.04164	-0.453555	0.930118	1.05462	0.580595	-0.2993	0.460395	0.33687
A0A0D9SDN5	tr|A0A0D9SDN5|A0A0D9SDN5_CHLSB Uncharacterized protein OS=Chlorocebus sabaeus OX=60711 PE=3 SV=1	1	-1.43263	-0.0752889	0.463224	0.962396	0.869253	0.80416	-0.248117	0.460434	0.336833
A0A0D9S040	tr|A0A0D9S040|A0A0D9S040_CHLSB Uncharacterized protein OS=Chlorocebus sabaeus OX=60711 GN=CDH19 PE=4 SV=1	1	-1.32393	1.65267	0.404954	-0.761796	1.84508	0.719053	-0.744822	0.460959	0.336338
A0A0D9S6U4	tr|A0A0D9S6U4|A0A0D9S6U4_CHLSB Endophilin-B1 OS=Chlorocebus sabaeus OX=60711 GN=SH3GLB1 PE=4 SV=1	4	-0.2709	0.631064	-0.0111864	-0.441457	-0.0265101	0.0721611	1.10353	0.461137	0.33617
A0A0D9QX94	tr|A0A0D9QX94|A0A0D9QX94_CHLSB Uncharacterized protein OS=Chlorocebus sabaeus OX=60711 GN=CDR2L PE=3 SV=1	1	-0.189642	1.0101	0.396694	-1.10138	0.529643	0.972948	-0.0681163	0.462205	0.335166
A0A0D9RC60	tr|A0A0D9RC60|A0A0D9RC60_CHLSB Mucin 5B, oligomeric mucus/gel-forming OS=Chlorocebus sabaeus OX=60711 GN=MUC5B PE=4 SV=1	1	1.26613	-0.28724	-1.30632	0.274271	0.181176	-0.0932621	1.56926	0.462557	0.334835
A0A0D9RN92	tr|A0A0D9RN92|A0A0D9RN92_CHLSB Uncharacterized protein OS=Chlorocebus sabaeus OX=60711 GN=RRP9 PE=4 SV=1	3	1.90525	0.064317	-0.87309	-0.939223	1.0549	0.20311	0.401663	0.463038	0.334383
A0A0D9R1Y1	tr|A0A0D9R1Y1|A0A0D9R1Y1_CHLSB J domain-containing protein OS=Chlorocebus sabaeus OX=60711 GN=DNAJB1 PE=4 SV=1	8	0.45064	0.147578	1.53126	-1.60545	0.412066	0.343794	1.18801	0.463062	0.334361
A0A0D9RAB6	tr|A0A0D9RAB6|A0A0D9RAB6_CHLSB 40S ribosomal protein S24 OS=Chlorocebus sabaeus OX=60711 PE=3 SV=1	5	0.641001	-1.77343	1.52093	0.00392016	0.689935	0.691618	0.472682	0.463299	0.334138
A0A0D9RQJ9	tr|A0A0D9RQJ9|A0A0D9RQJ9_CHLSB Crystallin beta-gamma domain containing 1 OS=Chlorocebus sabaeus OX=60711 GN=CRYBG1 PE=3 SV=1	6	-0.223206	2.51713	-1.67539	-0.947462	0.607047	0.590948	0.493704	0.463638	0.333821
A0A0D9RGA5	tr|A0A0D9RGA5|A0A0D9RGA5_CHLSB N-acetyltransferase domain-containing protein OS=Chlorocebus sabaeus OX=60711 GN=NAA20 PE=4 SV=1	1	0.48298	-0.529789	-2.44746	1.91098	0.517945	0.65781	0.264775	0.463749	0.333717
A0A0D9S1S1	tr|A0A0D9S1S1|A0A0D9S1S1_CHLSB CLPTM1 regulator of GABA type A receptor forward trafficking OS=Chlorocebus sabaeus OX=60711 GN=CLPTM1 PE=3 SV=1	6	0.260093	-1.85457	1.06737	0.658557	0.261248	0.830772	0.742518	0.463952	0.333527
A0A0D9QZU6	tr|A0A0D9QZU6|A0A0D9QZU6_CHLSB SHC binding and spindle associated 1 OS=Chlorocebus sabaeus OX=60711 GN=SHCBP1 PE=4 SV=1	1	-0.271138	1.12626	-0.190342	-0.596816	1.12876	-0.323307	0.525773	0.464148	0.333344
A0A0D9RJD6	tr|A0A0D9RJD6|A0A0D9RJD6_CHLSB Chloride intracellular channel protein OS=Chlorocebus sabaeus OX=60711 GN=CLIC5 PE=3 SV=1	1	-1.20386	1.12455	-0.0298527	0.0401506	0.590419	0.460303	0.203384	0.464622	0.332901
A0A0D9QW57	tr|A0A0D9QW57|A0A0D9QW57_CHLSB Uncharacterized protein OS=Chlorocebus sabaeus OX=60711 GN=PRKAR1A PE=3 SV=1	11	0.964425	-1.36814	-0.870663	0.612075	0.538024	0.218362	0.347819	0.464631	0.332892
A0A0D9S3I6	tr|A0A0D9S3I6|A0A0D9S3I6_CHLSB BHLH domain-containing protein OS=Chlorocebus sabaeus OX=60711 GN=USF1 PE=4 SV=1	1	1.83261	-0.115852	-1.86704	0.0242514	0.390399	0.896957	0.412713	0.465237	0.332326
A0A0D9R0J3	tr|A0A0D9R0J3|A0A0D9R0J3_CHLSB Protrudin OS=Chlorocebus sabaeus OX=60711 GN=ZFYVE27 PE=4 SV=1	1	0.231034	-0.474873	0.324	0.0156254	0.036134	1.32998	0.0520914	0.466013	0.331602
A0A0D9S9A8	tr|A0A0D9S9A8|A0A0D9S9A8_CHLSB Uncharacterized protein OS=Chlorocebus sabaeus OX=60711 PE=3 SV=1	7	-0.707637	-0.867677	2.34663	-0.211599	0.243513	0.301825	1.69984	0.466313	0.331322
A0A0D9RY60	tr|A0A0D9RY60|A0A0D9RY60_CHLSB Importin N-terminal domain-containing protein OS=Chlorocebus sabaeus OX=60711 GN=IPO5 PE=4 SV=1	29	-0.707687	-1.36407	0.824167	1.62036	0.214356	0.382455	1.30447	0.467025	0.33066
A0A0D9RMX9	tr|A0A0D9RMX9|A0A0D9RMX9_CHLSB RBR-type E3 ubiquitin transferase OS=Chlorocebus sabaeus OX=60711 GN=ARIH1 PE=4 SV=1	4	-0.926716	-1.00095	0.641347	0.824413	-0.20199	0.925968	0.340323	0.467263	0.330439
A0A0D9R0L4	tr|A0A0D9R0L4|A0A0D9R0L4_CHLSB Histone acetyltransferase OS=Chlorocebus sabaeus OX=60711 GN=EP300 PE=4 SV=1	1	-0.555578	-1.31521	-0.403007	1.83575	0.888698	-0.978839	1.57042	0.46763	0.330098
A0A0D9RFC8	tr|A0A0D9RFC8|A0A0D9RFC8_CHLSB Thioredoxin domain-containing protein OS=Chlorocebus sabaeus OX=60711 GN=ERP44 PE=4 SV=1	7	1.31254	0.821623	-1.10632	-1.04025	0.614952	0.800925	0.385711	0.468251	0.329521
A0A0D9R7U5	tr|A0A0D9R7U5|A0A0D9R7U5_CHLSB Pyruvate carboxylase OS=Chlorocebus sabaeus OX=60711 GN=PC PE=4 SV=1	8	-1.07899	0.837566	1.25876	-0.935956	0.724277	0.748196	0.0211622	0.468287	0.329488
A0A0D9RRA5	tr|A0A0D9RRA5|A0A0D9RRA5_CHLSB E3 ubiquitin-protein ligase RNF114 OS=Chlorocebus sabaeus OX=60711 GN=RNF114 PE=4 SV=1	2	-0.407385	1.80487	-0.357361	-1.01726	-0.278582	1.62429	0.33583	0.469642	0.328233
A0A0D9R787	tr|A0A0D9R787|A0A0D9R787_CHLSB 60S ribosomal protein L8 OS=Chlorocebus sabaeus OX=60711 PE=3 SV=1	4	-2.56409	-0.463873	2.45949	0.65012	0.428046	0.639194	1.07484	0.470018	0.327885
A0A0D9S8S9	tr|A0A0D9S8S9|A0A0D9S8S9_CHLSB Uncharacterized protein OS=Chlorocebus sabaeus OX=60711 GN=ACOT7 PE=4 SV=1	14	0.0618481	0.822071	0.0486026	-0.939915	0.610524	0.465529	0.179031	0.470326	0.327601
A0A0D9R9R9	tr|A0A0D9R9R9|A0A0D9R9R9_CHLSB Outer mitochondrial membrane protein porin 2 OS=Chlorocebus sabaeus OX=60711 GN=VDAC2 PE=3 SV=1	8	-0.733508	-2.83152	0.912458	2.8441	0.0552868	0.844203	1.66495	0.470989	0.326989
A0A0D9R8Z3	tr|A0A0D9R8Z3|A0A0D9R8Z3_CHLSB Complex I-23kD OS=Chlorocebus sabaeus OX=60711 GN=NDUFS8 PE=3 SV=1	3	-1.61108	0.759685	1.07767	-0.266055	0.291629	0.892372	0.212445	0.47107	0.326914
A0A0D9RTJ5	tr|A0A0D9RTJ5|A0A0D9RTJ5_CHLSB Non-specific serine/threonine protein kinase OS=Chlorocebus sabaeus OX=60711 GN=MARK1 PE=3 SV=1	1	1.37575	-1.97733	0.0279303	0.517983	0.596136	0.253146	0.761795	0.471094	0.326893
A0A0D9S2C3	tr|A0A0D9S2C3|A0A0D9S2C3_CHLSB Peptidylprolyl isomerase OS=Chlorocebus sabaeus OX=60711 GN=FKBP10 PE=4 SV=1	12	-2.21402	0.0609154	1.56183	0.0678503	0.522718	0.450893	0.649103	0.471294	0.326708
A0A0D9R7D9	tr|A0A0D9R7D9|A0A0D9R7D9_CHLSB Inorganic diphosphatase OS=Chlorocebus sabaeus OX=60711 GN=PPA1 PE=3 SV=1	15	0.709922	0.495549	0.108217	-0.845448	0.702398	0.319923	0.581629	0.472964	0.325172
A0A0D9QWF8	tr|A0A0D9QWF8|A0A0D9QWF8_CHLSB Tripeptidyl aminopeptidase OS=Chlorocebus sabaeus OX=60711 GN=TPP1 PE=4 SV=1	1	-0.330101	-0.368554	-0.655721	1.23958	1.09862	0.911165	-0.58499	0.474527	0.323739
A0A0D9R8Y5	tr|A0A0D9R8Y5|A0A0D9R8Y5_CHLSB Uncharacterized protein OS=Chlorocebus sabaeus OX=60711 GN=CNBP PE=4 SV=1	3	-2.4864	1.89958	0.522853	-0.285166	0.308762	0.607199	0.897268	0.474556	0.323712
A0A0D9QXB6	tr|A0A0D9QXB6|A0A0D9QXB6_CHLSB TEA domain transcription factor 1 OS=Chlorocebus sabaeus OX=60711 GN=TEAD1 PE=4 SV=1	1	0.137714	0.633556	0.325087	-1.02979	0.242496	0.193963	0.952884	0.474953	0.32335
A0A0D9RQM4	tr|A0A0D9RQM4|A0A0D9RQM4_CHLSB UBC core domain-containing protein OS=Chlorocebus sabaeus OX=60711 PE=4 SV=1	3	0.57185	1.41414	0.351965	-2.15148	1.06979	0.446167	0.296889	0.475214	0.32311
A0A0D9RY89	tr|A0A0D9RY89|A0A0D9RY89_CHLSB MSP domain-containing protein OS=Chlorocebus sabaeus OX=60711 GN=VAPA PE=4 SV=1	7	-0.226756	-0.951598	-1.36114	1.84719	0.311911	-0.0036604	0.726325	0.475281	0.323049
A0A0D9RN52	tr|A0A0D9RN52|A0A0D9RN52_CHLSB Aa_trans domain-containing protein OS=Chlorocebus sabaeus OX=60711 GN=SLC32A1 PE=4 SV=1	1	0.0457982	-0.453048	0.664246	-0.0820839	0.0276139	1.60985	0.0715954	0.475564	0.322791
A0A0D9RH56	tr|A0A0D9RH56|A0A0D9RH56_CHLSB Beta-MPP OS=Chlorocebus sabaeus OX=60711 GN=PMPCB PE=3 SV=1	9	-0.731652	1.92349	0.755367	-1.96229	0.613964	0.69538	0.475295	0.476103	0.322299
A0A0D9RH33	tr|A0A0D9RH33|A0A0D9RH33_CHLSB Uncharacterized protein OS=Chlorocebus sabaeus OX=60711 GN=CDC45 PE=3 SV=1	1	-0.717617	0.113185	-0.278295	0.833946	0.795308	-0.0812014	0.513718	0.47643	0.322001
A0A0D9RGN1	tr|A0A0D9RGN1|A0A0D9RGN1_CHLSB Mitochondrial import inner membrane translocase subunit OS=Chlorocebus sabaeus OX=60711 GN=TIMM13 PE=3 SV=1	5	0.108535	1.15931	-2.46979	0.32349	0.0244676	0.543428	0.485061	0.476524	0.321915
A0A0D9R1Z7	tr|A0A0D9R1Z7|A0A0D9R1Z7_CHLSB RNA helicase OS=Chlorocebus sabaeus OX=60711 GN=DDX39A PE=4 SV=1	14	-0.200836	-0.567855	0.671153	1.32233	0.0578732	0.735098	1.83989	0.476713	0.321743
A0A0D9SC59	tr|A0A0D9SC59|A0A0D9SC59_CHLSB COP9 signalosome complex subunit 8 OS=Chlorocebus sabaeus OX=60711 PE=3 SV=1	3	1.93381	0.414444	-1.25108	-1.04698	1.17174	0.574072	0.17576	0.477406	0.321112
A0A0D9S9U5	tr|A0A0D9S9U5|A0A0D9S9U5_CHLSB Uncharacterized protein OS=Chlorocebus sabaeus OX=60711 PE=3 SV=1	1	0.0541255	-2.75214	-3.29588	4.36548	0.673967	1.89254	-0.428666	0.477919	0.320646
A0A0D9S6Q5	tr|A0A0D9S6Q5|A0A0D9S6Q5_CHLSB GCS light chain OS=Chlorocebus sabaeus OX=60711 GN=GCLM PE=3 SV=1	3	0.214485	-1.24447	-0.170895	0.875218	0.864404	0.0579535	0.0952266	0.479968	0.318788
A0A0D9R4M0	tr|A0A0D9R4M0|A0A0D9R4M0_CHLSB Uncharacterized protein OS=Chlorocebus sabaeus OX=60711 GN=GOLGB1 PE=4 SV=1	8	0.884062	0.661131	-0.339701	-1.01858	1.04155	0.558878	-0.0380374	0.48091	0.317936
A0A0D9S6H2	tr|A0A0D9S6H2|A0A0D9S6H2_CHLSB Late endosomal/lysosomal adaptor and MAPK and MTOR activator 5 OS=Chlorocebus sabaeus OX=60711 GN=LAMTOR5 PE=3 SV=1	2	-2.23647	-0.122023	0.121839	1.90053	0.211027	1.25322	0.424044	0.48117	0.317702
A0A0D9RGA1	tr|A0A0D9RGA1|A0A0D9RGA1_CHLSB Uncharacterized protein OS=Chlorocebus sabaeus OX=60711 GN=GYG1 PE=4 SV=1	3	0.0980182	0.331315	-0.304526	-0.208892	-0.766309	1.35285	0.682023	0.481483	0.317419
A0A0D9R9A8	tr|A0A0D9R9A8|A0A0D9R9A8_CHLSB Mab-21 domain-containing protein OS=Chlorocebus sabaeus OX=60711 GN=MB21D2 PE=4 SV=1	3	0.335658	0.98055	-1.31783	-0.238701	0.353121	-0.173505	0.939128	0.481561	0.317349
A0A0D9S2C7	tr|A0A0D9S2C7|A0A0D9S2C7_CHLSB RWD domain containing 4 OS=Chlorocebus sabaeus OX=60711 GN=RWDD4 PE=4 SV=1	2	-0.959824	0.996835	-0.845236	0.620437	-0.201385	0.751507	0.695504	0.482154	0.316814
A0A0D9RTE3	tr|A0A0D9RTE3|A0A0D9RTE3_CHLSB Uncharacterized protein OS=Chlorocebus sabaeus OX=60711 GN=LAMA5 PE=4 SV=1	1	-1.77262	0.490341	0.0603306	1.00994	0.300103	0.48006	0.652658	0.483373	0.315718
A0A0D9RHZ1	tr|A0A0D9RHZ1|A0A0D9RHZ1_CHLSB Uncharacterized protein OS=Chlorocebus sabaeus OX=60711 GN=AFDN PE=4 SV=1	11	-1.47157	1.2142	-0.510144	0.371856	0.819055	0.490701	-0.124801	0.483957	0.315193
A0A0D9RWR2	tr|A0A0D9RWR2|A0A0D9RWR2_CHLSB DNA helicase OS=Chlorocebus sabaeus OX=60711 PE=4 SV=1	1	-0.988488	0.284728	1.0526	-0.256384	-0.122989	1.4416	0.0651344	0.484277	0.314906
A0A0D9R5C7	tr|A0A0D9R5C7|A0A0D9R5C7_CHLSB Peptidase S1 domain-containing protein OS=Chlorocebus sabaeus OX=60711 PE=4 SV=1	1	-1.04546	7.13705	-5.65498	-2.19572	2.3261	1.03731	0.00424427	0.484298	0.314887
A0A0D9R6E8	tr|A0A0D9R6E8|A0A0D9R6E8_CHLSB Structural maintenance of chromosomes 6 OS=Chlorocebus sabaeus OX=60711 GN=SMC6 PE=4 SV=1	2	1.67925	-0.101009	-1.03686	-0.515796	0.451394	0.538973	0.381827	0.484487	0.314718
A0A0D9RBY8	tr|A0A0D9RBY8|A0A0D9RBY8_CHLSB Crystallin zeta like 1 OS=Chlorocebus sabaeus OX=60711 GN=CRYZL1 PE=4 SV=1	1	0.747828	-0.463572	-0.549632	0.31976	0.567353	0.77566	-0.0487693	0.48476	0.314473
A0A0D9QV39	tr|A0A0D9QV39|A0A0D9QV39_CHLSB Intersex-like protein OS=Chlorocebus sabaeus OX=60711 GN=MED29 PE=3 SV=1	2	0.211144	-0.33883	1.28633	-1.06798	1.34306	1.65142	-1.17307	0.485004	0.314254
A0A0D9RCD9	tr|A0A0D9RCD9|A0A0D9RCD9_CHLSB AAR2 splicing factor homolog OS=Chlorocebus sabaeus OX=60711 GN=AAR2 PE=3 SV=1	2	0.775651	0.101996	-1.60928	0.50663	1.89361	0.445386	-0.676283	0.485403	0.313897
A0A0D9S6F0	tr|A0A0D9S6F0|A0A0D9S6F0_CHLSB CortBP2 domain-containing protein OS=Chlorocebus sabaeus OX=60711 GN=CTTNBP2NL PE=4 SV=1	7	-0.397541	1.78441	0.352693	-1.94785	0.282374	1.04931	0.16292	0.486702	0.312737
A0A0D9RV68	tr|A0A0D9RV68|A0A0D9RV68_CHLSB Uncharacterized protein OS=Chlorocebus sabaeus OX=60711 GN=SAPCD2 PE=4 SV=1	1	-1.74155	0.807342	1.12587	-0.172423	0.788833	0.254251	0.428946	0.486749	0.312695
A0A0D9RYM1	tr|A0A0D9RYM1|A0A0D9RYM1_CHLSB NPC intracellular cholesterol transporter 1 OS=Chlorocebus sabaeus OX=60711 GN=NPC1 PE=3 SV=1	4	1.12312	-1.63228	0.510359	0.198777	1.01638	0.416445	0.218051	0.486849	0.312605
A0A0D9RC99	tr|A0A0D9RC99|A0A0D9RC99_CHLSB UBC core domain-containing protein OS=Chlorocebus sabaeus OX=60711 GN=UBE2R2 PE=3 SV=1	2	-0.293828	1.97106	0.151759	-1.77376	1.03432	0.742622	0.0662249	0.488353	0.311266
A0A0D9RAR5	tr|A0A0D9RAR5|A0A0D9RAR5_CHLSB Mis18 domain-containing protein OS=Chlorocebus sabaeus OX=60711 GN=MIS18A PE=4 SV=1	2	-0.578313	-0.174619	-0.180296	0.861889	0.137589	0.591458	0.312157	0.488361	0.311259
A0A0D9R4N9	tr|A0A0D9R4N9|A0A0D9R4N9_CHLSB Kinesin motor domain-containing protein OS=Chlorocebus sabaeus OX=60711 GN=KIF21A PE=3 SV=1	1	-1.46635	-0.600034	-0.367465	2.0812	-0.0267989	0.759409	1.08393	0.490676	0.309206
A0A0D9RQ47	tr|A0A0D9RQ47|A0A0D9RQ47_CHLSB Trimethylguanosine synthase OS=Chlorocebus sabaeus OX=60711 GN=TGS1 PE=4 SV=1	1	-1.16217	0.8293	-1.76555	1.70472	0.494997	0.415201	0.4647	0.491142	0.308793
A0A0D9R8P2	tr|A0A0D9R8P2|A0A0D9R8P2_CHLSB GOLD domain-containing protein OS=Chlorocebus sabaeus OX=60711 GN=TMED9 PE=3 SV=1	7	0.828002	-3.43814	0.812472	1.60265	0.973271	0.677747	0.380669	0.491586	0.3084
A0A0D9RHJ8	tr|A0A0D9RHJ8|A0A0D9RHJ8_CHLSB Leucine rich repeat containing 74A OS=Chlorocebus sabaeus OX=60711 GN=LRRC74A PE=4 SV=1	1	-0.639981	-1.58663	0.229917	1.75329	-0.226816	1.13811	0.539253	0.491594	0.308393
A0A0D9R155	tr|A0A0D9R155|A0A0D9R155_CHLSB PPM-type phosphatase domain-containing protein OS=Chlorocebus sabaeus OX=60711 GN=ILKAP PE=3 SV=1	5	0.703171	0.872265	0.315769	-1.68607	0.389513	0.493607	0.710303	0.492094	0.307952
A0A0D9RUH8	tr|A0A0D9RUH8|A0A0D9RUH8_CHLSB RING-type domain-containing protein OS=Chlorocebus sabaeus OX=60711 GN=RNF181 PE=4 SV=1	1	0.405878	-0.579385	-0.566441	0.699444	0.533266	0.0814234	0.454994	0.492426	0.307659
A0A0D9RE00	tr|A0A0D9RE00|A0A0D9RE00_CHLSB Uncharacterized protein OS=Chlorocebus sabaeus OX=60711 GN=ABCB10 PE=4 SV=1	1	1.34908	-0.0125004	-0.658422	-0.591658	0.546476	0.217575	0.53376	0.493386	0.306813
A0A0D9RYI9	tr|A0A0D9RYI9|A0A0D9RYI9_CHLSB Small nuclear ribonucleoprotein Sm D1 OS=Chlorocebus sabaeus OX=60711 GN=SNRPD1 PE=3 SV=1	3	-0.591756	-0.813162	2.85012	-1.09847	0.937236	0.327547	0.775382	0.493461	0.306747
A0A0D9R4L8	tr|A0A0D9R4L8|A0A0D9R4L8_CHLSB Uncharacterized protein OS=Chlorocebus sabaeus OX=60711 GN=TFAM PE=4 SV=1	2	-1.0224	1.22744	0.403754	-0.536279	0.0434779	0.24723	1.0432	0.493526	0.30669
A0A0D9R6B2	tr|A0A0D9R6B2|A0A0D9R6B2_CHLSB Ethanolamine kinase 1 OS=Chlorocebus sabaeus OX=60711 GN=ETNK1 PE=4 SV=1	1	0.26126	-0.365464	1.29674	-1.04466	1.84569	0.493081	-0.75072	0.493932	0.306333
A0A0D9RFH6	tr|A0A0D9RFH6|A0A0D9RFH6_CHLSB Sulfhydryl oxidase OS=Chlorocebus sabaeus OX=60711 GN=GFER PE=4 SV=1	1	-3.22065	1.01101	-1.2099	2.40011	0.526535	1.31055	-0.342078	0.493941	0.306325
A0A0D9RCB3	tr|A0A0D9RCB3|A0A0D9RCB3_CHLSB Uncharacterized protein OS=Chlorocebus sabaeus OX=60711 GN=DLGAP4 PE=3 SV=1	1	1.0201	-0.389787	-0.0566073	-0.450633	0.40713	0.814851	0.0392879	0.495515	0.304943
A0A0D9S5T7	tr|A0A0D9S5T7|A0A0D9S5T7_CHLSB Uncharacterized protein OS=Chlorocebus sabaeus OX=60711 GN=POGZ PE=4 SV=1	10	-0.525631	0.020374	-0.705434	0.782027	0.860905	0.300767	-0.31377	0.49616	0.304378
A0A0D9R790	tr|A0A0D9R790|A0A0D9R790_CHLSB Uncharacterized protein OS=Chlorocebus sabaeus OX=60711 GN=MRPL11 PE=3 SV=1	10	1.32504	0.223021	-1.76799	-0.140225	0.506849	0.0888782	0.541705	0.497628	0.303095
A0A0D9R7X5	tr|A0A0D9R7X5|A0A0D9R7X5_CHLSB Leucine rich repeats and calponin homology domain containing 3 OS=Chlorocebus sabaeus OX=60711 GN=LRCH3 PE=4 SV=1	3	-2.06181	-0.508913	1.34708	0.918569	-0.0839949	1.24289	0.328899	0.49773	0.303006
A0A0D9R703	tr|A0A0D9R703|A0A0D9R703_CHLSB Vitellogenin domain-containing protein OS=Chlorocebus sabaeus OX=60711 GN=APOB PE=4 SV=1	5	1.77726	0.301895	-0.396818	-1.52107	0.238594	0.436091	0.892893	0.498063	0.302716
A0A0D9RPF3	tr|A0A0D9RPF3|A0A0D9RPF3_CHLSB Protein-serine/threonine kinase OS=Chlorocebus sabaeus OX=60711 GN=PDK3 PE=3 SV=1	1	0.898502	1.3484	-0.122147	-2.02619	0.295315	1.03345	0.289411	0.498448	0.30238
A0A0D9RI92	tr|A0A0D9RI92|A0A0D9RI92_CHLSB GOLD domain-containing protein OS=Chlorocebus sabaeus OX=60711 GN=TMED10 PE=3 SV=1	5	-1.53644	-0.749476	0.886537	0.932973	0.772605	0.420943	-0.0899302	0.498572	0.302272
A0A0D9RNE3	tr|A0A0D9RNE3|A0A0D9RNE3_CHLSB ATP-dependent 6-phosphofructokinase OS=Chlorocebus sabaeus OX=60711 GN=PFKP PE=3 SV=1	24	1.36145	0.657076	-1.72741	-0.293668	0.738058	0.396584	0.258995	0.499059	0.301848
A0A0D9RMN8	tr|A0A0D9RMN8|A0A0D9RMN8_CHLSB PPM-type phosphatase domain-containing protein OS=Chlorocebus sabaeus OX=60711 GN=PPM1F PE=3 SV=1	3	-1.55419	1.28218	-0.490295	0.512525	0.91141	1.03437	-0.666368	0.499155	0.301765
A0A0D9RJ96	tr|A0A0D9RJ96|A0A0D9RJ96_CHLSB Uncharacterized protein OS=Chlorocebus sabaeus OX=60711 GN=PDCD10 PE=3 SV=1	7	-1.48086	-0.148311	0.393871	1.06389	0.737348	0.763836	-0.279418	0.499711	0.301281
A0A0D9RYX9	tr|A0A0D9RYX9|A0A0D9RYX9_CHLSB Cleavage and polyadenylation specificity factor subunit 4 OS=Chlorocebus sabaeus OX=60711 GN=CPSF4 PE=3 SV=1	1	0.125867	1.21574	-0.522904	-0.756061	0.63657	0.834355	-0.152682	0.499949	0.301074
A0A0D9R9G6	tr|A0A0D9R9G6|A0A0D9R9G6_CHLSB Decapping nuclease OS=Chlorocebus sabaeus OX=60711 GN=DXO PE=3 SV=1	1	0.269797	2.21471	-1.3051	-1.29067	1.02816	0.155407	0.522085	0.500852	0.30029
A0A0D9RV97	tr|A0A0D9RV97|A0A0D9RV97_CHLSB ATP-dependent RNA helicase DHX29 OS=Chlorocebus sabaeus OX=60711 GN=DHX29 PE=3 SV=1	6	-0.571524	1.60551	-1.20596	-0.0692258	-0.343489	0.836492	0.904679	0.500939	0.300215
A0A0D9RL41	tr|A0A0D9RL41|A0A0D9RL41_CHLSB WW domain-containing protein OS=Chlorocebus sabaeus OX=60711 GN=PQBP1 PE=4 SV=1	3	0.550399	0.868144	0.823418	-2.02044	0.837913	0.100535	0.697536	0.501035	0.300132
A0A0D9RMH6	tr|A0A0D9RMH6|A0A0D9RMH6_CHLSB TLE_N domain-containing protein OS=Chlorocebus sabaeus OX=60711 GN=TLE3 PE=3 SV=1	3	-0.170727	0.765673	0.695866	-1.05108	0.584637	0.772226	0.113975	0.501685	0.299569
A0A0D9RQI8	tr|A0A0D9RQI8|A0A0D9RQI8_CHLSB Ribosomal RNA-processing protein 4 OS=Chlorocebus sabaeus OX=60711 GN=EXOSC2 PE=3 SV=1	3	-0.793686	-0.573267	0.48335	0.89064	0.584214	0.712081	-0.120789	0.502101	0.299209
A0A0D9RY84	tr|A0A0D9RY84|A0A0D9RY84_CHLSB Uncharacterized protein OS=Chlorocebus sabaeus OX=60711 GN=NAPG PE=3 SV=1	6	1.30574	-0.16507	-0.784293	-0.168417	0.831273	0.286476	0.189884	0.502149	0.299168
A0A0D9RZK9	tr|A0A0D9RZK9|A0A0D9RZK9_CHLSB Uncharacterized protein OS=Chlorocebus sabaeus OX=60711 GN=CERS2 PE=4 SV=1	2	0.0383624	-1.59223	-0.559853	1.74662	0.0574096	0.621433	1.01622	0.502515	0.298851
A0A0D9RDL3	tr|A0A0D9RDL3|A0A0D9RDL3_CHLSB Uncharacterized protein OS=Chlorocebus sabaeus OX=60711 GN=DPP9 PE=4 SV=1	5	2.16683	0.626985	-1.84911	-1.31107	0.326919	0.189051	0.926402	0.503195	0.298264
A0A0D9RAP7	tr|A0A0D9RAP7|A0A0D9RAP7_CHLSB Uncharacterized protein OS=Chlorocebus sabaeus OX=60711 GN=SCAF4 PE=4 SV=1	4	-0.27577	1.15258	-1.34283	1.00308	0.0355177	0.662702	1.12691	0.50414	0.297449
A0A0D9QXX0	tr|A0A0D9QXX0|A0A0D9QXX0_CHLSB Coiled-coil domain containing 102A OS=Chlorocebus sabaeus OX=60711 GN=CCDC102A PE=4 SV=1	1	0.0997549	0.120773	-0.683667	0.465049	0.704235	0.764381	-0.414738	0.504315	0.297298
A0A0D9RML4	tr|A0A0D9RML4|A0A0D9RML4_CHLSB 26S proteasome non-ATPase regulatory subunit 2 OS=Chlorocebus sabaeus OX=60711 GN=PSMD2 PE=3 SV=1	30	1.94235	-1.06467	2.06134	-1.18647	1.08209	0.768844	1.15963	0.504628	0.297029
A0A0D9RRF0	tr|A0A0D9RRF0|A0A0D9RRF0_CHLSB Ubiquitin carboxyl-terminal hydrolase OS=Chlorocebus sabaeus OX=60711 GN=USP4 PE=3 SV=1	2	-0.222359	0.138578	-0.124026	0.284738	0.0850215	0.670221	0.401448	0.504868	0.296822
A0A0D9R8Z8	tr|A0A0D9R8Z8|A0A0D9R8Z8_CHLSB Coatomer subunit gamma OS=Chlorocebus sabaeus OX=60711 GN=COPG1 PE=3 SV=1	13	-0.60308	-1.2014	0.749065	1.08109	0.141838	0.729917	0.542885	0.50489	0.296803
A0A0D9QVT8	tr|A0A0D9QVT8|A0A0D9QVT8_CHLSB Methionine aminopeptidase OS=Chlorocebus sabaeus OX=60711 GN=METAP1 PE=3 SV=1	8	0.17924	0.646346	-0.585624	-0.562981	0.263353	0.307418	0.233526	0.50522	0.29652
A0A0D9RTY6	tr|A0A0D9RTY6|A0A0D9RTY6_CHLSB Transmembrane 9 superfamily member OS=Chlorocebus sabaeus OX=60711 PE=3 SV=1	1	0.202627	-0.0981724	-0.767843	0.634259	0.174043	0.691368	0.524839	0.505728	0.296083
A0A0D9QYL6	tr|A0A0D9QYL6|A0A0D9QYL6_CHLSB 2-oxoglutarate and iron-dependent oxygenase domain-containing protein 1 OS=Chlorocebus sabaeus OX=60711 GN=OGFOD1 PE=3 SV=1	1	-0.55448	0.691364	0.166712	-0.227381	-0.454543	0.739389	0.974458	0.506033	0.295822
A0A0D9R5F0	tr|A0A0D9R5F0|A0A0D9R5F0_CHLSB Zinc finger FYVE-type containing 19 OS=Chlorocebus sabaeus OX=60711 GN=ZFYVE19 PE=4 SV=1	1	-0.420229	0.501072	-0.502206	0.414445	0.865036	0.372987	-0.044388	0.506337	0.295561
A0A0D9RN65	tr|A0A0D9RN65|A0A0D9RN65_CHLSB AB hydrolase-1 domain-containing protein OS=Chlorocebus sabaeus OX=60711 GN=ABHD14B PE=4 SV=1	1	-1.54957	0.136683	1.74024	-0.434741	0.502058	1.30733	-0.326057	0.506649	0.295293
A0A0D9R056	tr|A0A0D9R056|A0A0D9R056_CHLSB Uncharacterized protein OS=Chlorocebus sabaeus OX=60711 GN=CKAP5 PE=4 SV=1	35	0.757953	-1.51949	-0.0456579	1.18793	0.568541	0.472772	0.521434	0.506897	0.295081
A0A0D9RDM6	tr|A0A0D9RDM6|A0A0D9RDM6_CHLSB N-acetylglucosamine-6-phosphate deacetylase OS=Chlorocebus sabaeus OX=60711 PE=3 SV=1	1	-0.758502	-0.284542	-0.216738	1.15244	0.0792022	1.70636	-0.551016	0.507227	0.294797
A0A0D9RJJ4	tr|A0A0D9RJJ4|A0A0D9RJJ4_CHLSB Laminin subunit gamma 1 OS=Chlorocebus sabaeus OX=60711 GN=LAMC1 PE=4 SV=1	2	0.0436703	-0.24108	-0.308319	0.513335	0.311681	1.52142	-0.49863	0.507993	0.294143
A0A0D9RDX7	tr|A0A0D9RDX7|A0A0D9RDX7_CHLSB Protein kinase domain-containing protein OS=Chlorocebus sabaeus OX=60711 GN=CAMK1 PE=3 SV=1	7	-0.706451	0.732541	0.592773	-0.621416	-0.0113319	0.220603	0.932807	0.508116	0.294037
A0A0D9RZ94	tr|A0A0D9RZ94|A0A0D9RZ94_CHLSB CID domain-containing protein OS=Chlorocebus sabaeus OX=60711 GN=RPRD1A PE=4 SV=1	1	-1.24223	-0.557562	1.02649	0.739472	0.353173	0.137718	0.726018	0.508174	0.293988
A0A0D9QXE9	tr|A0A0D9QXE9|A0A0D9QXE9_CHLSB SEC23 interacting protein OS=Chlorocebus sabaeus OX=60711 GN=SEC23IP PE=4 SV=1	15	-1.14496	-0.583389	1.68876	0.0198778	0.2531	0.301291	0.783674	0.508724	0.293518
A0A0D9RWH5	tr|A0A0D9RWH5|A0A0D9RWH5_CHLSB SUI1 domain-containing protein OS=Chlorocebus sabaeus OX=60711 GN=EIF1B PE=3 SV=1	4	-0.345099	-0.910578	-0.305343	1.30687	0.577639	-0.0309673	0.448164	0.508883	0.293382
A0A0D9SD63	tr|A0A0D9SD63|A0A0D9SD63_CHLSB Protein-synthesizing GTPase OS=Chlorocebus sabaeus OX=60711 PE=4 SV=1	5	0.512705	-0.952749	-0.173275	0.779297	-0.103737	0.277848	1.13284	0.508893	0.293374
A0A0D9RXY5	tr|A0A0D9RXY5|A0A0D9RXY5_CHLSB PCI domain-containing protein OS=Chlorocebus sabaeus OX=60711 GN=PCID2 PE=4 SV=1	3	-0.135928	-1.38829	0.646942	0.782849	1.3518	-0.448286	0.381872	0.50924	0.293078
A0A0D9R1J1	tr|A0A0D9R1J1|A0A0D9R1J1_CHLSB Uncharacterized protein OS=Chlorocebus sabaeus OX=60711 GN=HELLS PE=4 SV=1	11	0.310897	-0.0115955	-0.336302	0.0929504	0.407671	0.83777	-0.239838	0.509869	0.292541
A0A0D9RE71	tr|A0A0D9RE71|A0A0D9RE71_CHLSB Endoribonuclease Dicer OS=Chlorocebus sabaeus OX=60711 GN=DICER1 PE=3 SV=1	1	-0.526354	-0.407944	-0.00256203	0.90278	0.5581	-0.0847874	0.547084	0.510352	0.29213
A0A0D9R9L3	tr|A0A0D9R9L3|A0A0D9R9L3_CHLSB Amyloid-beta A4 protein OS=Chlorocebus sabaeus OX=60711 GN=APP PE=3 SV=1	2	1.02045	2.90028	-1.09835	-2.93415	1.16309	0.736404	0.204758	0.511319	0.291308
A0A0D9RST1	tr|A0A0D9RST1|A0A0D9RST1_CHLSB Negative elongation factor complex member C/D OS=Chlorocebus sabaeus OX=60711 GN=NELFCD PE=3 SV=1	7	0.0443558	0.522902	-0.689013	0.0291428	0.719573	0.883577	-0.590948	0.511423	0.291219
A0A0D9R8C1	tr|A0A0D9R8C1|A0A0D9R8C1_CHLSB Protein kinase domain-containing protein OS=Chlorocebus sabaeus OX=60711 GN=CLK4 PE=3 SV=1	1	-2.01231	0.147526	1.51716	0.202289	-0.367554	0.798974	0.977144	0.511428	0.291216
A0A0D9R2T7	tr|A0A0D9R2T7|A0A0D9R2T7_CHLSB Protein kinase C OS=Chlorocebus sabaeus OX=60711 GN=PRKCB PE=3 SV=1	1	-0.158733	1.09016	-1.12446	0.120879	1.95438	-0.457531	0.181828	0.512703	0.290134
A0A0D9R461	tr|A0A0D9R461|A0A0D9R461_CHLSB Cleavage and polyadenylation specific factor 3 OS=Chlorocebus sabaeus OX=60711 GN=CPSF3 PE=4 SV=1	9	0.883254	0.264908	-1.46727	-0.0109931	-0.0850041	1.00966	0.0829085	0.513015	0.28987
A0A0D9RYX7	tr|A0A0D9RYX7|A0A0D9RYX7_CHLSB Protein BUD31 homolog OS=Chlorocebus sabaeus OX=60711 GN=BUD31 PE=3 SV=1	2	-0.450947	-0.62174	0.0405354	1.00901	-0.806676	0.260183	1.87269	0.513413	0.289533
A0A0D9RXQ9	tr|A0A0D9RXQ9|A0A0D9RXQ9_CHLSB Uncharacterized protein OS=Chlorocebus sabaeus OX=60711 GN=SYNCRIP PE=4 SV=1	23	-0.890296	-0.562143	1.23419	0.0684974	0.224272	0.378952	0.416859	0.513794	0.289211
A0A0D9R654	tr|A0A0D9R654|A0A0D9R654_CHLSB 5-demethoxyubiquinone hydroxylase, mitochondrial OS=Chlorocebus sabaeus OX=60711 GN=COQ7 PE=3 SV=1	2	0.31869	0.225823	-0.749456	0.264673	1.08676	0.4799	-0.369636	0.513941	0.289086
A0A0D9RB27	tr|A0A0D9RB27|A0A0D9RB27_CHLSB Endoplasmic reticulum-golgi intermediate compartment 1 OS=Chlorocebus sabaeus OX=60711 GN=ERGIC1 PE=3 SV=1	1	-0.81491	-1.47543	1.55911	0.639261	-0.0245076	0.664145	0.720393	0.51396	0.289071
A0A0D9S5I8	tr|A0A0D9S5I8|A0A0D9S5I8_CHLSB Nucleoporin 210 like OS=Chlorocebus sabaeus OX=60711 GN=NUP210L PE=3 SV=1	1	-1.49438	-1.42134	1.00078	1.63076	-0.509023	0.546909	1.57257	0.515025	0.288172
A0A0D9RM34	tr|A0A0D9RM34|A0A0D9RM34_CHLSB RING-type E3 ubiquitin transferase OS=Chlorocebus sabaeus OX=60711 GN=PPIL2 PE=3 SV=1	1	0.0693202	0.694236	0.356322	-0.964328	1.00765	0.702416	-0.420369	0.515498	0.287773
A0A0D9SAI6	tr|A0A0D9SAI6|A0A0D9SAI6_CHLSB PPIase cyclophilin-type domain-containing protein OS=Chlorocebus sabaeus OX=60711 PE=4 SV=1	1	0.711867	1.08044	-0.659938	-1.06294	0.303157	0.152619	0.878319	0.516583	0.28686
A0A0D9RQD4	tr|A0A0D9RQD4|A0A0D9RQD4_CHLSB Protein kinase domain-containing protein OS=Chlorocebus sabaeus OX=60711 PE=4 SV=1	1	1.5858	0.412525	-0.627921	-1.30817	1.44749	1.02661	-0.707316	0.517595	0.28601
A0A0D9RNP4	tr|A0A0D9RNP4|A0A0D9RNP4_CHLSB Isochorismatase domain-containing protein OS=Chlorocebus sabaeus OX=60711 GN=ISOC1 PE=3 SV=1	2	1.18661	0.225125	-1.1045	-0.271762	0.132492	1.45356	-0.262691	0.517748	0.285882
A0A0D9RL68	tr|A0A0D9RL68|A0A0D9RL68_CHLSB J domain-containing protein OS=Chlorocebus sabaeus OX=60711 GN=DNAJC19 PE=4 SV=1	1	-0.398762	-0.731587	0.731456	0.478434	0.653798	0.0886402	0.356	0.51844	0.285301
A0A0D9S538	tr|A0A0D9S538|A0A0D9S538_CHLSB Translation initiation factor eIF-2B subunit alpha OS=Chlorocebus sabaeus OX=60711 GN=EIF2B1 PE=3 SV=1	3	-0.222655	-0.2879	0.920771	-0.273374	0.0356908	0.379367	0.78963	0.518487	0.285262
A0A0D9RJC5	tr|A0A0D9RJC5|A0A0D9RJC5_CHLSB A-kinase anchoring protein 9 OS=Chlorocebus sabaeus OX=60711 GN=AKAP9 PE=4 SV=1	6	1.38775	-0.483587	0.302782	-0.986935	0.754141	0.24924	0.417403	0.51912	0.284732
A0A0D9RIR4	tr|A0A0D9RIR4|A0A0D9RIR4_CHLSB Uncharacterized protein OS=Chlorocebus sabaeus OX=60711 GN=PTBP3 PE=4 SV=1	3	-1.25368	-0.362307	0.148552	1.42094	0.110076	0.594879	0.748285	0.520169	0.283856
A0A0D9R071	tr|A0A0D9R071|A0A0D9R071_CHLSB Complex I-B14 OS=Chlorocebus sabaeus OX=60711 GN=NDUFA6 PE=3 SV=1	3	-0.954754	0.556316	-0.535889	0.606023	-0.150171	0.237065	0.903753	0.520268	0.283773
A0A0D9RMG7	tr|A0A0D9RMG7|A0A0D9RMG7_CHLSB Protein kinase domain-containing protein OS=Chlorocebus sabaeus OX=60711 GN=NEK7 PE=3 SV=1	2	-0.175993	-0.90655	-0.0676338	1.07361	-0.00219963	0.406967	0.670393	0.52048	0.283596
A0A0D9RZH1	tr|A0A0D9RZH1|A0A0D9RZH1_CHLSB Uncharacterized protein OS=Chlorocebus sabaeus OX=60711 GN=TRIP6 PE=4 SV=1	4	-1.12785	0.521126	0.00519334	0.413483	1.44351	0.100967	-0.181281	0.520548	0.28354
A0A0D9R8T6	tr|A0A0D9R8T6|A0A0D9R8T6_CHLSB Uncharacterized protein OS=Chlorocebus sabaeus OX=60711 GN=RNF25 PE=4 SV=1	2	-0.140379	1.79962	0.793203	-2.3808	0.631845	0.298487	0.880156	0.521088	0.283089
A0A0D9SD80	tr|A0A0D9SD80|A0A0D9SD80_CHLSB Uncharacterized protein OS=Chlorocebus sabaeus OX=60711 GN=FKBPL PE=4 SV=1	1	0.881651	0.554382	-0.22618	-1.06737	0.95657	0.837689	0.027107	0.521294	0.282917
A0A0D9RIV1	tr|A0A0D9RIV1|A0A0D9RIV1_CHLSB 60S ribosomal protein L30 OS=Chlorocebus sabaeus OX=60711 GN=RPL30 PE=3 SV=1	7	1.2277	-1.8875	0.187143	1.18363	0.636924	0.223681	1.13438	0.522878	0.2816
A0A0D9S0X4	tr|A0A0D9S0X4|A0A0D9S0X4_CHLSB Complex I-KFYI OS=Chlorocebus sabaeus OX=60711 GN=NDUFC1 PE=3 SV=1	1	-0.579109	1.11454	0.032771	-0.511621	0.428114	-0.0966551	0.815739	0.52299	0.281507
A0A0D9RVB8	tr|A0A0D9RVB8|A0A0D9RVB8_CHLSB Cysteinylglycine-S-conjugate dipeptidase OS=Chlorocebus sabaeus OX=60711 GN=LAP3 PE=3 SV=1	21	0.30612	-0.372631	0.684929	-0.347571	0.540979	0.162524	0.747445	0.52344	0.281133
A0A0D9QYI5	tr|A0A0D9QYI5|A0A0D9QYI5_CHLSB JmjC domain-containing protein OS=Chlorocebus sabaeus OX=60711 GN=JMJD6 PE=4 SV=1	1	0.0456564	0.0545495	0.692655	-0.76955	0.0169721	0.388785	0.909001	0.523964	0.280698
A0A0D9RAN4	tr|A0A0D9RAN4|A0A0D9RAN4_CHLSB Uncharacterized protein OS=Chlorocebus sabaeus OX=60711 GN=TMEM43 PE=3 SV=1	5	0.623285	-1.36621	0.00268941	0.588383	0.429631	0.386697	0.390645	0.524399	0.280338
A0A0D9R2D3	tr|A0A0D9R2D3|A0A0D9R2D3_CHLSB Ferritin OS=Chlorocebus sabaeus OX=60711 PE=3 SV=1	3	-1.75819	-0.496691	1.66328	0.587924	0.642648	0.482714	0.642282	0.524539	0.280222
A0A0D9SA91	tr|A0A0D9SA91|A0A0D9SA91_CHLSB Uncharacterized protein OS=Chlorocebus sabaeus OX=60711 PE=4 SV=1	1	0.559646	0.23444	-0.329745	-0.343409	0.113979	0.405877	0.53576	0.525001	0.27984
A0A0D9QVW6	tr|A0A0D9QVW6|A0A0D9QVW6_CHLSB Cytochrome b5 heme-binding domain-containing protein OS=Chlorocebus sabaeus OX=60711 GN=CYB5B PE=3 SV=1	2	-1.27194	0.905604	1.39292	-0.819532	0.0897502	0.720394	0.642596	0.525321	0.279575
A0A0D9RX53	tr|A0A0D9RX53|A0A0D9RX53_CHLSB TOPBP1 interacting checkpoint and replication regulator OS=Chlorocebus sabaeus OX=60711 GN=TICRR PE=4 SV=1	1	-0.866553	1.25175	-0.16884	-0.223076	0.290447	1.04128	-0.0596725	0.525532	0.2794
A0A0D9RXT5	tr|A0A0D9RXT5|A0A0D9RXT5_CHLSB Uncharacterized protein OS=Chlorocebus sabaeus OX=60711 GN=CDC16 PE=4 SV=1	3	1.73558	0.755571	-1.46813	-1.00101	0.797809	-0.00862719	0.856078	0.526087	0.278942
A0A0D9R532	tr|A0A0D9R532|A0A0D9R532_CHLSB Uncharacterized protein OS=Chlorocebus sabaeus OX=60711 GN=PAK1IP1 PE=4 SV=1	1	0.696379	0.23856	-2.22166	1.03636	-0.672613	1.53576	0.57281	0.526261	0.278799
A0A0D9RUB3	tr|A0A0D9RUB3|A0A0D9RUB3_CHLSB O-phosphoserine phosphohydrolase OS=Chlorocebus sabaeus OX=60711 GN=PSPH PE=3 SV=1	1	0.184874	-1.31655	-0.433559	1.3742	0.593963	0.111882	0.410656	0.526294	0.278772
A0A0D9S9J1	tr|A0A0D9S9J1|A0A0D9S9J1_CHLSB Haloacid dehalogenase-like hydrolase domain-containing protein 3 OS=Chlorocebus sabaeus OX=60711 GN=HDHD3 PE=4 SV=1	3	0.111023	0.672481	0.111768	-0.741552	1.04674	0.569511	-0.445641	0.526878	0.27829
A0A0D9R2E7	tr|A0A0D9R2E7|A0A0D9R2E7_CHLSB Epsilon-trimethyllysine 2-oxoglutarate dioxygenase OS=Chlorocebus sabaeus OX=60711 GN=TMLHE PE=3 SV=1	1	1.67589	0.899891	-0.971565	-1.56818	0.29253	1.06133	0.13578	0.527473	0.2778
A0A0D9R8F8	tr|A0A0D9R8F8|A0A0D9R8F8_CHLSB HSF_DOMAIN domain-containing protein OS=Chlorocebus sabaeus OX=60711 GN=HSF1 PE=3 SV=1	1	-1.73904	0.434514	0.61613	0.570918	-0.498039	0.291006	1.48706	0.527582	0.27771
A0A0D9RLM6	tr|A0A0D9RLM6|A0A0D9RLM6_CHLSB Transforming growth factor-beta-induced protein ig-h3 OS=Chlorocebus sabaeus OX=60711 GN=TGFBI PE=4 SV=1	1	-0.552927	-0.237451	1.6623	-0.747649	0.186609	0.657968	0.477501	0.528632	0.276846
A0A0D9R396	tr|A0A0D9R396|A0A0D9R396_CHLSB Carboxypeptidase D OS=Chlorocebus sabaeus OX=60711 GN=CPD PE=3 SV=1	4	-1.24665	0.483307	1.8891	-1.02961	0.138973	0.739356	0.586493	0.530501	0.275314
A0A0D9R887	tr|A0A0D9R887|A0A0D9R887_CHLSB DnaJ heat shock protein family (Hsp40) member B12 OS=Chlorocebus sabaeus OX=60711 GN=DNAJB12 PE=4 SV=1	1	1.81155	0.36618	-0.120379	-1.87628	0.679775	0.651013	0.405425	0.530549	0.275274
A0A0D9RDS8	tr|A0A0D9RDS8|A0A0D9RDS8_CHLSB ENTH domain-containing protein OS=Chlorocebus sabaeus OX=60711 GN=CLINT1 PE=4 SV=1	9	0.838916	-0.0501008	0.155473	-0.798126	0.0480221	0.287635	0.785451	0.530671	0.275175
A0A0D9RB47	tr|A0A0D9RB47|A0A0D9RB47_CHLSB Prolactin regulatory element binding OS=Chlorocebus sabaeus OX=60711 GN=PREB PE=4 SV=1	4	-1.88056	0.587525	0.538607	2.94489	0.588691	1.23176	1.58659	0.531331	0.274635
A0A0D9S5Z0	tr|A0A0D9S5Z0|A0A0D9S5Z0_CHLSB Uncharacterized protein OS=Chlorocebus sabaeus OX=60711 PE=3 SV=1	3	-0.798443	-0.900099	-1.06248	2.29304	0.505019	0.851721	-0.0469557	0.53168	0.27435
A0A0D9RE50	tr|A0A0D9RE50|A0A0D9RE50_CHLSB Uncharacterized protein OS=Chlorocebus sabaeus OX=60711 GN=TOPBP1 PE=4 SV=1	2	0.838644	-0.00863547	-0.154674	-0.536285	-0.145454	0.311771	0.939064	0.531788	0.274262
A0A0D9RR16	tr|A0A0D9RR16|A0A0D9RR16_CHLSB Non-specific serine/threonine protein kinase OS=Chlorocebus sabaeus OX=60711 GN=MAPKAPK2 PE=3 SV=1	6	-0.34868	0.390163	0.241529	-0.180094	0.462978	0.64507	-0.0376247	0.533272	0.273051
A0A0D9R3H4	tr|A0A0D9R3H4|A0A0D9R3H4_CHLSB Signal sequence receptor subunit delta OS=Chlorocebus sabaeus OX=60711 GN=SSR4 PE=3 SV=1	4	-0.779965	-1.77692	1.98897	-0.554645	-0.0489328	-0.0682444	0.767826	0.533565	0.272813
A0A0D9S374	tr|A0A0D9S374|A0A0D9S374_CHLSB PID domain-containing protein OS=Chlorocebus sabaeus OX=60711 GN=NOS1AP PE=4 SV=1	2	-0.117336	-0.247742	0.817377	-0.323636	0.67172	-0.0708801	0.46036	0.53397	0.272483
A0A0D9R8R3	tr|A0A0D9R8R3|A0A0D9R8R3_CHLSB Ubiquitinyl hydrolase 1 OS=Chlorocebus sabaeus OX=60711 GN=ALG13 PE=3 SV=1	1	-1.25492	1.05227	0.150233	0.0190063	0.45996	0.436092	0.1771	0.534761	0.27184
A0A0D9R7V1	tr|A0A0D9R7V1|A0A0D9R7V1_CHLSB Vacuolar protein sorting-associated protein 28 homolog OS=Chlorocebus sabaeus OX=60711 GN=VPS28 PE=3 SV=1	3	0.957717	-0.59826	-0.96038	0.557357	0.755759	0.132319	0.297884	0.535352	0.271361
A0A0D9RMK2	tr|A0A0D9RMK2|A0A0D9RMK2_CHLSB Uncharacterized protein OS=Chlorocebus sabaeus OX=60711 GN=RBM10 PE=4 SV=1	12	-0.511987	-0.854054	-1.23472	0.823081	-0.126	0.238938	-0.326017	0.536014	0.270824
A0A0D9S9Q0	tr|A0A0D9S9Q0|A0A0D9S9Q0_CHLSB Uncharacterized protein OS=Chlorocebus sabaeus OX=60711 PE=3 SV=1	3	-0.726476	-1.01048	0.616488	1.08149	0.492224	0.288896	0.29045	0.536141	0.270721
A0A0D9R9Q7	tr|A0A0D9R9Q7|A0A0D9R9Q7_CHLSB Gamma-tubulin complex component OS=Chlorocebus sabaeus OX=60711 GN=TUBGCP4 PE=3 SV=1	1	-2.02374	-0.0655818	0.411843	1.48299	0.831825	0.573623	0.590852	0.536438	0.270481
A0A0D9S1G6	tr|A0A0D9S1G6|A0A0D9S1G6_CHLSB 40S ribosomal protein S3a OS=Chlorocebus sabaeus OX=60711 GN=RPS3A PE=3 SV=1	20	-0.0286892	-1.51393	0.888477	1.02049	0.499014	0.352571	0.814385	0.53721	0.269856
A0A0D9RTR9	tr|A0A0D9RTR9|A0A0D9RTR9_CHLSB Peptidase_M3 domain-containing protein OS=Chlorocebus sabaeus OX=60711 GN=NLN PE=3 SV=1	7	-2.14496	-0.132887	1.80108	0.321918	0.061276	0.608064	0.663809	0.537236	0.269835
A0A0D9RYY7	tr|A0A0D9RYY7|A0A0D9RYY7_CHLSB Uncharacterized protein OS=Chlorocebus sabaeus OX=60711 GN=ZNF521 PE=4 SV=1	1	0.163135	-1.91191	0.327141	1.27795	0.624101	-0.327461	0.962008	0.537334	0.269756
A0A0D9S1M2	tr|A0A0D9S1M2|A0A0D9S1M2_CHLSB Protein FAM76B OS=Chlorocebus sabaeus OX=60711 GN=FAM76B PE=3 SV=1	1	0.0917124	0.270909	0.556694	-0.754274	0.685783	0.38893	0.0144264	0.537695	0.269464
A0A0D9QWR3	tr|A0A0D9QWR3|A0A0D9QWR3_CHLSB Uncharacterized protein OS=Chlorocebus sabaeus OX=60711 GN=HNRNPDL PE=4 SV=1	10	-1.6894	-0.901769	2.10047	-0.0305302	-0.35556	-0.224768	1.85945	0.538161	0.269088
A0A0D9R1Y8	tr|A0A0D9R1Y8|A0A0D9R1Y8_CHLSB PDZ domain-containing protein OS=Chlorocebus sabaeus OX=60711 GN=GIPC1 PE=3 SV=1	10	1.74471	-0.274182	0.308737	-1.52555	0.0835834	0.963578	0.713659	0.538328	0.268953
A0A0D9RXB6	tr|A0A0D9RXB6|A0A0D9RXB6_CHLSB 39S ribosomal protein L30, mitochondrial OS=Chlorocebus sabaeus OX=60711 PE=3 SV=1	2	-2.01886	0.297947	1.47192	0.0575069	0.798958	1.14008	-0.641645	0.539076	0.26835
A0A0D9R4P5	tr|A0A0D9R4P5|A0A0D9R4P5_CHLSB Uncharacterized protein OS=Chlorocebus sabaeus OX=60711 GN=RAVER1 PE=4 SV=1	10	0.942687	-0.8205	0.932961	-0.953506	0.816221	0.665644	0.00983654	0.53922	0.268234
A0A0D9R828	tr|A0A0D9R828|A0A0D9R828_CHLSB CNH domain-containing protein OS=Chlorocebus sabaeus OX=60711 GN=VPS39 PE=4 SV=1	1	-0.00123118	1.50321	-2.74337	0.771376	0.526484	-0.666274	1.57463	0.539402	0.268088
A0A0D9S6N5	tr|A0A0D9S6N5|A0A0D9S6N5_CHLSB 4-alpha-glucanotransferase OS=Chlorocebus sabaeus OX=60711 GN=AGL PE=4 SV=1	5	0.652673	0.919831	-0.908515	-0.566384	0.401673	-0.147262	0.937626	0.539765	0.267796
A0A0D9S0H6	tr|A0A0D9S0H6|A0A0D9S0H6_CHLSB ADP/ATP translocase OS=Chlorocebus sabaeus OX=60711 GN=SLC25A5 PE=3 SV=1	12	0.348648	-4.1548	1.66719	2.72863	0.578479	0.65628	1.62679	0.539826	0.267746
A0A0D9SCP1	tr|A0A0D9SCP1|A0A0D9SCP1_CHLSB Paternally expressed 10 OS=Chlorocebus sabaeus OX=60711 GN=PEG10 PE=4 SV=1	4	-0.266542	2.75816	-0.229362	-2.44632	0.343618	0.162925	1.12964	0.540019	0.267591
A0A0D9QVF0	tr|A0A0D9QVF0|A0A0D9QVF0_CHLSB 3'-phosphoadenosine-5'-phosphosulfate synthase OS=Chlorocebus sabaeus OX=60711 GN=PAPSS1 PE=3 SV=1	5	-0.395186	-0.0147092	1.3268	-0.624156	0.945451	-0.0301081	0.420044	0.540055	0.267562
A0A0D9RYH0	tr|A0A0D9RYH0|A0A0D9RYH0_CHLSB Ubiquitin carboxyl-terminal hydrolase OS=Chlorocebus sabaeus OX=60711 GN=USP14 PE=3 SV=1	15	-0.367743	-0.982182	0.595878	0.563651	0.406084	-0.0757264	0.548032	0.54007	0.26755
A0A0D9RUV5	tr|A0A0D9RUV5|A0A0D9RUV5_CHLSB Receptor expression-enhancing protein OS=Chlorocebus sabaeus OX=60711 GN=REEP1 PE=3 SV=1	1	0.126061	0.868831	-0.377672	-0.520871	1.33262	1.0478	-1.09117	0.540614	0.267113
A0A0D9RLC4	tr|A0A0D9RLC4|A0A0D9RLC4_CHLSB TBC1 domain family member 25 OS=Chlorocebus sabaeus OX=60711 GN=TBC1D25 PE=4 SV=1	1	2.43006	1.99693	-1.49604	-3.18332	1.90247	0.959443	-0.573342	0.541612	0.266312
A0A0D9R244	tr|A0A0D9R244|A0A0D9R244_CHLSB Fructose-bisphosphatase OS=Chlorocebus sabaeus OX=60711 GN=FBP1 PE=3 SV=1	1	0.703481	1.7236	-0.0852082	-2.27705	1.46583	0.658536	-0.139159	0.542937	0.265251
A0A0D9RKZ5	tr|A0A0D9RKZ5|A0A0D9RKZ5_CHLSB Uncharacterized protein OS=Chlorocebus sabaeus OX=60711 GN=ACTN1 PE=3 SV=1	30	0.369686	-2.17259	2.4535	0.758217	0.747596	0.515935	1.39705	0.543341	0.264928
A0A0D9R2L5	tr|A0A0D9R2L5|A0A0D9R2L5_CHLSB Insulin degrading enzyme OS=Chlorocebus sabaeus OX=60711 GN=IDE PE=3 SV=1	27	2.13531	-0.1948	-0.221722	-1.01336	0.449749	0.611033	0.774117	0.54335	0.264921
A0A0D9RH51	tr|A0A0D9RH51|A0A0D9RH51_CHLSB Serine palmitoyltransferase long chain base subunit 2 OS=Chlorocebus sabaeus OX=60711 GN=SPTLC2 PE=3 SV=1	4	-0.445153	-0.806248	0.790447	0.438925	-0.19142	1.01942	0.211295	0.543504	0.264797
A0A0D9RGW3	tr|A0A0D9RGW3|A0A0D9RGW3_CHLSB Uncharacterized protein OS=Chlorocebus sabaeus OX=60711 GN=GTF2A1 PE=3 SV=1	1	0.25457	-0.57004	0.453609	-0.0226658	2.06481	-0.561315	-0.133033	0.54373	0.264617
A0A0D9RIF0	tr|A0A0D9RIF0|A0A0D9RIF0_CHLSB Glutaminase OS=Chlorocebus sabaeus OX=60711 GN=GLS PE=3 SV=1	10	0.524019	-1.16296	-0.0326541	0.60588	-0.00642881	0.0296286	1.03168	0.544119	0.264306
A0A0D9QWI4	tr|A0A0D9QWI4|A0A0D9QWI4_CHLSB Component of oligomeric Golgi complex 4 OS=Chlorocebus sabaeus OX=60711 GN=COG4 PE=3 SV=1	1	-0.00278518	0.885027	2.48921	-3.06462	0.441863	0.889794	0.959888	0.545281	0.263379
A0A0D9S3U8	tr|A0A0D9S3U8|A0A0D9S3U8_CHLSB UBZ1-type domain-containing protein OS=Chlorocebus sabaeus OX=60711 GN=CALCOCO2 PE=4 SV=1	1	0.48208	0.272643	0.415576	-0.998447	0.432637	1.1614	-0.371645	0.545375	0.263305
A0A0D9REV2	tr|A0A0D9REV2|A0A0D9REV2_CHLSB MIF4G domain-containing protein OS=Chlorocebus sabaeus OX=60711 GN=NCBP1 PE=3 SV=1	11	-1.24794	-0.0203658	0.95206	0.682896	0.365575	0.313531	0.682381	0.545449	0.263246
A0A0D9S8P1	tr|A0A0D9S8P1|A0A0D9S8P1_CHLSB Ubiquitination factor E4B OS=Chlorocebus sabaeus OX=60711 GN=UBE4B PE=4 SV=1	4	-0.455625	0.865848	0.471577	-0.763644	0.446213	0.312542	0.296889	0.545484	0.263218
A0A0D9R7H0	tr|A0A0D9R7H0|A0A0D9R7H0_CHLSB Receptor protein-tyrosine kinase OS=Chlorocebus sabaeus OX=60711 GN=DDR1 PE=4 SV=1	1	-0.633377	0.633325	0.386751	-0.306655	1.03262	0.246936	-0.0905934	0.545676	0.263065
A0A0D9RNF7	tr|A0A0D9RNF7|A0A0D9RNF7_CHLSB Uncharacterized protein OS=Chlorocebus sabaeus OX=60711 GN=CSRP1 PE=4 SV=1	9	-2.25872	-2.52344	1.95121	0.931809	-0.355599	-0.381376	1.5161	0.546625	0.262311
A0A0D9QXH3	tr|A0A0D9QXH3|A0A0D9QXH3_CHLSB Uncharacterized protein OS=Chlorocebus sabaeus OX=60711 GN=TIAL1 PE=4 SV=1	7	-0.284731	-1.25745	0.952405	0.672181	0.147447	1.13754	0.58004	0.546648	0.262292
A0A0D9RD06	tr|A0A0D9RD06|A0A0D9RD06_CHLSB Ribokinase OS=Chlorocebus sabaeus OX=60711 GN=RBKS PE=3 SV=1	3	-1.18964	0.0858458	-2.47303	2.92308	-0.067384	0.364838	1.0954	0.546912	0.262083
A0A0D9QVD9	tr|A0A0D9QVD9|A0A0D9QVD9_CHLSB Uncharacterized protein OS=Chlorocebus sabaeus OX=60711 GN=ETNPPL PE=3 SV=1	1	0.425887	0.0430706	0.178097	-0.501476	-0.264153	0.481873	0.87741	0.547327	0.261753
A0A0D9RBR0	tr|A0A0D9RBR0|A0A0D9RBR0_CHLSB Uncharacterized protein OS=Chlorocebus sabaeus OX=60711 PE=3 SV=1	2	-2.05697	1.42543	0.00235918	0.45672	-0.189492	0.48777	1.00731	0.547435	0.261667
A0A0D9RDK9	tr|A0A0D9RDK9|A0A0D9RDK9_CHLSB Protein-histidine N-methyltransferase OS=Chlorocebus sabaeus OX=60711 GN=SETD3 PE=3 SV=1	1	-0.400636	-3.3545	2.94294	0.364984	2.10004	0.201127	-0.476041	0.548372	0.260925
A0A0D9S0F5	tr|A0A0D9S0F5|A0A0D9S0F5_CHLSB THO complex subunit 2 OS=Chlorocebus sabaeus OX=60711 GN=THOC2 PE=3 SV=1	7	-0.452805	-0.460332	0.838828	0.193505	0.468449	0.413923	0.124878	0.548537	0.260794
A0A0D9RCM7	tr|A0A0D9RCM7|A0A0D9RCM7_CHLSB Uncharacterized protein OS=Chlorocebus sabaeus OX=60711 GN=HACL1 PE=3 SV=1	3	-0.6884	0.0201761	0.151101	0.463946	-0.375529	0.718136	0.80204	0.548604	0.260741
A0A0D9RX77	tr|A0A0D9RX77|A0A0D9RX77_CHLSB Phosducin domain-containing protein OS=Chlorocebus sabaeus OX=60711 PE=3 SV=1	5	0.954393	-1.23729	1.33794	-0.983514	-0.279669	1.24388	0.432247	0.548681	0.26068
A0A0D9RB22	tr|A0A0D9RB22|A0A0D9RB22_CHLSB BING4CT domain-containing protein OS=Chlorocebus sabaeus OX=60711 GN=WDR46 PE=4 SV=1	2	0.127773	0.953066	0.337506	-1.24403	-0.00478092	0.665087	0.606968	0.549189	0.260278
A0A0D9RDX8	tr|A0A0D9RDX8|A0A0D9RDX8_CHLSB UFM1-activating enzyme OS=Chlorocebus sabaeus OX=60711 GN=UBA5 PE=3 SV=1	1	0.223424	-0.149007	0.0352144	-0.0537876	0.379538	0.0229203	0.698857	0.549326	0.26017
A0A0D9RA97	tr|A0A0D9RA97|A0A0D9RA97_CHLSB Solute carrier family 35 member F6 OS=Chlorocebus sabaeus OX=60711 GN=SLC35F6 PE=3 SV=1	1	0.515168	-0.140773	-0.95888	0.519803	1.03932	0.128816	-0.123632	0.549421	0.260095
A0A0D9S4I8	tr|A0A0D9S4I8|A0A0D9S4I8_CHLSB Uncharacterized protein OS=Chlorocebus sabaeus OX=60711 GN=NPLOC4 PE=3 SV=1	11	0.350502	1.55159	-0.949385	-1.50021	0.74391	0.100312	0.138461	0.550741	0.259052
A0A0D9RKG1	tr|A0A0D9RKG1|A0A0D9RKG1_CHLSB MI domain-containing protein OS=Chlorocebus sabaeus OX=60711 GN=CWC22 PE=4 SV=1	4	1.17066	1.58025	0.113023	-2.63017	0.415598	0.972425	0.364264	0.55149	0.258462
A0A0D9RME1	tr|A0A0D9RME1|A0A0D9RME1_CHLSB Protein SCAI OS=Chlorocebus sabaeus OX=60711 GN=SCAI PE=3 SV=1	1	-0.9962	0.981523	-0.0882176	0.0338389	-0.425358	1.86431	-0.26024	0.551648	0.258338
A0A0D9S4M9	tr|A0A0D9S4M9|A0A0D9S4M9_CHLSB RRM domain-containing protein OS=Chlorocebus sabaeus OX=60711 GN=ALYREF PE=4 SV=1	6	-2.27681	0.865275	-0.0619029	0.954743	-0.889287	0.516435	1.57082	0.551807	0.258213
A0A0D9QZP3	tr|A0A0D9QZP3|A0A0D9QZP3_CHLSB Uncharacterized protein OS=Chlorocebus sabaeus OX=60711 GN=UTP18 PE=4 SV=1	3	-1.57624	0.27815	-0.399795	1.41636	0.299038	0.732516	-0.0334212	0.551935	0.258112
A0A0D9RNK1	tr|A0A0D9RNK1|A0A0D9RNK1_CHLSB RRM domain-containing protein OS=Chlorocebus sabaeus OX=60711 GN=TRA2A PE=4 SV=1	3	0.84238	-0.579933	-0.70316	0.284323	-0.187657	0.630423	0.485416	0.55206	0.258014
A0A0D9RL56	tr|A0A0D9RL56|A0A0D9RL56_CHLSB Sorting nexin OS=Chlorocebus sabaeus OX=60711 GN=SNX9 PE=3 SV=1	2	1.21169	-0.168686	-0.528327	-0.432884	-0.107268	0.833452	0.728837	0.55207	0.258006
A0A0D9R2T2	tr|A0A0D9R2T2|A0A0D9R2T2_CHLSB Retinal rod rhodopsin-sensitive cGMP 3',5'-cyclic phosphodiesterase subunit delta OS=Chlorocebus sabaeus OX=60711 GN=PDE6D PE=3 SV=1	1	-0.776302	0.515204	-0.884193	0.978732	0.352564	-0.338989	0.951415	0.552609	0.257582
A0A0D9RDA4	tr|A0A0D9RDA4|A0A0D9RDA4_CHLSB RRM domain-containing protein OS=Chlorocebus sabaeus OX=60711 GN=CSTF2 PE=4 SV=1	1	2.6208	-1.08575	-2.60171	0.64992	0.284406	0.609218	0.56449	0.553114	0.257186
A0A0D9RRF2	tr|A0A0D9RRF2|A0A0D9RRF2_CHLSB Thioredoxin domain-containing protein OS=Chlorocebus sabaeus OX=60711 GN=TMX1 PE=4 SV=1	5	1.84693	0.0962888	-1.63666	-0.41691	0.484436	0.38953	0.420135	0.553446	0.256925
A0A0D9RDS1	tr|A0A0D9RDS1|A0A0D9RDS1_CHLSB ATPase family AAA domain containing 2 OS=Chlorocebus sabaeus OX=60711 GN=ATAD2 PE=4 SV=1	4	-0.555754	0.527294	-0.427089	0.286231	0.0465757	0.122031	0.61969	0.553779	0.256663
A0A0D9RET1	tr|A0A0D9RET1|A0A0D9RET1_CHLSB ATP binding cassette subfamily B member 7 OS=Chlorocebus sabaeus OX=60711 GN=ABCB7 PE=4 SV=1	3	0.351954	0.278244	-0.501377	-0.0558246	0.0398634	0.574114	0.327286	0.554129	0.256389
A0A0D9S1P2	tr|A0A0D9S1P2|A0A0D9S1P2_CHLSB Tubulin gamma chain OS=Chlorocebus sabaeus OX=60711 GN=TUBG1 PE=3 SV=1	5	0.238521	1.62996	-0.041979	-2.09708	0.712661	0.775586	-0.0622377	0.554699	0.255942
A0A0D9R6M0	tr|A0A0D9R6M0|A0A0D9R6M0_CHLSB Oxysterol-binding protein OS=Chlorocebus sabaeus OX=60711 GN=OSBPL11 PE=3 SV=1	1	0.0368269	0.293384	-0.595143	0.291179	-0.132709	0.312119	0.738499	0.554716	0.255929
A0A0D9S702	tr|A0A0D9S702|A0A0D9S702_CHLSB Cystathionine gamma-lyase OS=Chlorocebus sabaeus OX=60711 GN=CTH PE=3 SV=1	1	0.434727	-0.60911	-0.261875	0.465682	0.573473	0.152851	0.24186	0.555009	0.2557
A0A0D9R3W6	tr|A0A0D9R3W6|A0A0D9R3W6_CHLSB Uncharacterized protein OS=Chlorocebus sabaeus OX=60711 GN=CDR2 PE=3 SV=1	1	0.516625	0.668002	0.0492284	-1.07457	0.950157	0.531054	-0.292594	0.555178	0.255568
A0A0D9RKU9	tr|A0A0D9RKU9|A0A0D9RKU9_CHLSB Heat shock 70 kDa protein 14 OS=Chlorocebus sabaeus OX=60711 GN=HSPA14 PE=3 SV=1	4	1.46753	-0.351014	0.188377	-1.01317	0.373761	0.235544	0.693521	0.555853	0.25504
A0A0D9REJ2	tr|A0A0D9REJ2|A0A0D9REJ2_CHLSB Serpin family A member 5 OS=Chlorocebus sabaeus OX=60711 GN=SERPINA5 PE=3 SV=1	1	0.275436	0.518043	0.198928	-0.840479	-0.0600087	1.32025	-0.132968	0.556269	0.254715
A0A0D9QZY3	tr|A0A0D9QZY3|A0A0D9QZY3_CHLSB Uncharacterized protein OS=Chlorocebus sabaeus OX=60711 GN=SCD PE=3 SV=1	1	-0.0100171	-1.24026	1.1043	0.266672	0.104334	0.766348	0.30675	0.556799	0.254301
A0A0D9RQ74	tr|A0A0D9RQ74|A0A0D9RQ74_CHLSB Family with sequence similarity 170 member A OS=Chlorocebus sabaeus OX=60711 GN=FAM170A PE=4 SV=1	1	-0.296063	0.0765498	0.166763	0.132692	0.301202	0.362347	0.190852	0.557484	0.253768
A0A0D9RGP2	tr|A0A0D9RGP2|A0A0D9RGP2_CHLSB UBC core domain-containing protein OS=Chlorocebus sabaeus OX=60711 GN=BIRC6 PE=4 SV=1	1	-0.3555	-0.122952	-0.803531	1.09089	0.0586029	0.360208	0.40644	0.558271	0.253155
A0A0D9RYA7	tr|A0A0D9RYA7|A0A0D9RYA7_CHLSB Microtubule crosslinking factor 1 OS=Chlorocebus sabaeus OX=60711 GN=MTCL1 PE=3 SV=1	1	0.328463	-0.0796161	0.616384	-0.66785	0.755387	0.362948	-0.0744493	0.558443	0.253021
A0A0D9R6N7	tr|A0A0D9R6N7|A0A0D9R6N7_CHLSB ABC-type glutathione-S-conjugate transporter OS=Chlorocebus sabaeus OX=60711 GN=ABCC1 PE=4 SV=1	5	1.37862	1.72452	-1.60587	-1.66974	0.256602	0.851655	0.44324	0.558851	0.252704
A0A0D9RKV8	tr|A0A0D9RKV8|A0A0D9RKV8_CHLSB PAM2 domain-containing protein OS=Chlorocebus sabaeus OX=60711 GN=PAIP2 PE=3 SV=1	1	-1.74065	0.626197	0.227884	0.760301	-0.358582	0.0307395	1.49964	0.559505	0.252196
A0A0D9S5J2	tr|A0A0D9S5J2|A0A0D9S5J2_CHLSB Uncharacterized protein OS=Chlorocebus sabaeus OX=60711 GN=JTB PE=4 SV=1	1	1.19047	0.0920341	0.00962659	-1.13407	1.6251	0.374402	-0.663185	0.559559	0.252154
A0A0D9RQ30	tr|A0A0D9RQ30|A0A0D9RQ30_CHLSB 40S ribosomal protein S20 OS=Chlorocebus sabaeus OX=60711 PE=3 SV=1	3	0.579078	-0.21176	-0.300322	-0.156489	1.40944	0.233266	-0.553428	0.559621	0.252106
A0A0D9S6F7	tr|A0A0D9S6F7|A0A0D9S6F7_CHLSB Uncharacterized protein OS=Chlorocebus sabaeus OX=60711 GN=RAP1A PE=3 SV=1	3	0.161256	-2.63581	0.854956	1.294	-0.119801	0.805644	0.737752	0.559809	0.25196
A0A0D9QW62	tr|A0A0D9QW62|A0A0D9QW62_CHLSB Uncharacterized protein OS=Chlorocebus sabaeus OX=60711 GN=RHOG PE=4 SV=1	7	-1.91394	0.868866	2.33214	-1.02452	0.413794	0.602481	0.697087	0.560899	0.251115
A0A0D9RXB9	tr|A0A0D9RXB9|A0A0D9RXB9_CHLSB Microtubule interacting and trafficking domain containing 1 OS=Chlorocebus sabaeus OX=60711 GN=MITD1 PE=4 SV=1	2	2.53655	0.384123	-1.91892	-1.06854	0.114839	1.26004	0.172922	0.561299	0.250806
A0A0D9QXN6	tr|A0A0D9QXN6|A0A0D9QXN6_CHLSB Nucleoside diphosphate-linked moiety X motif 19 OS=Chlorocebus sabaeus OX=60711 GN=NUDT19 PE=3 SV=1	1	-1.76429	0.693029	0.311059	0.609402	-0.603122	1.05536	0.71903	0.562261	0.250062
A0A0D9R4K9	tr|A0A0D9R4K9|A0A0D9R4K9_CHLSB Protein disulfide-isomerase A6 OS=Chlorocebus sabaeus OX=60711 GN=PDIA6 PE=3 SV=1	11	-1.23747	-0.906055	-0.150008	2.69898	0.962668	0.709833	0.185003	0.562596	0.249804
A0A0D9RFX6	tr|A0A0D9RFX6|A0A0D9RFX6_CHLSB Uncharacterized protein OS=Chlorocebus sabaeus OX=60711 GN=RIC8A PE=3 SV=1	5	-1.64652	-0.816132	2.12482	0.252148	0.421021	0.744124	0.436661	0.56284	0.249615
A0A0D9RZQ5	tr|A0A0D9RZQ5|A0A0D9RZQ5_CHLSB Threonyl-tRNA synthetase OS=Chlorocebus sabaeus OX=60711 GN=TARS2 PE=3 SV=1	7	2.13586	1.18458	-2.65029	-1.23292	0.672261	0.80322	-0.0813344	0.563283	0.249274
A0A0D9QUL7	tr|A0A0D9QUL7|A0A0D9QUL7_CHLSB FSA_C domain-containing protein OS=Chlorocebus sabaeus OX=60711 GN=KIAA1109 PE=4 SV=1	1	0.346254	-0.380356	0.648022	-0.454211	0.367953	0.0641645	0.55579	0.563888	0.248807
A0A0D9RC78	tr|A0A0D9RC78|A0A0D9RC78_CHLSB Ribosomal protein OS=Chlorocebus sabaeus OX=60711 PE=3 SV=1	11	-0.0885568	-2.32548	2.57169	1.89451	0.784872	0.865298	1.59821	0.564087	0.248654
A0A0D9S640	tr|A0A0D9S640|A0A0D9S640_CHLSB Uncharacterized protein OS=Chlorocebus sabaeus OX=60711 PE=4 SV=1	1	-1.01019	0.551207	0.284533	0.18477	0.434893	-0.17527	0.699417	0.56457	0.248282
A0A0D9S1W3	tr|A0A0D9S1W3|A0A0D9S1W3_CHLSB Kinesin light chain OS=Chlorocebus sabaeus OX=60711 GN=KLC3 PE=3 SV=1	1	-2.38968	0.903515	0.0570267	1.07493	-0.358437	0.691809	0.818827	0.56458	0.248275
A0A0D9S7V8	tr|A0A0D9S7V8|A0A0D9S7V8_CHLSB Uncharacterized protein OS=Chlorocebus sabaeus OX=60711 GN=TMEM54 PE=3 SV=1	1	-0.588918	-0.198323	0.390773	0.433731	0.394474	0.578831	-0.0774492	0.565118	0.247861
A0A0D9S779	tr|A0A0D9S779|A0A0D9S779_CHLSB Leucine-rich repeat-containing protein 42 OS=Chlorocebus sabaeus OX=60711 GN=LRRC42 PE=3 SV=1	1	1.29193	0.28581	0.967338	-2.39029	1.01207	-0.414421	1.09132	0.565184	0.24781
A0A0D9REA3	tr|A0A0D9REA3|A0A0D9REA3_CHLSB Uncharacterized protein OS=Chlorocebus sabaeus OX=60711 GN=MRPL13 PE=3 SV=1	3	0.257035	-1.1433	0.567726	0.466351	0.715463	0.384403	0.393597	0.566093	0.247113
A0A0D9R5H9	tr|A0A0D9R5H9|A0A0D9R5H9_CHLSB Cell division cycle associated 5 OS=Chlorocebus sabaeus OX=60711 GN=CDCA5 PE=4 SV=1	1	0.322089	-1.26928	-0.0408658	0.938242	-0.397284	1.34735	0.167856	0.568131	0.245551
A0A0D9RMS5	tr|A0A0D9RMS5|A0A0D9RMS5_CHLSB U6 small nuclear RNA (adenine-(43)-N(6))-methyltransferase OS=Chlorocebus sabaeus OX=60711 GN=METTL16 PE=3 SV=1	5	-2.07985	-0.266449	2.73402	-0.432104	-0.121619	1.02225	0.745794	0.569601	0.244429
A0A0D9QZ83	tr|A0A0D9QZ83|A0A0D9QZ83_CHLSB RING-type domain-containing protein OS=Chlorocebus sabaeus OX=60711 GN=PCGF6 PE=4 SV=1	1	0.421615	-0.0378379	-1.46502	0.937808	0.778948	0.596268	-0.380694	0.569618	0.244416
A0A0D9SCC3	tr|A0A0D9SCC3|A0A0D9SCC3_CHLSB AAA domain-containing protein OS=Chlorocebus sabaeus OX=60711 PE=3 SV=1	12	1.65552	-0.204433	-0.731953	-0.542164	0.528055	0.231049	0.472212	0.570911	0.243432
A0A0D9RPV1	tr|A0A0D9RPV1|A0A0D9RPV1_CHLSB Pleckstrin homology domain containing A6 OS=Chlorocebus sabaeus OX=60711 GN=PLEKHA6 PE=4 SV=1	1	2.16794	-0.0945502	-0.590872	-1.40944	0.972612	0.468604	-0.0251625	0.571517	0.242971
A0A0D9RPV9	tr|A0A0D9RPV9|A0A0D9RPV9_CHLSB Exocyst complex component 5 OS=Chlorocebus sabaeus OX=60711 GN=EXOC5 PE=3 SV=1	4	0.384049	1.91593	-0.755631	-1.72794	0.808874	0.823555	-0.387973	0.57222	0.242437
A0A0D9S5G4	tr|A0A0D9S5G4|A0A0D9S5G4_CHLSB Ubiquitin associated protein 2 like OS=Chlorocebus sabaeus OX=60711 GN=UBAP2L PE=4 SV=1	10	-2.37768	2.20255	0.936694	-0.925789	0.483185	0.455877	0.771644	0.572306	0.242372
A0A0D9QZZ6	tr|A0A0D9QZZ6|A0A0D9QZZ6_CHLSB VWFA domain-containing protein OS=Chlorocebus sabaeus OX=60711 GN=ITGAX PE=3 SV=1	1	-0.495066	-0.135472	0.257121	0.410345	-0.850177	0.655874	1.30337	0.572456	0.242258
A0A0D9RFQ3	tr|A0A0D9RFQ3|A0A0D9RFQ3_CHLSB Uncharacterized protein OS=Chlorocebus sabaeus OX=60711 GN=RPL3L PE=3 SV=1	1	0.0687723	1.05726	-0.223478	-0.799987	1.27019	0.469706	-0.532827	0.572686	0.242084
A0A0D9R829	tr|A0A0D9R829|A0A0D9R829_CHLSB RNA helicase OS=Chlorocebus sabaeus OX=60711 GN=DDX39B PE=4 SV=1	3	-0.0328179	1.71501	-0.850406	-0.807538	0.808702	0.528183	-0.0575614	0.573228	0.241673
A0A0D9RBX2	tr|A0A0D9RBX2|A0A0D9RBX2_CHLSB FYVE-type domain-containing protein OS=Chlorocebus sabaeus OX=60711 GN=ZFYVE21 PE=4 SV=1	1	0.231417	0.296644	0.312682	-0.70313	0.724961	0.710522	-0.384496	0.573367	0.241568
A0A0D9R916	tr|A0A0D9R916|A0A0D9R916_CHLSB Uncharacterized protein OS=Chlorocebus sabaeus OX=60711 GN=STARD9 PE=3 SV=1	1	-17.7606	-3.85231	2.62271	7.77359	-0.903378	0.149567	0.380074	0.573625	0.241372
A0A0D9RZX2	tr|A0A0D9RZX2|A0A0D9RZX2_CHLSB Thioredoxin like 1 OS=Chlorocebus sabaeus OX=60711 GN=TXNL1 PE=4 SV=1	10	-0.408197	0.797262	-0.823917	0.241723	-0.0392057	0.059724	0.8833	0.574651	0.240596
A0A0D9RSK8	tr|A0A0D9RSK8|A0A0D9RSK8_CHLSB Transcription factor BTF3 OS=Chlorocebus sabaeus OX=60711 GN=BTF3 PE=3 SV=1	5	-2.36126	-1.73113	0.832267	2.73762	0.561334	0.45478	0.793226	0.57807	0.23802
A0A0D9R2P7	tr|A0A0D9R2P7|A0A0D9R2P7_CHLSB Ras homolog, mTORC1 binding OS=Chlorocebus sabaeus OX=60711 GN=RHEB PE=4 SV=1	4	-1.0531	0.607486	0.434819	0.0493505	-0.843202	1.07211	0.928866	0.578141	0.237966
A0A0D9R2G8	tr|A0A0D9R2G8|A0A0D9R2G8_CHLSB 39S ribosomal protein L59, mitochondrial OS=Chlorocebus sabaeus OX=60711 GN=GADD45GIP1 PE=3 SV=1	3	0.0714909	2.57625	0.811993	-3.71095	0.694115	1.03467	0.173593	0.578386	0.237783
A0A0D9R8R4	tr|A0A0D9R8R4|A0A0D9R8R4_CHLSB L27 domain-containing protein OS=Chlorocebus sabaeus OX=60711 PE=4 SV=1	1	1.21698	1.33759	-0.0191248	-2.44689	0.498982	0.171111	0.784197	0.578541	0.237666
A0A0D9RUP9	tr|A0A0D9RUP9|A0A0D9RUP9_CHLSB YTH domain-containing protein OS=Chlorocebus sabaeus OX=60711 GN=YTHDF1 PE=4 SV=1	1	-0.154079	-1.0211	0.311793	0.846619	-0.256978	0.362026	0.854191	0.578714	0.237536
A0A0D9QXP0	tr|A0A0D9QXP0|A0A0D9QXP0_CHLSB Uncharacterized protein OS=Chlorocebus sabaeus OX=60711 GN=NUCB2 PE=3 SV=1	5	-0.974407	1.63446	-1.31385	0.276617	-0.289293	0.785194	0.397761	0.579823	0.236705
A0A0D9R2G2	tr|A0A0D9R2G2|A0A0D9R2G2_CHLSB Uncharacterized protein OS=Chlorocebus sabaeus OX=60711 PE=3 SV=1	7	1.62928	-0.167965	-0.138743	-0.940234	0.322833	0.221996	0.81968	0.579909	0.23664
A0A0D9S7H6	tr|A0A0D9S7H6|A0A0D9S7H6_CHLSB RING-type domain-containing protein OS=Chlorocebus sabaeus OX=60711 PE=4 SV=1	1	0.0768532	-1.367	-0.00221038	1.17801	-0.539894	1.0266	0.509211	0.580909	0.235892
A0A0D9RCH0	tr|A0A0D9RCH0|A0A0D9RCH0_CHLSB ARID domain-containing protein OS=Chlorocebus sabaeus OX=60711 GN=ARID4B PE=4 SV=1	1	-1.07491	0.763383	0.820102	-0.460737	-0.171179	0.826834	0.449359	0.581552	0.235411
A0A0D9RJ82	tr|A0A0D9RJ82|A0A0D9RJ82_CHLSB Uncharacterized protein OS=Chlorocebus sabaeus OX=60711 GN=PHF8 PE=4 SV=1	1	-0.309998	-0.412884	0.699501	0.110852	0.66419	0.540742	-0.0288179	0.581664	0.235328
A0A0D9RMH0	tr|A0A0D9RMH0|A0A0D9RMH0_CHLSB Voltage-dependent anion-selective channel protein 1 OS=Chlorocebus sabaeus OX=60711 GN=VDAC1 PE=3 SV=1	13	-1.61368	-2.66737	1.01475	2.92966	0.310989	0.475945	0.775728	0.582084	0.235015
A0A0D9RRU8	tr|A0A0D9RRU8|A0A0D9RRU8_CHLSB Kelch domain containing 1 OS=Chlorocebus sabaeus OX=60711 GN=KLHDC1 PE=4 SV=1	1	-0.726656	-0.496844	0.753991	0.494737	0.316106	0.179664	0.427539	0.582232	0.234904
A0A0D9S1F5	tr|A0A0D9S1F5|A0A0D9S1F5_CHLSB LPS responsive beige-like anchor protein OS=Chlorocebus sabaeus OX=60711 GN=LRBA PE=4 SV=1	2	0.977515	1.18462	-1.17142	-0.934764	0.306852	0.78262	0.113714	0.582317	0.234841
A0A0D9RL05	tr|A0A0D9RL05|A0A0D9RL05_CHLSB Selenide, water dikinase OS=Chlorocebus sabaeus OX=60711 GN=SEPHS1 PE=4 SV=1	5	-2.95802	0.580057	0.352401	1.27605	-0.411514	0.420357	0.904004	0.582359	0.23481
A0A0D9S5W1	tr|A0A0D9S5W1|A0A0D9S5W1_CHLSB RNA-binding protein 8A OS=Chlorocebus sabaeus OX=60711 GN=RBM8A PE=3 SV=1	7	0.715231	-0.209472	-1.0985	0.251683	-0.604951	0.436042	1.01597	0.582706	0.23455
A0A0D9RQD1	tr|A0A0D9RQD1|A0A0D9RQD1_CHLSB Uncharacterized protein OS=Chlorocebus sabaeus OX=60711 GN=FNBP1 PE=4 SV=1	7	-0.667881	-1.76429	0.00850551	2.12335	0.471099	0.0488629	0.571496	0.583153	0.234217
A0A0D9RBP2	tr|A0A0D9RBP2|A0A0D9RBP2_CHLSB KH RNA binding domain containing, signal transduction associated 3 OS=Chlorocebus sabaeus OX=60711 GN=KHDRBS3 PE=3 SV=1	1	-0.683617	1.56297	0.232506	-0.988494	0.428436	0.527205	0.364041	0.584075	0.233531
A0A0D9R268	tr|A0A0D9R268|A0A0D9R268_CHLSB Fanconi anemia group C protein homolog OS=Chlorocebus sabaeus OX=60711 GN=FANCC PE=4 SV=1	1	0.140218	0.486651	0.510381	-0.970182	0.741816	0.280724	0.01424	0.584717	0.233054
A0A0D9RBY7	tr|A0A0D9RBY7|A0A0D9RBY7_CHLSB Aprataxin OS=Chlorocebus sabaeus OX=60711 GN=APTX PE=4 SV=1	2	1.29123	2.49682	-2.31871	-1.75752	1.97666	1.0023	-1.1668	0.584828	0.232972
A0A0D9RP05	tr|A0A0D9RP05|A0A0D9RP05_CHLSB Nucleoredoxin OS=Chlorocebus sabaeus OX=60711 GN=NXN PE=4 SV=1	2	-0.318719	0.419578	-0.60544	0.419318	1.05746	-0.268477	0.0994935	0.585636	0.232372
A0A0D9S4S2	tr|A0A0D9S4S2|A0A0D9S4S2_CHLSB UBX domain-containing protein OS=Chlorocebus sabaeus OX=60711 GN=ASPSCR1 PE=4 SV=1	3	-0.905165	0.549288	0.388188	0.0262921	-0.0982059	0.682557	0.339159	0.585689	0.232333
A0A0D9RS87	tr|A0A0D9RS87|A0A0D9RS87_CHLSB Pinin OS=Chlorocebus sabaeus OX=60711 GN=PNN PE=3 SV=1	7	0.981805	-1.78978	-0.277696	1.01069	0.564668	0.72135	-0.184813	0.587166	0.231239
A0A0D9RXV4	tr|A0A0D9RXV4|A0A0D9RXV4_CHLSB Transket_pyr domain-containing protein OS=Chlorocebus sabaeus OX=60711 GN=BCKDHB PE=4 SV=1	3	0.565335	-1.52236	0.549939	0.496757	0.553668	0.256575	0.233336	0.588081	0.230563
A0A0D9RAR6	tr|A0A0D9RAR6|A0A0D9RAR6_CHLSB Uncharacterized protein OS=Chlorocebus sabaeus OX=60711 GN=THOC3 PE=4 SV=1	4	-0.492004	0.929471	0.0735022	-0.43049	-0.24557	0.572072	0.649092	0.588481	0.230267
A0A0D9RAW2	tr|A0A0D9RAW2|A0A0D9RAW2_CHLSB HYPK_UBA domain-containing protein OS=Chlorocebus sabaeus OX=60711 PE=4 SV=1	3	-1.22646	1.95435	0.443945	-1.16104	1.47205	-0.648002	0.611546	0.588923	0.229941
A0A0D9S0P8	tr|A0A0D9S0P8|A0A0D9S0P8_CHLSB Uncharacterized protein OS=Chlorocebus sabaeus OX=60711 GN=HSPA4L PE=3 SV=1	21	0.89715	-0.117776	0.549059	-0.847717	0.463293	0.403602	0.36878	0.58919	0.229745
A0A0D9RLB5	tr|A0A0D9RLB5|A0A0D9RLB5_CHLSB Uncharacterized protein OS=Chlorocebus sabaeus OX=60711 GN=WDR13 PE=4 SV=1	1	1.1339	-1.7269	0.654849	-0.063841	0.19988	0.0890162	0.82601	0.589357	0.229622
A0A0D9S4R6	tr|A0A0D9S4R6|A0A0D9S4R6_CHLSB KOW domain-containing protein OS=Chlorocebus sabaeus OX=60711 PE=3 SV=1	2	1.86863	-0.517014	-0.554897	-0.705715	0.193903	0.0579793	1.02219	0.589413	0.229581
A0A0D9QZT8	tr|A0A0D9QZT8|A0A0D9QZT8_CHLSB Solute carrier family 27 member 1 OS=Chlorocebus sabaeus OX=60711 GN=SLC27A1 PE=4 SV=1	5	-0.168958	-0.721529	0.610076	0.224546	1.12461	0.694368	-0.879178	0.589984	0.22916
A0A0D9RD34	tr|A0A0D9RD34|A0A0D9RD34_CHLSB PHB domain-containing protein OS=Chlorocebus sabaeus OX=60711 GN=STOML2 PE=3 SV=1	10	-0.154919	-0.228607	-0.857409	0.953975	0.808938	-0.380443	0.279839	0.590099	0.229075
A0A0D9RHP8	tr|A0A0D9RHP8|A0A0D9RHP8_CHLSB Uncharacterized protein OS=Chlorocebus sabaeus OX=60711 GN=MBNL1 PE=4 SV=1	2	-0.011618	0.566013	-1.82332	0.921925	0.196258	0.276694	0.311755	0.590803	0.228557
A0A0D9QXQ7	tr|A0A0D9QXQ7|A0A0D9QXQ7_CHLSB LLGL domain-containing protein OS=Chlorocebus sabaeus OX=60711 GN=LLGL2 PE=3 SV=1	1	1.22532	0.928873	-0.315279	-1.72578	0.462182	1.33333	-0.419405	0.591084	0.22835
A0A0D9RX92	tr|A0A0D9RX92|A0A0D9RX92_CHLSB Uncharacterized protein OS=Chlorocebus sabaeus OX=60711 GN=C5orf22 PE=3 SV=1	1	0.00924523	1.26736	-0.741397	-0.512078	-0.0175999	-0.00191043	1.00071	0.591621	0.227956
A0A0D9RHB9	tr|A0A0D9RHB9|A0A0D9RHB9_CHLSB Protein kinase domain-containing protein OS=Chlorocebus sabaeus OX=60711 PE=3 SV=1	7	1.18235	1.58589	-2.94429	-0.192044	0.454033	0.837348	0.0485135	0.592243	0.2275
A0A0D9S8T1	tr|A0A0D9S8T1|A0A0D9S8T1_CHLSB Hes family bHLH transcription factor 3 OS=Chlorocebus sabaeus OX=60711 GN=HES3 PE=4 SV=1	1	-0.146875	-0.644493	1.04407	-0.151061	0.299589	0.164053	0.465988	0.592269	0.227481
A0A0D9S3B2	tr|A0A0D9S3B2|A0A0D9S3B2_CHLSB Cyclin dependent kinase 12 OS=Chlorocebus sabaeus OX=60711 GN=CDK12 PE=4 SV=1	1	-0.769157	-0.0726804	-0.0851948	0.86734	0.731042	-0.00733635	0.123207	0.592332	0.227435
A0A0D9RT64	tr|A0A0D9RT64|A0A0D9RT64_CHLSB RAP domain-containing protein OS=Chlorocebus sabaeus OX=60711 GN=TBRG4 PE=4 SV=1	6	-0.270786	-1.94651	-0.541357	2.35836	0.0699537	0.171649	0.833432	0.592511	0.227304
A0A0D9QVP6	tr|A0A0D9QVP6|A0A0D9QVP6_CHLSB Rab-GAP TBC domain-containing protein OS=Chlorocebus sabaeus OX=60711 GN=TBC1D15 PE=4 SV=1	8	-1.09083	-0.686657	0.997493	0.691516	0.594262	0.212932	0.259409	0.592634	0.227213
A0A0D9S4X4	tr|A0A0D9S4X4|A0A0D9S4X4_CHLSB Glycosylated lysosomal membrane protein OS=Chlorocebus sabaeus OX=60711 GN=GLMP PE=3 SV=1	1	-4.30157	0.905332	-0.744617	2.94859	0.980855	0.532386	-0.139297	0.59283	0.22707
A0A0D9R1H7	tr|A0A0D9R1H7|A0A0D9R1H7_CHLSB Serine/threonine-protein phosphatase OS=Chlorocebus sabaeus OX=60711 GN=PPP4C PE=3 SV=1	6	1.06995	0.651342	1.45878	-1.4581	1.09588	0.4727	0.926083	0.593221	0.226784
A0A0D9RSC0	tr|A0A0D9RSC0|A0A0D9RSC0_CHLSB Uncharacterized protein OS=Chlorocebus sabaeus OX=60711 GN=NSL1 PE=4 SV=1	3	0.444651	0.194077	-0.876801	0.0721826	0.587188	1.06895	-0.805971	0.593256	0.226758
A0A0D9RL93	tr|A0A0D9RL93|A0A0D9RL93_CHLSB DCN1-like protein OS=Chlorocebus sabaeus OX=60711 GN=DCUN1D1 PE=4 SV=1	2	0.660773	-1.41966	-0.156518	0.840972	-0.165883	-0.136234	1.41217	0.593688	0.226441
A0A0D9RNG6	tr|A0A0D9RNG6|A0A0D9RNG6_CHLSB Neuron navigator 1 OS=Chlorocebus sabaeus OX=60711 GN=NAV1 PE=3 SV=1	1	0.646799	-0.177998	0.662638	-0.950296	0.385577	0.651853	0.229659	0.594532	0.225825
A0A0D9RCK6	tr|A0A0D9RCK6|A0A0D9RCK6_CHLSB Uncharacterized protein OS=Chlorocebus sabaeus OX=60711 GN=ANKRD28 PE=4 SV=1	4	0.31929	1.12494	-0.153316	-1.11889	0.846218	0.603871	-0.351582	0.594783	0.225642
A0A0D9RC33	tr|A0A0D9RC33|A0A0D9RC33_CHLSB MICOS complex subunit MIC13 OS=Chlorocebus sabaeus OX=60711 GN=MICOS13 PE=3 SV=1	2	-1.83892	0.170461	0.275219	1.21202	-0.585709	0.9638	0.682055	0.594889	0.225564
A0A0D9RL43	tr|A0A0D9RL43|A0A0D9RL43_CHLSB Uncharacterized protein OS=Chlorocebus sabaeus OX=60711 GN=PHYH PE=4 SV=1	1	0.437896	1.17061	-0.273796	-1.22987	0.632822	0.655782	-0.158841	0.596099	0.224682
A0A0D9S5K0	tr|A0A0D9S5K0|A0A0D9S5K0_CHLSB tRNA-splicing endonuclease subunit Sen34 OS=Chlorocebus sabaeus OX=60711 GN=TSEN34 PE=3 SV=1	1	0.577711	1.13421	-0.306759	-1.29881	0.0693205	0.428401	0.791598	0.596897	0.224101
A0A0D9RTD5	tr|A0A0D9RTD5|A0A0D9RTD5_CHLSB Uncharacterized protein OS=Chlorocebus sabaeus OX=60711 GN=ADRM1 PE=3 SV=1	3	-0.188901	0.415283	-0.579653	0.0499247	-0.0600001	0.578457	0.0250682	0.597904	0.223369
A0A0D9RXH9	tr|A0A0D9RXH9|A0A0D9RXH9_CHLSB Actin related protein 1B OS=Chlorocebus sabaeus OX=60711 GN=ACTR1B PE=3 SV=1	1	-4.67695	-1.84512	3.7012	2.26363	0.947632	0.585816	0.726901	0.597998	0.2233
A0A0D9R8T1	tr|A0A0D9R8T1|A0A0D9R8T1_CHLSB PDZ and LIM domain 7 OS=Chlorocebus sabaeus OX=60711 GN=PDLIM7 PE=4 SV=1	6	0.920736	0.403971	-0.71225	-0.578683	0.228688	-0.0459461	0.71141	0.598386	0.223019
A0A0D9RDN3	tr|A0A0D9RDN3|A0A0D9RDN3_CHLSB Protein kinase domain-containing protein OS=Chlorocebus sabaeus OX=60711 GN=VRK1 PE=3 SV=1	10	-0.0615434	-0.77647	1.61995	-0.399742	-0.531693	1.08744	0.787339	0.599045	0.222541
A0A0D9R489	tr|A0A0D9R489|A0A0D9R489_CHLSB RNA helicase aquarius OS=Chlorocebus sabaeus OX=60711 GN=AQR PE=3 SV=1	6	-1.82667	0.672286	0.672279	0.314952	-0.0491698	0.596594	0.419022	0.599173	0.222448
A0A0D9RQZ8	tr|A0A0D9RQZ8|A0A0D9RQZ8_CHLSB Receptor expression-enhancing protein OS=Chlorocebus sabaeus OX=60711 GN=REEP5 PE=3 SV=1	4	0.50774	-1.04071	-0.773541	1.20975	0.562928	0.16269	0.446843	0.599623	0.222122
A0A0D9RWI7	tr|A0A0D9RWI7|A0A0D9RWI7_CHLSB Brix domain-containing protein OS=Chlorocebus sabaeus OX=60711 GN=IMP4 PE=4 SV=1	1	0.554246	1.07181	0.0575114	-1.48589	-0.182576	1.04769	0.358638	0.599635	0.222113
A0A0D9RHQ8	tr|A0A0D9RHQ8|A0A0D9RHQ8_CHLSB Ubiquitin protein ligase E3 component n-recognin 5 OS=Chlorocebus sabaeus OX=60711 GN=UBR5 PE=4 SV=1	9	0.193098	0.707326	-0.416556	-0.601152	0.313205	0.460481	0.143832	0.60014	0.221747
A0A0D9R0P9	tr|A0A0D9R0P9|A0A0D9R0P9_CHLSB Uncharacterized protein OS=Chlorocebus sabaeus OX=60711 GN=VMP1 PE=4 SV=1	2	1.29469	-1.61391	-0.747761	0.783289	0.0554677	0.0926202	0.898938	0.60029	0.221639
A0A0D9QV80	tr|A0A0D9QV80|A0A0D9QV80_CHLSB PL48 domain-containing protein OS=Chlorocebus sabaeus OX=60711 GN=RIPOR1 PE=3 SV=1	1	1.26336	-0.0202255	-0.2402	-0.897189	0.960447	0.0386011	0.139688	0.600302	0.22163
A0A0D9R196	tr|A0A0D9R196|A0A0D9R196_CHLSB A-kinase anchoring protein 8 like OS=Chlorocebus sabaeus OX=60711 GN=AKAP8L PE=3 SV=1	1	0.947953	0.581662	-1.28981	-0.251879	0.379372	0.694709	-0.100873	0.601641	0.220663
A0A0D9RK63	tr|A0A0D9RK63|A0A0D9RK63_CHLSB SRA1 domain-containing protein OS=Chlorocebus sabaeus OX=60711 GN=SRA1 PE=4 SV=1	2	-2.1466	-0.284505	3.30463	-0.870185	1.41654	1.1353	-0.77656	0.601654	0.220653
A0A0D9R7F4	tr|A0A0D9R7F4|A0A0D9R7F4_CHLSB Flotillin OS=Chlorocebus sabaeus OX=60711 GN=FLOT1 PE=3 SV=1	4	-0.730212	-1.22689	-1.24076	2.72961	0.8282	0.269568	-0.0212316	0.601979	0.220419
A0A0D9RY93	tr|A0A0D9RY93|A0A0D9RY93_CHLSB Uncharacterized protein OS=Chlorocebus sabaeus OX=60711 GN=C7orf50 PE=4 SV=1	2	-0.94661	0.753164	0.560463	-0.536728	0.274728	1.16002	-0.582573	0.602587	0.21998
A0A0D9RH08	tr|A0A0D9RH08|A0A0D9RH08_CHLSB ER membrane protein complex subunit 2 OS=Chlorocebus sabaeus OX=60711 GN=EMC2 PE=3 SV=1	3	0.676785	0.169603	0.625538	-1.36707	0.951759	0.175479	-0.0626385	0.603415	0.219384
A0A0D9R7I5	tr|A0A0D9R7I5|A0A0D9R7I5_CHLSB Uncharacterized protein OS=Chlorocebus sabaeus OX=60711 GN=STRAP PE=4 SV=1	15	-1.15943	-0.950598	0.775982	1.61696	0.185812	0.0335356	1.21591	0.605074	0.218192
A0A0D9RNB6	tr|A0A0D9RNB6|A0A0D9RNB6_CHLSB PKD domain-containing protein OS=Chlorocebus sabaeus OX=60711 GN=GPNMB PE=4 SV=1	1	1.19849	-1.62689	-1.30075	1.45728	1.35258	-0.430672	0.153708	0.605553	0.217848
A0A0D9SAE1	tr|A0A0D9SAE1|A0A0D9SAE1_CHLSB Ubiquinone biosynthesis protein COQ4 homolog, mitochondrial OS=Chlorocebus sabaeus OX=60711 GN=COQ4 PE=3 SV=1	1	0.15226	1.519	1.7777	-3.44127	-0.0621746	1.27229	0.444705	0.605771	0.217691
A0A0D9RZI4	tr|A0A0D9RZI4|A0A0D9RZI4_CHLSB Uncharacterized protein OS=Chlorocebus sabaeus OX=60711 GN=HDHD2 PE=3 SV=1	1	-0.954334	1.15473	-0.953777	0.597184	-0.389673	0.803755	0.492784	0.605781	0.217685
A0A0D9RUM4	tr|A0A0D9RUM4|A0A0D9RUM4_CHLSB Lysyl oxidase homolog OS=Chlorocebus sabaeus OX=60711 GN=LOXL2 PE=3 SV=1	1	0.752443	0.807218	-0.180489	-1.24763	0.589802	0.57829	-0.137478	0.606601	0.217097
A0A0D9RZF2	tr|A0A0D9RZF2|A0A0D9RZF2_CHLSB RNF111_N domain-containing protein OS=Chlorocebus sabaeus OX=60711 GN=C18orf25 PE=4 SV=1	2	0.0901696	0.469941	0.951584	-1.34516	0.614615	0.644141	-0.204849	0.607908	0.216162
A0A0D9R7Z1	tr|A0A0D9R7Z1|A0A0D9R7Z1_CHLSB Uncharacterized protein OS=Chlorocebus sabaeus OX=60711 GN=KDM2A PE=4 SV=1	4	0.0135132	1.18082	-2.77215	1.09761	0.691387	0.493846	-0.17187	0.608333	0.215859
A0A0D9S319	tr|A0A0D9S319|A0A0D9S319_CHLSB Zw10 kinetochore protein OS=Chlorocebus sabaeus OX=60711 GN=ZW10 PE=3 SV=1	8	0.00176703	-0.26333	-0.75158	0.757773	0.606752	-0.310858	0.374454	0.608659	0.215626
A0A0D9RK10	tr|A0A0D9RK10|A0A0D9RK10_CHLSB Presenilin OS=Chlorocebus sabaeus OX=60711 GN=PSEN1 PE=3 SV=1	1	-0.197443	3.12168	-2.24081	-0.997488	0.792937	0.997371	-0.376591	0.609288	0.215178
A0A0D9R7P1	tr|A0A0D9R7P1|A0A0D9R7P1_CHLSB WD repeat and coiled-coil-containing protein OS=Chlorocebus sabaeus OX=60711 GN=WDCP PE=4 SV=1	1	0.826304	0.204538	0.158643	-1.01125	0.329246	0.496642	0.283332	0.609422	0.215082
A0A0D9RCG9	tr|A0A0D9RCG9|A0A0D9RCG9_CHLSB Uncharacterized protein OS=Chlorocebus sabaeus OX=60711 GN=MARK3 PE=4 SV=1	2	-0.342162	1.40917	0.840466	-1.71912	0.264307	0.0116152	0.981099	0.609442	0.215068
A0A0D9RWX3	tr|A0A0D9RWX3|A0A0D9RWX3_CHLSB Uncharacterized protein OS=Chlorocebus sabaeus OX=60711 GN=FHL2 PE=4 SV=1	8	-1.63271	-0.0636265	1.46697	0.210537	0.248302	0.367813	0.767161	0.610502	0.214313
A0A0D9S8B7	tr|A0A0D9S8B7|A0A0D9S8B7_CHLSB Uncharacterized protein OS=Chlorocebus sabaeus OX=60711 GN=EIF4G3 PE=3 SV=1	3	0.558724	-0.424481	1.03288	-0.847485	0.34919	0.352635	0.450745	0.610518	0.214302
A0A0D9QWM1	tr|A0A0D9QWM1|A0A0D9QWM1_CHLSB RNA-binding motif protein 42 OS=Chlorocebus sabaeus OX=60711 GN=RBM42 PE=3 SV=1	3	-0.158164	0.408817	-1.92716	1.33544	0.128877	-0.53432	1.35662	0.610539	0.214286
A0A0D9R0C0	tr|A0A0D9R0C0|A0A0D9R0C0_CHLSB FAD-binding PCMH-type domain-containing protein OS=Chlorocebus sabaeus OX=60711 GN=D2HGDH PE=3 SV=1	2	-0.736666	0.800876	-0.0984308	-0.0156903	0.266175	0.289478	0.198576	0.611953	0.213282
A0A0D9RHA7	tr|A0A0D9RHA7|A0A0D9RHA7_CHLSB YME1 like 1 ATPase OS=Chlorocebus sabaeus OX=60711 GN=YME1L1 PE=3 SV=1	5	0.408689	-0.947029	0.896328	-0.118886	0.319167	0.690352	0.101039	0.614058	0.211791
A0A0D9RH01	tr|A0A0D9RH01|A0A0D9RH01_CHLSB Uncharacterized protein OS=Chlorocebus sabaeus OX=60711 PE=3 SV=1	2	0.415786	2.55643	-0.988481	-2.20113	0.160663	0.929328	0.372058	0.614563	0.211434
A0A0D9RNE9	tr|A0A0D9RNE9|A0A0D9RNE9_CHLSB Uncharacterized protein OS=Chlorocebus sabaeus OX=60711 GN=CXorf38 PE=4 SV=1	1	1.09649	0.353815	-0.217271	-1.09539	-0.142713	0.270855	1.00012	0.614988	0.211134
A0A0D9RBS9	tr|A0A0D9RBS9|A0A0D9RBS9_CHLSB Uncharacterized protein OS=Chlorocebus sabaeus OX=60711 GN=RAB5A PE=4 SV=1	1	-0.118004	-0.3516	-0.418803	0.870921	0.635661	-0.117494	0.246404	0.615785	0.210571
A0A0D9SBC7	tr|A0A0D9SBC7|A0A0D9SBC7_CHLSB Transmembrane protein 177 OS=Chlorocebus sabaeus OX=60711 GN=TMEM177 PE=3 SV=1	2	-0.669167	0.739582	0.202435	-0.253847	0.817717	0.10845	-0.112081	0.615986	0.210429
A0A0D9QXS4	tr|A0A0D9QXS4|A0A0D9QXS4_CHLSB Uncharacterized protein OS=Chlorocebus sabaeus OX=60711 GN=URI1 PE=4 SV=1	1	-0.880867	-0.311322	0.88564	0.327462	0.182532	0.826691	-0.146164	0.616353	0.21017
A0A0D9R4W3	tr|A0A0D9R4W3|A0A0D9R4W3_CHLSB Uncharacterized protein OS=Chlorocebus sabaeus OX=60711 GN=CTSL PE=3 SV=1	1	0.31343	-0.767511	0.394795	0.109108	1.11003	-0.238001	-0.0285934	0.616998	0.209716
A0A0D9RG93	tr|A0A0D9RG93|A0A0D9RG93_CHLSB 60 kDa chaperonin OS=Chlorocebus sabaeus OX=60711 GN=HSPD1 PE=3 SV=1	40	-0.947518	-2.11733	3.53275	1.27574	1.24837	0.598735	1.09519	0.617132	0.209622
A0A0D9RX74	tr|A0A0D9RX74|A0A0D9RX74_CHLSB SLAIN motif family member 2 OS=Chlorocebus sabaeus OX=60711 GN=SLAIN2 PE=3 SV=1	1	1.30015	0.0637201	-1.18271	-0.172834	0.37849	0.607311	-0.0484648	0.617219	0.209561
A0A0D9RE39	tr|A0A0D9RE39|A0A0D9RE39_CHLSB Regulator of G-protein signaling 4 OS=Chlorocebus sabaeus OX=60711 GN=RGS4 PE=4 SV=1	1	1.23432	-0.344146	-0.565276	-0.234399	1.29004	0.585408	-0.814574	0.617596	0.209296
A0A0D9RJC3	tr|A0A0D9RJC3|A0A0D9RJC3_CHLSB WD repeat-containing protein 18 OS=Chlorocebus sabaeus OX=60711 GN=WDR18 PE=3 SV=1	4	-1.11305	-0.347485	0.675801	0.703245	-0.266692	0.494452	0.582369	0.617983	0.209024
A0A0D9RTQ5	tr|A0A0D9RTQ5|A0A0D9RTQ5_CHLSB Protein-tyrosine-phosphatase OS=Chlorocebus sabaeus OX=60711 GN=CDC25A PE=3 SV=1	1	0.760412	0.392521	-0.0796322	-0.917365	1.32193	1.11861	-1.153	0.618031	0.20899
A0A0D9RDP4	tr|A0A0D9RDP4|A0A0D9RDP4_CHLSB Rab proteins geranylgeranyltransferase component A OS=Chlorocebus sabaeus OX=60711 GN=CHM PE=3 SV=1	1	-2.29795	-0.789612	1.8469	0.900873	0.633622	0.398476	-0.00769957	0.618189	0.208879
A0A0D9SAB9	tr|A0A0D9SAB9|A0A0D9SAB9_CHLSB Splicing factor 3B subunit 5 OS=Chlorocebus sabaeus OX=60711 GN=SF3B5 PE=3 SV=1	4	-1.24894	-0.145338	2.22964	-0.70957	1.27858	0.18272	-0.0630911	0.618409	0.208724
A0A0D9RRT2	tr|A0A0D9RRT2|A0A0D9RRT2_CHLSB Cyclin dependent kinase 13 OS=Chlorocebus sabaeus OX=60711 GN=CDK13 PE=4 SV=1	2	-1.06599	1.61406	0.221692	-0.751212	0.455031	0.848853	-0.262531	0.619454	0.207991
A0A0D9RZC3	tr|A0A0D9RZC3|A0A0D9RZC3_CHLSB Phosphatidylinositol 3-kinase catalytic subunit type 3 OS=Chlorocebus sabaeus OX=60711 GN=PIK3C3 PE=3 SV=1	4	-1.59847	-0.954296	0.133092	2.19673	0.951583	0.398156	-0.306686	0.619996	0.207611
A0A0D9RSB5	tr|A0A0D9RSB5|A0A0D9RSB5_CHLSB Protein transport protein SEC23 OS=Chlorocebus sabaeus OX=60711 GN=SEC23A PE=3 SV=1	11	-0.51222	-0.954133	-1.26736	1.98804	0.418302	0.2659	-0.153074	0.620117	0.207527
A0A0D9R6P3	tr|A0A0D9R6P3|A0A0D9R6P3_CHLSB Uncharacterized protein OS=Chlorocebus sabaeus OX=60711 GN=TRIM41 PE=4 SV=1	1	-1.2348	2.38886	-0.811525	-0.559357	1.19366	0.256199	-0.392784	0.62012	0.207524
A0A0D9S3U9	tr|A0A0D9S3U9|A0A0D9S3U9_CHLSB E3 ubiquitin-protein ligase CBL OS=Chlorocebus sabaeus OX=60711 GN=CBL PE=4 SV=1	1	-0.499221	-1.0873	0.390487	1.09609	0.994956	-0.672945	0.63462	0.62112	0.206824
A0A0D9RFH5	tr|A0A0D9RFH5|A0A0D9RFH5_CHLSB COPI coat complex subunit beta 2 OS=Chlorocebus sabaeus OX=60711 GN=COPB2 PE=4 SV=1	9	-0.39632	-0.663164	-0.212197	1.23554	0.535485	-0.213528	0.50595	0.621344	0.206668
A0A0D9RGZ9	tr|A0A0D9RGZ9|A0A0D9RGZ9_CHLSB Uncharacterized protein OS=Chlorocebus sabaeus OX=60711 GN=UFD1 PE=3 SV=1	6	-0.676062	0.576536	-0.0671028	0.0301755	-0.298982	0.548133	0.449661	0.621417	0.206617
A0A0D9RJL7	tr|A0A0D9RJL7|A0A0D9RJL7_CHLSB Kinesin-like protein OS=Chlorocebus sabaeus OX=60711 GN=KIF3B PE=3 SV=1	6	-0.712496	1.15395	-1.43438	0.812875	0.88418	0.619561	-0.338369	0.621547	0.206526
A0A0D9R2D4	tr|A0A0D9R2D4|A0A0D9R2D4_CHLSB SUN domain-containing protein OS=Chlorocebus sabaeus OX=60711 GN=SUN2 PE=4 SV=1	2	-3.3869	1.56737	2.45449	-0.843639	0.801352	0.54124	0.190476	0.621736	0.206394
A0A0D9R2F6	tr|A0A0D9R2F6|A0A0D9R2F6_CHLSB Inner centromere protein OS=Chlorocebus sabaeus OX=60711 GN=INCENP PE=3 SV=1	2	-1.00276	0.210503	0.452848	0.329437	0.174986	0.650397	-0.0281727	0.622024	0.206193
A0A0D9RVL2	tr|A0A0D9RVL2|A0A0D9RVL2_CHLSB DUF4604 domain-containing protein OS=Chlorocebus sabaeus OX=60711 GN=KIAA1143 PE=4 SV=1	2	-1.59146	0.696074	-0.508103	1.13679	0.241775	0.435198	0.0954964	0.622301	0.205999
A0A0D9R5F3	tr|A0A0D9R5F3|A0A0D9R5F3_CHLSB PX domain-containing protein OS=Chlorocebus sabaeus OX=60711 GN=SNX15 PE=4 SV=1	1	2.09717	1.77672	-1.01235	-2.97776	-0.608075	1.2287	0.936666	0.622651	0.205756
A0A0D9RBT5	tr|A0A0D9RBT5|A0A0D9RBT5_CHLSB Chorein_N domain-containing protein OS=Chlorocebus sabaeus OX=60711 GN=UHRF1BP1 PE=4 SV=1	1	-0.545038	-0.154023	0.211218	0.515907	0.07508	0.339631	0.320283	0.62279	0.205658
A0A0D9RSW2	tr|A0A0D9RSW2|A0A0D9RSW2_CHLSB Importin N-terminal domain-containing protein OS=Chlorocebus sabaeus OX=60711 GN=TNPO1 PE=4 SV=1	15	1.13515	-0.014379	-0.345477	-0.602742	0.280661	0.685195	-0.00142069	0.622813	0.205642
A0A0D9QYE6	tr|A0A0D9QYE6|A0A0D9QYE6_CHLSB Amidophosphoribosyltransferase OS=Chlorocebus sabaeus OX=60711 GN=PPAT PE=3 SV=1	12	-0.0875236	0.587833	0.15879	-0.590716	0.409022	0.16231	0.251488	0.623092	0.205448
A0A0D9RW45	tr|A0A0D9RW45|A0A0D9RW45_CHLSB CCR4-NOT transcription complex subunit 7 OS=Chlorocebus sabaeus OX=60711 GN=CNOT7 PE=3 SV=1	1	0.365312	-1.11949	0.891113	0.0106308	0.137194	0.957639	-0.101668	0.624245	0.204645
A0A0D9R0Z1	tr|A0A0D9R0Z1|A0A0D9R0Z1_CHLSB Ceramide synthase 5 OS=Chlorocebus sabaeus OX=60711 GN=CERS5 PE=4 SV=1	1	-0.578138	-0.101271	0.833474	0.0325793	0.146159	0.185261	0.656856	0.624969	0.204141
A0A0D9RFA7	tr|A0A0D9RFA7|A0A0D9RFA7_CHLSB Protein transport protein Sec61 subunit beta OS=Chlorocebus sabaeus OX=60711 GN=SEC61B PE=3 SV=1	1	-0.514212	-1.62934	0.538443	1.54512	0.125354	-0.523184	1.50679	0.624982	0.204133
A0A0D9R523	tr|A0A0D9R523|A0A0D9R523_CHLSB Transcription factor AP-2 alpha OS=Chlorocebus sabaeus OX=60711 GN=TFAP2A PE=3 SV=1	1	0.147065	0.754834	-0.808888	-0.0635667	2.16058	0.340857	-1.33401	0.625372	0.203861
A0A0D9S1D0	tr|A0A0D9S1D0|A0A0D9S1D0_CHLSB DRIM domain-containing protein OS=Chlorocebus sabaeus OX=60711 GN=UTP20 PE=4 SV=1	8	-0.665088	0.179337	0.515279	-0.113825	-0.144304	0.409792	0.463084	0.625551	0.203738
A0A0D9QUZ6	tr|A0A0D9QUZ6|A0A0D9QUZ6_CHLSB Chloride channel, nucleotide sensitive 1A OS=Chlorocebus sabaeus OX=60711 GN=CLNS1A PE=3 SV=1	3	1.04954	1.21703	-0.356506	-1.88268	0.310011	0.317042	0.474021	0.625704	0.203631
A0A0D9R4P3	tr|A0A0D9R4P3|A0A0D9R4P3_CHLSB Uncharacterized protein OS=Chlorocebus sabaeus OX=60711 PE=4 SV=1	1	-0.0182391	2.04594	-1.42898	-0.722473	-0.191724	0.145481	1.1435	0.626399	0.203149
A0A0D9S580	tr|A0A0D9S580|A0A0D9S580_CHLSB Secretory carrier-associated membrane protein OS=Chlorocebus sabaeus OX=60711 GN=SCAMP3 PE=3 SV=1	4	1.13461	0.96601	-1.68018	1.08965	-0.145408	1.66496	0.799859	0.626618	0.202997
A0A0D9RZT7	tr|A0A0D9RZT7|A0A0D9RZT7_CHLSB Uncharacterized protein OS=Chlorocebus sabaeus OX=60711 GN=VPS45 PE=3 SV=1	3	-1.38647	-0.423275	0.289715	1.38262	0.199073	0.370327	0.418845	0.626946	0.20277
A0A0D9RYM5	tr|A0A0D9RYM5|A0A0D9RYM5_CHLSB VWFA domain-containing protein OS=Chlorocebus sabaeus OX=60711 GN=INTS6 PE=4 SV=1	1	0.643745	-0.780354	1.22822	-0.928269	0.269398	-0.138922	0.940864	0.627382	0.202468
A0A0D9QYG6	tr|A0A0D9QYG6|A0A0D9QYG6_CHLSB Thioredoxin domain-containing protein OS=Chlorocebus sabaeus OX=60711 GN=NHLRC2 PE=4 SV=1	7	-0.92838	-0.757395	1.30279	0.39527	0.845117	0.671407	-0.194709	0.627487	0.202395
A0A0D9RIL6	tr|A0A0D9RIL6|A0A0D9RIL6_CHLSB Uncharacterized protein OS=Chlorocebus sabaeus OX=60711 PE=4 SV=1	2	-0.228363	1.10053	0.00224585	-0.74478	2.06205	0.30413	-1.12684	0.62749	0.202393
A0A0D9R1H5	tr|A0A0D9R1H5|A0A0D9R1H5_CHLSB Fructose-bisphosphate aldolase OS=Chlorocebus sabaeus OX=60711 PE=3 SV=1	11	1.15652	-1.40094	0.374681	-0.295158	-0.135431	0.0154623	0.940775	0.62881	0.20148
A0A0D9R227	tr|A0A0D9R227|A0A0D9R227_CHLSB PCI domain-containing protein OS=Chlorocebus sabaeus OX=60711 GN=PSMD11 PE=3 SV=1	19	-3.1107	-1.89922	3.22631	2.1768	0.495794	0.47603	1.37336	0.629387	0.201082
A0A0D9RC91	tr|A0A0D9RC91|A0A0D9RC91_CHLSB Tetratricopeptide repeat domain 28 OS=Chlorocebus sabaeus OX=60711 GN=TTC28 PE=4 SV=1	1	0.6754	-0.271899	-0.20345	-0.158147	0.0500267	-0.439581	1.25169	0.63125	0.199799
A0A0D9RKG3	tr|A0A0D9RKG3|A0A0D9RKG3_CHLSB LisH domain-containing protein OS=Chlorocebus sabaeus OX=60711 GN=TBL1XR1 PE=4 SV=1	4	-0.437489	1.72378	-0.285859	-0.994585	0.0479979	0.671334	0.240265	0.631729	0.199469
A0A0D9RB74	tr|A0A0D9RB74|A0A0D9RB74_CHLSB Beta-2-microglobulin OS=Chlorocebus sabaeus OX=60711 GN=B2M PE=3 SV=1	1	-0.893988	-1.72944	0.78212	1.61002	0.45174	0.470794	0.286871	0.631787	0.199429
A0A0D9RNU5	tr|A0A0D9RNU5|A0A0D9RNU5_CHLSB Solute carrier family 27 member 4 OS=Chlorocebus sabaeus OX=60711 GN=SLC27A4 PE=4 SV=1	1	-1.92466	1.18479	1.03105	-0.390856	-0.614693	0.439641	1.21838	0.632184	0.199156
A0A0D9RPX3	tr|A0A0D9RPX3|A0A0D9RPX3_CHLSB RNA U transporter 1 OS=Chlorocebus sabaeus OX=60711 PE=3 SV=1	1	0.708977	1.93713	-0.848715	-1.7583	0.144942	0.100361	0.985805	0.632386	0.199018
A0A0D9R4K3	tr|A0A0D9R4K3|A0A0D9R4K3_CHLSB PRP4 pre-mRNA-processing factor 4 homolog OS=Chlorocebus sabaeus OX=60711 GN=PRPF4B PE=3 SV=1	9	-0.87609	-0.357703	0.862191	0.312998	0.376919	0.623266	-0.162179	0.633297	0.198392
A0A0D9S2Z0	tr|A0A0D9S2Z0|A0A0D9S2Z0_CHLSB Ras interacting protein 1 OS=Chlorocebus sabaeus OX=60711 GN=RASIP1 PE=4 SV=1	1	1.22284	0.51118	-1.17084	-0.530011	1.28116	0.570778	-0.798883	0.6339	0.197979
A0A0D9R4I4	tr|A0A0D9R4I4|A0A0D9R4I4_CHLSB Uncharacterized protein OS=Chlorocebus sabaeus OX=60711 GN=THBS1 PE=3 SV=1	4	-0.805139	2.39633	1.72464	-3.13752	0.756674	0.527486	0.394368	0.634192	0.197779
A0A0D9RXR5	tr|A0A0D9RXR5|A0A0D9RXR5_CHLSB Uncharacterized protein OS=Chlorocebus sabaeus OX=60711 GN=SNRNP200 PE=3 SV=1	44	-0.17655	-0.484951	-0.125536	0.521159	-0.135547	0.193328	0.451913	0.63421	0.197767
A0A0D9S7Y6	tr|A0A0D9S7Y6|A0A0D9S7Y6_CHLSB Uncharacterized protein OS=Chlorocebus sabaeus OX=60711 GN=PEF1 PE=4 SV=1	2	1.36225	0.0601754	-0.165946	-1.20401	-0.437394	1.77293	-0.168901	0.634924	0.197278
A0A0D9RXF8	tr|A0A0D9RXF8|A0A0D9RXF8_CHLSB Uncharacterized protein OS=Chlorocebus sabaeus OX=60711 GN=ZNF622 PE=4 SV=1	1	0.393371	0.886134	-0.442387	-0.704446	0.509492	0.354373	0.218016	0.636463	0.196227
A0A0D9S5Y0	tr|A0A0D9S5Y0|A0A0D9S5Y0_CHLSB DNA-directed RNA polymerase III subunit RPC3 OS=Chlorocebus sabaeus OX=60711 GN=POLR3C PE=3 SV=1	1	-0.200766	-1.3941	1.42672	0.176354	-0.425272	0.16221	1.24962	0.63662	0.196119
A0A0D9R9G9	tr|A0A0D9R9G9|A0A0D9R9G9_CHLSB Uncharacterized protein OS=Chlorocebus sabaeus OX=60711 GN=PPP6R3 PE=3 SV=1	8	0.507634	-0.698611	0.466059	-0.0982928	0.50611	-0.131094	0.476233	0.636704	0.196063
A0A0D9QVL4	tr|A0A0D9QVL4|A0A0D9QVL4_CHLSB ZnF_CDGSH domain-containing protein OS=Chlorocebus sabaeus OX=60711 GN=CISD2 PE=4 SV=1	4	0.704874	0.231865	0.898333	-1.50488	-0.180919	0.834855	0.498305	0.637261	0.195683
A0A0D9R9R4	tr|A0A0D9R9R4|A0A0D9R9R4_CHLSB LIM domain containing preferred translocation partner in lipoma OS=Chlorocebus sabaeus OX=60711 GN=LPP PE=4 SV=1	6	-1.93288	0.521281	-0.0505219	0.937384	-0.576615	0.207435	0.978853	0.637279	0.19567
A0A0D9RE86	tr|A0A0D9RE86|A0A0D9RE86_CHLSB Sperm-associated antigen 7 OS=Chlorocebus sabaeus OX=60711 PE=4 SV=1	2	-0.261898	0.88895	1.815	-2.15473	0.485662	1.01962	-0.0829635	0.637457	0.195549
A0A0D9R5K9	tr|A0A0D9R5K9|A0A0D9R5K9_CHLSB Uncharacterized protein OS=Chlorocebus sabaeus OX=60711 PE=3 SV=1	1	2.15406	-1.05261	-0.872635	-0.373108	0.406136	0.112973	0.408596	0.637468	0.195542
A0A0D9R3N3	tr|A0A0D9R3N3|A0A0D9R3N3_CHLSB 3'-phosphoadenosine-5'-phosphosulfate synthase OS=Chlorocebus sabaeus OX=60711 GN=PAPSS2 PE=3 SV=1	3	0.541209	-1.79674	0.493533	0.748048	0.991635	-0.238879	0.194787	0.63776	0.195343
A0A0D9RDL2	tr|A0A0D9RDL2|A0A0D9RDL2_CHLSB Nuclear proteasome inhibitor UBLCP1 OS=Chlorocebus sabaeus OX=60711 GN=UBLCP1 PE=4 SV=1	1	-0.300681	0.164432	0.566896	-0.353544	-0.057551	0.400037	0.439681	0.638397	0.194909
A0A0D9REQ5	tr|A0A0D9REQ5|A0A0D9REQ5_CHLSB Protein kinase domain-containing protein OS=Chlorocebus sabaeus OX=60711 GN=DAPK3 PE=3 SV=1	5	0.848411	0.37547	-1.81007	0.486406	-0.109324	0.477736	0.790753	0.638515	0.194829
A0A0D9RPT9	tr|A0A0D9RPT9|A0A0D9RPT9_CHLSB Phosphorylated adapter RNA export protein OS=Chlorocebus sabaeus OX=60711 GN=PHAX PE=3 SV=1	2	2.6422	-0.871665	-1.17486	-0.613252	0.790235	-0.507429	0.943534	0.638831	0.194614
A0A0D9RSJ5	tr|A0A0D9RSJ5|A0A0D9RSJ5_CHLSB ASH2 like, histone lysine methyltransferase complex subunit OS=Chlorocebus sabaeus OX=60711 GN=ASH2L PE=4 SV=1	1	-1.88868	-1.49045	0.559237	2.37608	-1.22348	0.689843	1.62558	0.639322	0.19428
A0A0D9R3Y5	tr|A0A0D9R3Y5|A0A0D9R3Y5_CHLSB Eukaryotic elongation factor 2 kinase OS=Chlorocebus sabaeus OX=60711 GN=EEF2K PE=3 SV=1	3	1.21013	0.389525	0.111797	-1.59321	0.452479	-0.246062	0.803607	0.640054	0.193783
A0A0D9RIT4	tr|A0A0D9RIT4|A0A0D9RIT4_CHLSB Uncharacterized protein OS=Chlorocebus sabaeus OX=60711 GN=YIPF5 PE=4 SV=1	1	1.08341	1.32084	-1.33636	-1.07838	0.810972	0.160834	0.0329719	0.641084	0.193085
A0A0D9SBE4	tr|A0A0D9SBE4|A0A0D9SBE4_CHLSB Cytochrome P450 family 8 subfamily B member 1 OS=Chlorocebus sabaeus OX=60711 GN=CYP8B1 PE=3 SV=1	1	-0.641782	-1.01756	1.16442	0.496579	0.165482	0.864673	-0.172305	0.641428	0.192852
A0A0D9RZJ9	tr|A0A0D9RZJ9|A0A0D9RZJ9_CHLSB DHHA2 domain-containing protein OS=Chlorocebus sabaeus OX=60711 GN=PRUNE1 PE=3 SV=1	5	0.481596	-0.556214	-0.856097	0.676778	0.0715821	0.494939	0.0374499	0.641839	0.192574
A0A0D9SE53	tr|A0A0D9SE53|A0A0D9SE53_CHLSB Nsp1_C domain-containing protein OS=Chlorocebus sabaeus OX=60711 GN=NUP62 PE=3 SV=1	6	-1.67649	1.48418	-0.864598	0.807434	0.349314	-0.0785861	0.744393	0.642076	0.192414
A0A0D9RP17	tr|A0A0D9RP17|A0A0D9RP17_CHLSB Uncharacterized protein OS=Chlorocebus sabaeus OX=60711 GN=RABIF PE=4 SV=1	1	0.508636	2.19558	0.810737	-3.57572	0.412063	0.583033	0.509804	0.642425	0.192178
A0A0D9R462	tr|A0A0D9R462|A0A0D9R462_CHLSB Phosphatidylinositol-3,5-bisphosphate 3-phosphatase OS=Chlorocebus sabaeus OX=60711 GN=MTMR1 PE=3 SV=1	1	-3.05847	1.1795	0.928828	0.487855	-1.76121	1.46542	1.47358	0.642693	0.191997
A0A0D9QXD1	tr|A0A0D9QXD1|A0A0D9QXD1_CHLSB Fatty acyl-CoA reductase OS=Chlorocebus sabaeus OX=60711 GN=FAR1 PE=3 SV=1	4	-0.850431	-0.28765	0.215053	0.756932	0.453341	0.0887082	0.0955149	0.643422	0.191504
A0A0D9S0J8	tr|A0A0D9S0J8|A0A0D9S0J8_CHLSB Nitric oxide associated 1 OS=Chlorocebus sabaeus OX=60711 GN=NOA1 PE=4 SV=1	2	0.540921	1.48236	0.23575	-2.09038	0.218986	0.92799	0.0466903	0.644128	0.191028
A0A0D9S4L5	tr|A0A0D9S4L5|A0A0D9S4L5_CHLSB Uncharacterized protein OS=Chlorocebus sabaeus OX=60711 GN=MRPL12 PE=3 SV=1	6	1.117	-0.67876	0.0552554	0.932981	0.353622	0.617793	0.866771	0.644979	0.190454
A0A0D9S9B4	tr|A0A0D9S9B4|A0A0D9S9B4_CHLSB Aminoacyl-tRNA hydrolase OS=Chlorocebus sabaeus OX=60711 GN=PTRH2 PE=4 SV=1	2	0.752192	-1.28607	-1.03541	1.23356	-0.536072	0.0778696	1.34517	0.644998	0.190442
A0A0D9RA44	tr|A0A0D9RA44|A0A0D9RA44_CHLSB Uncharacterized protein OS=Chlorocebus sabaeus OX=60711 GN=THEM6 PE=4 SV=1	2	-0.0228995	0.567613	-0.486374	-0.00141749	0.274155	0.312275	0.280354	0.645216	0.190295
A0A0D9QWI9	tr|A0A0D9QWI9|A0A0D9QWI9_CHLSB [Histone H3]-lysine(4) N-trimethyltransferase OS=Chlorocebus sabaeus OX=60711 GN=KMT2B PE=4 SV=1	1	1.65783	-0.26418	-0.939772	-0.405806	0.239301	-0.294074	1.01826	0.646608	0.189359
A0A0D9R7S0	tr|A0A0D9R7S0|A0A0D9R7S0_CHLSB Phosphoinositide 5-phosphatase OS=Chlorocebus sabaeus OX=60711 GN=OCRL PE=3 SV=1	6	0.960384	1.89046	-2.21178	-1.05542	0.149582	0.266271	0.667101	0.646726	0.18928
A0A0D9RFW7	tr|A0A0D9RFW7|A0A0D9RFW7_CHLSB Cleavage and polyadenylation specificity factor subunit 2 OS=Chlorocebus sabaeus OX=60711 GN=CPSF2 PE=3 SV=1	5	0.773488	1.56354	-1.31705	-1.09746	0.25205	0.878906	-0.14107	0.646997	0.189098
A0A0D9RH66	tr|A0A0D9RH66|A0A0D9RH66_CHLSB Arm_2 domain-containing protein OS=Chlorocebus sabaeus OX=60711 GN=ARMC10 PE=4 SV=1	1	0.930804	-0.759839	-0.834776	0.614559	-0.164329	0.879454	0.243779	0.647169	0.188982
A0A0D9SC51	tr|A0A0D9SC51|A0A0D9SC51_CHLSB Uncharacterized protein OS=Chlorocebus sabaeus OX=60711 PE=3 SV=1	7	-1.77824	-2.93013	2.4807	2.1159	0.392019	-0.16945	1.43657	0.647185	0.188971
A0A0D9RG46	tr|A0A0D9RG46|A0A0D9RG46_CHLSB Conserved oligomeric Golgi complex subunit 5 OS=Chlorocebus sabaeus OX=60711 GN=COG5 PE=4 SV=1	2	-0.321239	-0.34921	1.68124	-0.887257	1.02503	0.696835	-0.572786	0.647634	0.188671
A0A0D9RSW7	tr|A0A0D9RSW7|A0A0D9RSW7_CHLSB Uncharacterized protein OS=Chlorocebus sabaeus OX=60711 GN=MRPS2 PE=3 SV=1	3	-1.96525	0.977525	-1.36079	1.79217	0.429708	0.133428	0.163971	0.647962	0.188451
A0A0D9RQW9	tr|A0A0D9RQW9|A0A0D9RQW9_CHLSB Tousled like kinase 1 OS=Chlorocebus sabaeus OX=60711 GN=TLK1 PE=4 SV=1	1	1.64724	0.678596	-1.38505	-0.951702	0.16307	0.1453	0.676375	0.648682	0.187968
A0A0D9RQ61	tr|A0A0D9RQ61|A0A0D9RQ61_CHLSB Family with sequence similarity 172 member A OS=Chlorocebus sabaeus OX=60711 GN=FAM172A PE=3 SV=1	1	-1.49827	-0.917762	0.546914	1.61943	0.822403	0.21092	-0.200146	0.648813	0.18788
A0A0D9S9C7	tr|A0A0D9S9C7|A0A0D9S9C7_CHLSB CRIB domain-containing protein OS=Chlorocebus sabaeus OX=60711 GN=CDC42EP4 PE=3 SV=1	3	1.07422	0.547357	-0.0512065	-1.3705	-0.253613	0.473232	0.790679	0.649332	0.187533
A0A0D9RCA8	tr|A0A0D9RCA8|A0A0D9RCA8_CHLSB UBA domain-containing protein OS=Chlorocebus sabaeus OX=60711 GN=UBAP2 PE=4 SV=1	5	-0.911817	2.12726	0.250497	-1.42493	0.102612	0.286597	0.760102	0.65008	0.187033
A0A0D9R6Q8	tr|A0A0D9R6Q8|A0A0D9R6Q8_CHLSB Cystathionine beta-synthase OS=Chlorocebus sabaeus OX=60711 PE=3 SV=1	3	0.24305	0.146608	-0.937299	0.396849	0.266947	-0.148544	0.510888	0.650266	0.186909
A0A0D9RQG4	tr|A0A0D9RQG4|A0A0D9RQG4_CHLSB Scm polycomb group protein like 2 OS=Chlorocebus sabaeus OX=60711 GN=SCML2 PE=3 SV=1	1	-1.42724	1.64981	-1.04048	0.561439	0.129228	0.589014	0.0773494	0.650869	0.186507
A0A0D9RFZ0	tr|A0A0D9RFZ0|A0A0D9RFZ0_CHLSB Uncharacterized protein OS=Chlorocebus sabaeus OX=60711 GN=U2SURP PE=4 SV=1	13	1.2385	-2.16026	-1.18516	1.44505	0.0927273	0.227771	0.3101	0.651857	0.185848
A0A0D9RYU1	tr|A0A0D9RYU1|A0A0D9RYU1_CHLSB BAR/IMD domain containing adaptor protein 2 like 1 OS=Chlorocebus sabaeus OX=60711 GN=BAIAP2L1 PE=4 SV=1	4	-0.306944	0.251373	0.514183	-0.477271	0.879934	0.0695356	-0.175146	0.652299	0.185553
A0A0D9S5D7	tr|A0A0D9S5D7|A0A0D9S5D7_CHLSB UBC core domain-containing protein OS=Chlorocebus sabaeus OX=60711 GN=UBE2Q1 PE=4 SV=1	5	0.375712	0.479458	0.239281	-0.857123	-0.000570725	0.255204	0.683817	0.652891	0.185159
A0A0D9R2E2	tr|A0A0D9R2E2|A0A0D9R2E2_CHLSB Uncharacterized protein OS=Chlorocebus sabaeus OX=60711 GN=SLC5A11 PE=3 SV=1	1	-0.372039	-0.737059	-0.991721	1.82913	-0.0847116	0.0431626	0.944277	0.653142	0.184992
A0A0D9S3Q5	tr|A0A0D9S3Q5|A0A0D9S3Q5_CHLSB 40S ribosomal protein S25 OS=Chlorocebus sabaeus OX=60711 PE=3 SV=1	4	0.175987	-1.41435	1.88872	0.366004	0.563531	0.160705	1.04304	0.653192	0.184959
A0A0D9R0L0	tr|A0A0D9R0L0|A0A0D9R0L0_CHLSB Phosphorylase kinase catalytic subunit gamma 2 OS=Chlorocebus sabaeus OX=60711 GN=PHKG2 PE=4 SV=1	1	-0.0615358	0.124663	-0.251871	0.247885	0.588194	0.27513	-0.146513	0.653892	0.184494
A0A0D9RC77	tr|A0A0D9RC77|A0A0D9RC77_CHLSB V-type proton ATPase subunit F OS=Chlorocebus sabaeus OX=60711 GN=ATP6V1F PE=3 SV=1	1	2.50341	-0.165464	-2.8579	0.170334	-0.132708	1.16757	0.194346	0.655886	0.183171
A0A0D9S4I6	tr|A0A0D9S4I6|A0A0D9S4I6_CHLSB DAO domain-containing protein OS=Chlorocebus sabaeus OX=60711 GN=FOXRED1 PE=4 SV=1	2	1.41989	-0.292052	-0.197387	-0.825306	0.759714	0.252838	0.0772993	0.656021	0.183082
A0A0D9RBF7	tr|A0A0D9RBF7|A0A0D9RBF7_CHLSB AHD domain-containing protein OS=Chlorocebus sabaeus OX=60711 GN=MLLT1 PE=4 SV=1	2	-0.491515	-0.308101	-0.255528	0.825291	0.16036	0.550826	-0.15783	0.656313	0.182889
A0A0D9RSM3	tr|A0A0D9RSM3|A0A0D9RSM3_CHLSB Methenyltetrahydrofolate cyclohydrolase OS=Chlorocebus sabaeus OX=60711 GN=MTHFD2 PE=3 SV=1	3	1.75786	-0.0617375	-0.441339	-1.04422	0.688815	-0.0196504	0.465309	0.656926	0.182483
A0A0D9RHE1	tr|A0A0D9RHE1|A0A0D9RHE1_CHLSB Uncharacterized protein OS=Chlorocebus sabaeus OX=60711 GN=TJAP1 PE=4 SV=1	2	-0.0204306	0.474546	-0.845132	0.397636	0.986127	-0.221817	0.02355	0.656999	0.182435
A0A0D9RFE8	tr|A0A0D9RFE8|A0A0D9RFE8_CHLSB PlsC domain-containing protein OS=Chlorocebus sabaeus OX=60711 GN=LCLAT1 PE=3 SV=1	3	0.814382	0.386467	0.595842	-1.5821	0.179023	0.821988	0.0333332	0.657273	0.182254
A0A0D9RLG1	tr|A0A0D9RLG1|A0A0D9RLG1_CHLSB Inosine triphosphate pyrophosphatase OS=Chlorocebus sabaeus OX=60711 GN=ITPA PE=3 SV=1	4	-1.52502	1.79398	0.319076	-0.757196	-0.34712	0.648014	0.547478	0.658062	0.181733
A0A0D9RIJ4	tr|A0A0D9RIJ4|A0A0D9RIJ4_CHLSB Structural maintenance of chromosomes protein OS=Chlorocebus sabaeus OX=60711 GN=SMC4 PE=3 SV=1	31	1.41566	0.347555	-2.22097	-0.120715	0.533432	-0.0860343	0.111167	0.658145	0.181678
A0A0D9RLM2	tr|A0A0D9RLM2|A0A0D9RLM2_CHLSB Mothers against decapentaplegic homolog OS=Chlorocebus sabaeus OX=60711 GN=SMAD5 PE=3 SV=1	2	0.433864	3.07592	-1.98634	-1.79515	-0.344681	1.09676	0.450808	0.658582	0.18139
A0A0D9RUP0	tr|A0A0D9RUP0|A0A0D9RUP0_CHLSB Uncharacterized protein OS=Chlorocebus sabaeus OX=60711 GN=CHMP7 PE=3 SV=1	2	0.348947	0.66013	0.714265	0.795421	0.311629	0.797762	1.45151	0.658999	0.181115
A0A0D9R996	tr|A0A0D9R996|A0A0D9R996_CHLSB Uncharacterized protein OS=Chlorocebus sabaeus OX=60711 GN=NSD1 PE=4 SV=1	1	-0.404219	0.589824	-1.10513	0.811854	0.168146	0.782257	-0.252228	0.659235	0.18096
A0A0D9RN62	tr|A0A0D9RN62|A0A0D9RN62_CHLSB BEACH domain-containing protein OS=Chlorocebus sabaeus OX=60711 GN=WDR81 PE=4 SV=1	1	0.0790428	0.67915	-2.10841	0.938102	1.29688	-0.24073	-0.208256	0.659331	0.180897
A0A0D9R9X8	tr|A0A0D9R9X8|A0A0D9R9X8_CHLSB Uncharacterized protein OS=Chlorocebus sabaeus OX=60711 GN=DNAH9 PE=3 SV=1	1	0.687936	0.173115	-1.31683	0.414334	0.756874	0.0372542	-0.0140707	0.65957	0.180739
A0A0D9SAP2	tr|A0A0D9SAP2|A0A0D9SAP2_CHLSB Uncharacterized protein OS=Chlorocebus sabaeus OX=60711 GN=FAM133A PE=3 SV=1	1	1.44939	-0.54041	0.0902649	-0.835856	0.994301	1.21921	-1.08648	0.660087	0.180399
A0A0D9RD36	tr|A0A0D9RD36|A0A0D9RD36_CHLSB Uncharacterized protein OS=Chlorocebus sabaeus OX=60711 GN=HMMR PE=4 SV=1	2	1.95669	0.776418	-1.13446	-1.59767	0.669901	0.828063	-0.422861	0.660772	0.179948
A0A0D9RWI0	tr|A0A0D9RWI0|A0A0D9RWI0_CHLSB Replication factor C subunit 1 OS=Chlorocebus sabaeus OX=60711 GN=RFC1 PE=3 SV=1	8	-0.775419	-0.890184	-0.0209623	1.4789	0.169829	0.167025	0.376004	0.661844	0.179244
A0A0D9RU07	tr|A0A0D9RU07|A0A0D9RU07_CHLSB Kinesin-like protein OS=Chlorocebus sabaeus OX=60711 GN=KIF2A PE=3 SV=1	1	-0.551017	1.42478	1.13758	-1.92969	0.354604	0.852575	0.0720064	0.662053	0.179107
A0A0D9RLF6	tr|A0A0D9RLF6|A0A0D9RLF6_CHLSB Putative tRNA (cytidine(32)/guanosine(34)-2'-O)-methyltransferase OS=Chlorocebus sabaeus OX=60711 GN=FTSJ1 PE=3 SV=1	2	-0.166029	0.0478301	-0.288104	0.322722	0.0809605	0.0899173	0.38028	0.662167	0.179032
A0A0D9S352	tr|A0A0D9S352|A0A0D9S352_CHLSB Exonuclease domain-containing protein OS=Chlorocebus sabaeus OX=60711 GN=REXO2 PE=3 SV=1	1	-0.0559256	-0.0811617	-0.976801	0.999383	-0.535673	0.225079	1.03482	0.662495	0.178817
A0A0D9RRY4	tr|A0A0D9RRY4|A0A0D9RRY4_CHLSB RNA exonuclease 4 OS=Chlorocebus sabaeus OX=60711 GN=REXO4 PE=3 SV=1	2	-0.186302	-0.860161	1.36827	-0.210963	-0.711888	0.628188	1.03995	0.662634	0.178726
A0A0D9RGL9	tr|A0A0D9RGL9|A0A0D9RGL9_CHLSB LisH domain-containing protein OS=Chlorocebus sabaeus OX=60711 GN=TCOF1 PE=4 SV=1	11	-0.227086	-0.643778	1.3205	-0.249783	0.578003	0.364478	-0.0155558	0.66265	0.178716
A0A0D9R5I8	tr|A0A0D9R5I8|A0A0D9R5I8_CHLSB Ubiquilin 1 OS=Chlorocebus sabaeus OX=60711 GN=UBQLN1 PE=4 SV=1	13	-0.949308	1.45625	1.52268	-1.75937	0.134698	0.176673	1.01297	0.662833	0.178596
A0A0D9R4C9	tr|A0A0D9R4C9|A0A0D9R4C9_CHLSB Uncharacterized protein OS=Chlorocebus sabaeus OX=60711 GN=SDF2 PE=4 SV=1	3	-1.80076	0.930417	0.271362	0.430576	0.630922	-0.0965943	0.304398	0.66366	0.178054
A0A0D9QXE4	tr|A0A0D9QXE4|A0A0D9QXE4_CHLSB Uncharacterized protein OS=Chlorocebus sabaeus OX=60711 GN=RRAS2 PE=4 SV=1	2	0.179633	0.168506	-0.258864	0.0119141	0.0744097	-0.405198	1.08336	0.664953	0.177209
A0A0D9RJ07	tr|A0A0D9RJ07|A0A0D9RJ07_CHLSB Uncharacterized protein OS=Chlorocebus sabaeus OX=60711 GN=SLC29A1 PE=3 SV=1	2	-1.86239	-3.12321	2.32145	2.18078	0.664059	-0.0515013	0.839909	0.665551	0.176819
A0A0D9RXC2	tr|A0A0D9RXC2|A0A0D9RXC2_CHLSB A-kinase anchoring protein 13 OS=Chlorocebus sabaeus OX=60711 GN=AKAP13 PE=4 SV=1	7	-1.33545	1.14293	-0.961353	0.69265	1.25798	-0.1572	-0.510041	0.665826	0.176639
A0A0D9RX15	tr|A0A0D9RX15|A0A0D9RX15_CHLSB Brix domain-containing protein 2 OS=Chlorocebus sabaeus OX=60711 GN=BRIX1 PE=3 SV=1	3	-0.409689	-1.39156	0.848304	0.925418	0.56927	-0.532856	0.806135	0.666126	0.176444
A0A0D9RCR5	tr|A0A0D9RCR5|A0A0D9RCR5_CHLSB Arginine--tRNA ligase, cytoplasmic OS=Chlorocebus sabaeus OX=60711 GN=RARS1 PE=3 SV=1	23	0.196062	-0.774427	0.234948	1.04467	0.055864	0.116071	1.07186	0.66704	0.175848
A0A0D9S0B7	tr|A0A0D9S0B7|A0A0D9S0B7_CHLSB Vitamin-K-epoxide reductase (warfarin-sensitive) OS=Chlorocebus sabaeus OX=60711 PE=3 SV=1	1	0.00515588	1.04211	-2.27445	0.912721	-1.43659	0.91328	1.43486	0.667086	0.175818
A0A0D9QV47	tr|A0A0D9QV47|A0A0D9QV47_CHLSB SAM domain-containing protein OS=Chlorocebus sabaeus OX=60711 GN=SAMD4B PE=3 SV=1	1	-1.32368	0.461842	0.849554	-0.0234663	0.384173	-0.716264	1.33029	0.667611	0.175477
A0A0D9RCQ2	tr|A0A0D9RCQ2|A0A0D9RCQ2_CHLSB REST corepressor 1 OS=Chlorocebus sabaeus OX=60711 GN=RCOR1 PE=4 SV=1	6	1.52008	-0.335476	-0.0517825	-0.971502	0.678791	0.507818	-0.230901	0.668027	0.175206
A0A0D9RZ17	tr|A0A0D9RZ17|A0A0D9RZ17_CHLSB COP9 signalosome complex subunit 6 OS=Chlorocebus sabaeus OX=60711 GN=COPS6 PE=3 SV=1	8	-1.31935	-0.0786395	0.656982	0.726935	-0.557642	0.6498	0.854351	0.669361	0.17434
A0A0D9RQ71	tr|A0A0D9RQ71|A0A0D9RQ71_CHLSB Protein kinase domain-containing protein OS=Chlorocebus sabaeus OX=60711 GN=CDK18 PE=3 SV=1	2	-0.699168	1.48908	-1.77269	0.61655	0.260879	0.0529607	0.477368	0.670148	0.173829
A0A0D9S6Q9	tr|A0A0D9S6Q9|A0A0D9S6Q9_CHLSB Down-regulator of transcription 1 OS=Chlorocebus sabaeus OX=60711 GN=DR1 PE=3 SV=1	1	-1.62919	2.61793	0.0912734	-1.08021	-0.153016	0.91656	0.355057	0.671927	0.172678
A0A0D9R2L6	tr|A0A0D9R2L6|A0A0D9R2L6_CHLSB AB hydrolase-1 domain-containing protein OS=Chlorocebus sabaeus OX=60711 GN=ABHD10 PE=4 SV=1	2	-0.772753	-0.0767506	0.667849	0.112376	0.269309	0.3702	0.0206597	0.672627	0.172226
A0A0D9QUP3	tr|A0A0D9QUP3|A0A0D9QUP3_CHLSB Nudix hydrolase domain-containing protein OS=Chlorocebus sabaeus OX=60711 PE=4 SV=1	5	-0.464892	0.852446	0.471588	-0.938964	0.361493	0.408924	-0.108778	0.673199	0.171856
A0A0D9SAX2	tr|A0A0D9SAX2|A0A0D9SAX2_CHLSB RNA helicase OS=Chlorocebus sabaeus OX=60711 GN=DDX28 PE=4 SV=1	1	-0.302116	-1.0349	1.0214	0.337149	0.151079	0.552029	0.0575665	0.673457	0.17169
A0A0D9S5J8	tr|A0A0D9S5J8|A0A0D9S5J8_CHLSB CREB regulated transcription coactivator 2 OS=Chlorocebus sabaeus OX=60711 GN=CRTC2 PE=4 SV=1	2	-0.0329447	0.465817	-0.916909	0.450491	0.240577	0.0215655	0.42271	0.673558	0.171625
A0A0D9RBS8	tr|A0A0D9RBS8|A0A0D9RBS8_CHLSB U1 small nuclear ribonucleoprotein C OS=Chlorocebus sabaeus OX=60711 GN=SNRPC PE=3 SV=1	3	-0.541788	0.557764	1.24954	-1.03187	-0.696952	0.512928	1.21828	0.673964	0.171363
A0A0D9RLC1	tr|A0A0D9RLC1|A0A0D9RLC1_CHLSB RRM domain-containing protein OS=Chlorocebus sabaeus OX=60711 GN=RBM3 PE=4 SV=1	1	0.918044	-1.33681	-0.174775	0.553865	0.565917	0.519901	-0.197928	0.674455	0.171047
A0A0D9R3G2	tr|A0A0D9R3G2|A0A0D9R3G2_CHLSB Reticulon OS=Chlorocebus sabaeus OX=60711 PE=4 SV=1	2	-0.544726	2.11461	-1.34153	-0.425702	-0.703242	1.51881	0.551511	0.674482	0.17103
A0A0D9RRD5	tr|A0A0D9RRD5|A0A0D9RRD5_CHLSB 6-phosphofructo-2-kinase OS=Chlorocebus sabaeus OX=60711 GN=PFKFB2 PE=3 SV=1	2	0.563645	0.846045	-1.51839	0.0438023	0.271595	1.18589	-0.65678	0.675495	0.170378
A0A0D9S7W3	tr|A0A0D9S7W3|A0A0D9S7W3_CHLSB Uncharacterized protein OS=Chlorocebus sabaeus OX=60711 GN=KIAA1522 PE=4 SV=1	1	1.30794	0.315675	-2.15932	0.306376	1.17409	-0.0544118	-0.305263	0.675625	0.170294
A0A0D9SB72	tr|A0A0D9SB72|A0A0D9SB72_CHLSB 60S ribosomal protein L12 OS=Chlorocebus sabaeus OX=60711 PE=3 SV=1	7	-1.62142	-1.43907	2.54654	1.70488	0.788477	0.609451	0.752658	0.676516	0.169722
A0A0D9RED4	tr|A0A0D9RED4|A0A0D9RED4_CHLSB 39S ribosomal protein L22, mitochondrial OS=Chlorocebus sabaeus OX=60711 GN=MRPL22 PE=3 SV=1	4	0.907393	-1.4415	-1.60425	1.59986	0.451463	0.126401	0.00358536	0.676766	0.169561
A0A0D9RNL1	tr|A0A0D9RNL1|A0A0D9RNL1_CHLSB Uncharacterized protein OS=Chlorocebus sabaeus OX=60711 GN=FAM221A PE=3 SV=1	1	-1.35863	-0.612746	0.928196	0.919877	0.34106	0.26895	0.118709	0.677683	0.168974
A0A0D9RCW9	tr|A0A0D9RCW9|A0A0D9RCW9_CHLSB G_PROTEIN_RECEP_F3_4 domain-containing protein OS=Chlorocebus sabaeus OX=60711 GN=GRM8 PE=3 SV=1	1	-1.88498	0.742771	-0.880544	1.63651	0.809894	-0.110774	-0.0145099	0.678339	0.168553
A0A0D9S802	tr|A0A0D9S802|A0A0D9S802_CHLSB Band 4.1 OS=Chlorocebus sabaeus OX=60711 GN=EPB41 PE=4 SV=1	1	-0.138683	1.1267	-0.504079	-0.442745	0.512063	0.327632	-0.131994	0.678537	0.168427
A0A0D9RUA2	tr|A0A0D9RUA2|A0A0D9RUA2_CHLSB OGFr_N domain-containing protein OS=Chlorocebus sabaeus OX=60711 GN=OGFR PE=3 SV=1	7	0.959844	0.175524	0.136627	-1.28931	-0.122706	0.934907	0.0784885	0.678713	0.168314
A0A0D9RDW0	tr|A0A0D9RDW0|A0A0D9RDW0_CHLSB Acyl-CoA dehydrogenase family member 11 OS=Chlorocebus sabaeus OX=60711 GN=ACAD11 PE=3 SV=1	3	2.45889	0.649274	-2.01884	-1.16121	0.494832	0.754464	-0.167502	0.679247	0.167973
A0A0D9RWJ9	tr|A0A0D9RWJ9|A0A0D9RWJ9_CHLSB BCAS3 domain-containing protein OS=Chlorocebus sabaeus OX=60711 PE=4 SV=1	1	-1.71422	1.64061	-0.229114	0.090714	-0.0208743	0.325238	0.405348	0.679344	0.16791
A0A0D9RGE4	tr|A0A0D9RGE4|A0A0D9RGE4_CHLSB Mediator of ErbB2-driven cell motility 1 OS=Chlorocebus sabaeus OX=60711 GN=MEMO1 PE=3 SV=1	2	0.60176	0.962404	-0.0401637	-1.36636	0.737735	-0.110893	0.25047	0.681663	0.16643
A0A0D9R0F0	tr|A0A0D9R0F0|A0A0D9R0F0_CHLSB Proteasome 26S subunit, ATPase 3 OS=Chlorocebus sabaeus OX=60711 GN=PSMC3 PE=3 SV=1	12	2.14844	0.222319	-1.01806	-0.60279	0.944451	0.428268	0.126772	0.68209	0.166158
A0A0D9RNR5	tr|A0A0D9RNR5|A0A0D9RNR5_CHLSB Uncharacterized protein OS=Chlorocebus sabaeus OX=60711 GN=MCMDC2 PE=4 SV=1	1	1.15273	0.592474	-1.29868	-0.437912	0.708818	0.846116	-0.692967	0.68244	0.165935
A0A0D9RSG1	tr|A0A0D9RSG1|A0A0D9RSG1_CHLSB Ribosome-releasing factor 2, mitochondrial OS=Chlorocebus sabaeus OX=60711 GN=GFM2 PE=3 SV=1	1	-0.643059	-0.757824	-0.504642	1.71936	-0.680841	0.376093	1.03542	0.682711	0.165763
A0A0D9RPJ4	tr|A0A0D9RPJ4|A0A0D9RPJ4_CHLSB Non-specific serine/threonine protein kinase OS=Chlorocebus sabaeus OX=60711 GN=OXSR1 PE=3 SV=1	7	0.749392	-1.26184	-0.85036	1.18635	-0.190321	0.273469	0.641484	0.682766	0.165728
A0A0D9RC37	tr|A0A0D9RC37|A0A0D9RC37_CHLSB Ribulose-phosphate 3-epimerase OS=Chlorocebus sabaeus OX=60711 PE=3 SV=1	2	-0.902178	1.96898	0.564243	-1.72079	-0.58927	0.291159	1.25366	0.682822	0.165693
A0A0D9RGE5	tr|A0A0D9RGE5|A0A0D9RGE5_CHLSB Uncharacterized protein OS=Chlorocebus sabaeus OX=60711 GN=RBBP9 PE=4 SV=1	3	-0.679075	1.05495	-0.210116	-0.21843	0.200281	0.534929	-0.115672	0.682916	0.165633
A0A0D9S0I9	tr|A0A0D9S0I9|A0A0D9S0I9_CHLSB Peptidase S1 domain-containing protein OS=Chlorocebus sabaeus OX=60711 PE=4 SV=1	1	-1.77344	1.14586	1.07617	-0.529893	-0.0630879	0.638328	0.259813	0.683005	0.165576
A0A0D9RHI2	tr|A0A0D9RHI2|A0A0D9RHI2_CHLSB Uncharacterized protein OS=Chlorocebus sabaeus OX=60711 GN=CIPC PE=4 SV=1	1	0.252415	1.05537	-1.2653	-0.0733637	0.488624	-0.131982	0.336255	0.683158	0.165479
A0A0D9S3U5	tr|A0A0D9S3U5|A0A0D9S3U5_CHLSB Uncharacterized protein OS=Chlorocebus sabaeus OX=60711 GN=TRAFD1 PE=4 SV=1	2	-2.18087	1.28841	-0.708708	1.20729	0.0502117	0.0534244	0.876	0.683381	0.165337
A0A0D9QYS8	tr|A0A0D9QYS8|A0A0D9QYS8_CHLSB OB domain-containing protein OS=Chlorocebus sabaeus OX=60711 GN=NABP2 PE=4 SV=1	1	-1.27385	-0.404981	-0.458186	1.83628	0.488372	-0.438965	0.844555	0.684156	0.164845
A0A0D9S4U6	tr|A0A0D9S4U6|A0A0D9S4U6_CHLSB ER membrane protein complex subunit 10 OS=Chlorocebus sabaeus OX=60711 GN=EMC10 PE=3 SV=1	1	1.05171	-0.493369	-1.1574	0.456801	0.088553	0.0977635	0.5809	0.684263	0.164777
A0A0D9R4L9	tr|A0A0D9R4L9|A0A0D9R4L9_CHLSB ACB domain-containing protein OS=Chlorocebus sabaeus OX=60711 GN=ECI2 PE=4 SV=1	5	0.0840129	-0.149615	0.116949	-0.163642	0.4607	0.91472	-0.599329	0.684293	0.164758
A0A0D9S0U5	tr|A0A0D9S0U5|A0A0D9S0U5_CHLSB Cytochrome b5 heme-binding domain-containing protein OS=Chlorocebus sabaeus OX=60711 GN=PGRMC2 PE=4 SV=1	2	1.9409	0.661035	-0.645456	-1.95808	-0.0799646	0.778704	0.28734	0.685269	0.164139
A0A0D9S7W4	tr|A0A0D9S7W4|A0A0D9S7W4_CHLSB Syncoilin, intermediate filament protein OS=Chlorocebus sabaeus OX=60711 GN=SYNC PE=4 SV=1	1	1.12326	1.16471	0.0505656	-2.22363	0.449718	0.448305	0.123229	0.685675	0.163882
A0A0D9R2U1	tr|A0A0D9R2U1|A0A0D9R2U1_CHLSB Autophagy_act_C domain-containing protein OS=Chlorocebus sabaeus OX=60711 GN=ATG3 PE=4 SV=1	4	0.836273	0.732867	-0.698127	-0.873445	0.468393	0.428144	-0.16817	0.686011	0.163669
A0A0D9RSP6	tr|A0A0D9RSP6|A0A0D9RSP6_CHLSB Uncharacterized protein OS=Chlorocebus sabaeus OX=60711 GN=VAV2 PE=4 SV=1	7	-0.367767	0.84905	-0.186588	-0.303184	-0.0209467	0.767347	-0.123308	0.686343	0.163459
A0A0D9RVN3	tr|A0A0D9RVN3|A0A0D9RVN3_CHLSB Zinc finger CCCH-type with G patch domain-containing protein OS=Chlorocebus sabaeus OX=60711 GN=ZGPAT PE=4 SV=1	1	0.672819	0.0154726	-0.01653	-0.53274	-0.75639	0.508043	1.03058	0.686584	0.163306
A0A0D9RKP2	tr|A0A0D9RKP2|A0A0D9RKP2_CHLSB Cytochrome c oxidase assembly protein COX16 homolog, mitochondrial OS=Chlorocebus sabaeus OX=60711 GN=COX16 PE=3 SV=1	2	1.54118	-1.31739	0.174084	-0.33396	0.472345	-0.296459	0.716034	0.686751	0.163201
A0A0D9RUD2	tr|A0A0D9RUD2|A0A0D9RUD2_CHLSB Uncharacterized protein OS=Chlorocebus sabaeus OX=60711 GN=ABCA2 PE=4 SV=1	1	0.419506	-0.534447	-0.477919	0.484817	-0.289972	-0.268502	1.15322	0.686764	0.163192
A0A0D9RNH4	tr|A0A0D9RNH4|A0A0D9RNH4_CHLSB Uncharacterized protein OS=Chlorocebus sabaeus OX=60711 GN=NPTN PE=4 SV=1	3	0.127537	-1.36717	1.8188	-0.466498	1.12	-0.291263	0.151171	0.686959	0.163069
A0A0D9R162	tr|A0A0D9R162|A0A0D9R162_CHLSB Transmembrane 9 superfamily member OS=Chlorocebus sabaeus OX=60711 GN=TM9SF3 PE=3 SV=1	8	0.0226404	-2.41999	1.35469	1.89864	-0.206618	0.31961	1.65542	0.687298	0.162855
A0A0D9R8T2	tr|A0A0D9R8T2|A0A0D9R8T2_CHLSB SHANK associated RH domain interactor OS=Chlorocebus sabaeus OX=60711 GN=SHARPIN PE=4 SV=1	1	0.512204	1.14511	-1.12477	-0.534151	0.66045	0.299374	-0.220408	0.687856	0.162502
A0A0D9QXD6	tr|A0A0D9QXD6|A0A0D9QXD6_CHLSB Uncharacterized protein OS=Chlorocebus sabaeus OX=60711 PE=4 SV=1	1	-0.769409	0.228962	1.46907	-0.916971	0.488631	-0.114552	0.439104	0.688413	0.162151
A0A0D9R4W0	tr|A0A0D9R4W0|A0A0D9R4W0_CHLSB Menin OS=Chlorocebus sabaeus OX=60711 GN=MEN1 PE=4 SV=1	2	3.48537	-0.540242	-4.47688	0.722028	0.154231	0.704377	0.228367	0.688692	0.161975
A0A0D9S2V7	tr|A0A0D9S2V7|A0A0D9S2V7_CHLSB Uracil-DNA glycosylase OS=Chlorocebus sabaeus OX=60711 GN=UNG PE=3 SV=1	2	-0.104471	-0.134289	2.68837	-2.01735	-0.0773038	0.149721	1.49376	0.689526	0.161449
A0A0D9S508	tr|A0A0D9S508|A0A0D9S508_CHLSB Guanine nucleotide exchange factor H1 OS=Chlorocebus sabaeus OX=60711 GN=ARHGEF2 PE=4 SV=1	7	-0.517751	0.616329	-3.18096	1.92926	-0.415131	0.485789	0.270214	0.689604	0.1614
A0A0D9RQP3	tr|A0A0D9RQP3|A0A0D9RQP3_CHLSB Nucleoporin 214 OS=Chlorocebus sabaeus OX=60711 GN=NUP214 PE=4 SV=1	11	-1.15079	-1.08398	0.0636014	1.82571	0.292053	0.187707	0.113475	0.69115	0.160428
A0A0D9S0K4	tr|A0A0D9S0K4|A0A0D9S0K4_CHLSB Uncharacterized protein OS=Chlorocebus sabaeus OX=60711 GN=CHD1L PE=4 SV=1	3	-0.340044	-0.257476	-0.0416957	0.553551	0.11619	-0.125674	0.520371	0.691187	0.160404
A0A0D9RY88	tr|A0A0D9RY88|A0A0D9RY88_CHLSB CHCH domain-containing protein OS=Chlorocebus sabaeus OX=60711 GN=COX19 PE=4 SV=1	1	1.46031	1.16616	-3.81866	0.597395	0.974508	-0.635169	0.571959	0.691949	0.159926
A0A0D9R2M5	tr|A0A0D9R2M5|A0A0D9R2M5_CHLSB [Histone H3]-lysine(4) N-trimethyltransferase OS=Chlorocebus sabaeus OX=60711 GN=KMT2C PE=4 SV=1	2	0.178075	-0.0150676	-1.30001	1.03397	0.510085	0.836163	-0.652216	0.692545	0.159552
A0A0D9SBS4	tr|A0A0D9SBS4|A0A0D9SBS4_CHLSB 28S ribosomal protein S18-2, mitochondrial OS=Chlorocebus sabaeus OX=60711 PE=3 SV=1	1	-1.15992	1.47903	1.12415	-1.43988	-0.313831	1.10429	0.137288	0.692874	0.159346
A0A0D9RMC5	tr|A0A0D9RMC5|A0A0D9RMC5_CHLSB Kinesin-like protein OS=Chlorocebus sabaeus OX=60711 GN=KIF23 PE=3 SV=1	1	0.433023	-0.534913	-1.05343	1.05691	0.410566	0.476637	-0.202404	0.693188	0.159149
A0A0D9RME5	tr|A0A0D9RME5|A0A0D9RME5_CHLSB Serine/threonine-protein phosphatase OS=Chlorocebus sabaeus OX=60711 GN=PPP6C PE=3 SV=1	6	0.444449	-1.24301	-0.409126	1.22543	0.54199	-0.273705	0.534371	0.693333	0.159058
A0A0D9RD61	tr|A0A0D9RD61|A0A0D9RD61_CHLSB Dihydroxyacetone phosphate acyltransferase OS=Chlorocebus sabaeus OX=60711 GN=GNPAT PE=3 SV=1	5	-0.0935865	-0.862595	0.297621	0.249923	0.963487	0.0370391	-0.638571	0.693901	0.158703
A0A0D9R402	tr|A0A0D9R402|A0A0D9R402_CHLSB Apoptosis and caspase activation inhibitor OS=Chlorocebus sabaeus OX=60711 GN=AVEN PE=4 SV=1	3	0.396249	0.965316	-0.356994	-0.895996	-0.143542	0.819748	0.248745	0.694591	0.158271
A0A0D9RCA3	tr|A0A0D9RCA3|A0A0D9RCA3_CHLSB TGIF2-RAB5IF readthrough OS=Chlorocebus sabaeus OX=60711 GN=TGIF2-RAB5IF PE=4 SV=1	1	0.0483823	-2.26124	3.03412	-0.831871	0.68915	0.47001	0.0322028	0.695187	0.157898
A0A0D9RPD5	tr|A0A0D9RPD5|A0A0D9RPD5_CHLSB Alkylglycerone-phosphate synthase OS=Chlorocebus sabaeus OX=60711 GN=AGPS PE=3 SV=1	7	-1.22481	-2.22027	1.56048	1.7032	-0.034826	0.234462	0.729872	0.695407	0.157761
A0A0D9RAL5	tr|A0A0D9RAL5|A0A0D9RAL5_CHLSB 40S ribosomal protein S6 OS=Chlorocebus sabaeus OX=60711 PE=3 SV=1	9	0.216603	-3.94621	2.16252	1.67188	0.571749	0.719759	0.159511	0.695918	0.157442
A0A0D9RGS7	tr|A0A0D9RGS7|A0A0D9RGS7_CHLSB Uncharacterized protein OS=Chlorocebus sabaeus OX=60711 GN=ARHGAP12 PE=4 SV=1	1	0.107216	0.108916	-0.0764714	-0.0382603	0.114142	0.0724069	0.444556	0.695942	0.157427
A0A0D9QWR2	tr|A0A0D9QWR2|A0A0D9QWR2_CHLSB RNA helicase OS=Chlorocebus sabaeus OX=60711 PE=4 SV=1	14	-0.320115	-0.905341	1.11978	0.291386	-0.0918542	0.624148	0.314426	0.69632	0.157191
A0A0D9S2E4	tr|A0A0D9S2E4|A0A0D9S2E4_CHLSB CAAT box DNA-binding protein subunit B OS=Chlorocebus sabaeus OX=60711 GN=NFYB PE=3 SV=1	1	-0.763857	0.651676	0.363764	-0.155821	0.75178	0.333418	-0.368923	0.69636	0.157166
A0A0D9RLY8	tr|A0A0D9RLY8|A0A0D9RLY8_CHLSB SEC24 homolog A, COPII coat complex component OS=Chlorocebus sabaeus OX=60711 GN=SEC24A PE=3 SV=1	1	0.398709	3.13675	-2.95041	-1.13594	0.415799	-0.426942	1.17291	0.696469	0.157098
A0A0D9RQ85	tr|A0A0D9RQ85|A0A0D9RQ85_CHLSB Uncharacterized protein OS=Chlorocebus sabaeus OX=60711 GN=RP1 PE=4 SV=1	1	1.5337	0.514016	-1.36486	-0.681895	0.912144	0.445419	-0.446148	0.696805	0.156889
A0A0D9QXX4	tr|A0A0D9QXX4|A0A0D9QXX4_CHLSB TruB_N domain-containing protein OS=Chlorocebus sabaeus OX=60711 GN=TRUB1 PE=3 SV=1	4	0.255318	1.8783	-1.45203	-0.909044	-0.501777	1.34402	0.110384	0.697354	0.156547
A0A0D9RSQ0	tr|A0A0D9RSQ0|A0A0D9RSQ0_CHLSB Uncharacterized protein OS=Chlorocebus sabaeus OX=60711 GN=CENPF PE=4 SV=1	9	0.383621	0.178776	-0.1232	-0.445019	0.886538	0.369178	-0.420981	0.698049	0.156114
A0A0D9R799	tr|A0A0D9R799|A0A0D9R799_CHLSB MHC class I region proline-rich protein CAT53 OS=Chlorocebus sabaeus OX=60711 GN=PPP1R10 PE=4 SV=1	3	0.530941	-0.0588075	-0.49375	-0.04549	-0.0928208	0.109069	0.522654	0.698216	0.15601
A0A0D9R5C5	tr|A0A0D9R5C5|A0A0D9R5C5_CHLSB DNA repair protein RAD51 homolog OS=Chlorocebus sabaeus OX=60711 GN=RAD51 PE=3 SV=1	1	-0.787765	0.0698982	1.20855	-0.412928	0.011866	0.51972	0.190544	0.69827	0.155976
A0A0D9RMD8	tr|A0A0D9RMD8|A0A0D9RMD8_CHLSB Dynein axonemal heavy chain 11 OS=Chlorocebus sabaeus OX=60711 GN=DNAH11 PE=3 SV=1	2	0.747249	-0.490696	-0.522936	0.306857	-0.361582	0.592146	0.431226	0.698821	0.155634
A0A0D9RPF0	tr|A0A0D9RPF0|A0A0D9RPF0_CHLSB Uncharacterized protein OS=Chlorocebus sabaeus OX=60711 GN=RAB2A PE=4 SV=1	11	0.416986	-1.22023	0.400083	0.602339	0.414487	0.279888	0.161409	0.699272	0.155354
A0A0D9REV4	tr|A0A0D9REV4|A0A0D9REV4_CHLSB Uncharacterized protein OS=Chlorocebus sabaeus OX=60711 GN=RAD21 PE=3 SV=1	13	-1.09881	-0.866059	-0.461709	1.90206	0.326604	0.0679119	0.0545044	0.699294	0.15534
A0A0D9RN07	tr|A0A0D9RN07|A0A0D9RN07_CHLSB Endoglin OS=Chlorocebus sabaeus OX=60711 GN=ENG PE=4 SV=1	2	0.559552	0.271829	-0.789527	-0.00209779	1.36545	-0.217166	-0.443435	0.69971	0.155082
A0A0D9RIE2	tr|A0A0D9RIE2|A0A0D9RIE2_CHLSB CBF domain-containing protein OS=Chlorocebus sabaeus OX=60711 GN=CEBPZ PE=3 SV=1	7	-0.527531	-0.919088	0.756886	0.693912	0.769434	0.239128	-0.260581	0.69981	0.15502
A0A0D9RY95	tr|A0A0D9RY95|A0A0D9RY95_CHLSB WRNPLPNID domain-containing protein OS=Chlorocebus sabaeus OX=60711 GN=PPP4R1 PE=4 SV=1	3	-3.38627	0.981499	-0.060474	1.7851	0.413364	0.464189	-0.228016	0.700579	0.154543
A0A0D9RJB1	tr|A0A0D9RJB1|A0A0D9RJB1_CHLSB Fe-S_biosyn domain-containing protein OS=Chlorocebus sabaeus OX=60711 GN=ISCA2 PE=4 SV=1	1	-0.23965	-0.670511	2.26241	-1.25227	-0.180279	0.697429	0.474592	0.700988	0.154289
A0A0D9RNQ9	tr|A0A0D9RNQ9|A0A0D9RNQ9_CHLSB La ribonucleoprotein 4B OS=Chlorocebus sabaeus OX=60711 GN=LARP4B PE=4 SV=1	5	-0.0335908	1.10068	0.157733	-1.30194	0.356765	0.625535	-0.0161324	0.701448	0.154005
A0A0D9R424	tr|A0A0D9R424|A0A0D9R424_CHLSB Vacuolar ATPase assembly integral membrane protein VMA21 OS=Chlorocebus sabaeus OX=60711 GN=VMA21 PE=3 SV=1	1	-1.39081	-1.00388	0.700916	1.37525	0.0631824	0.324482	0.154999	0.702023	0.153649
A0A0D9S871	tr|A0A0D9S871|A0A0D9S871_CHLSB Pre-mRNA-splicing factor SYF2 OS=Chlorocebus sabaeus OX=60711 GN=SYF2 PE=3 SV=1	1	0.919407	0.330817	-1.72775	0.284297	-0.312941	0.740528	0.273797	0.703058	0.153009
A0A0D9RUB7	tr|A0A0D9RUB7|A0A0D9RUB7_CHLSB Chaperonin containing TCP1 subunit 6A OS=Chlorocebus sabaeus OX=60711 GN=CCT6A PE=3 SV=1	21	0.697342	-1.72299	1.2394	0.908827	0.744712	0.310947	0.583076	0.703291	0.152865
[truncated: 3,177 more rows]
